# Supplementary material for: Flooding Greatly Affects the Diversity of Arbuscular Mycorrhizal Fungi Communities in the Roots of Wetland Plants
Source: PLoS One. 2011 Sep 12;6(9):e24512. doi: 10.1371/journal.pone.0024512 (PMC3171463; doi:10.1371/journal.pone.0024512)
Supplement: Alignment S1 — Sequence alignment of the representative sequences from each OTU obtained in this study and the representative AMF sequences from GenBank. (TXT) [file pone.0024512.s005.txt]

>FM876788
TGGGTAATCTTTTGAAACTTCATCGTGATGGGGATAGAGCATTGCAATTATTGCTCTTCAACGAGGAATCCCTAGTAAGCGTGAGTCATCAGCTCACGTTGATTACGTCCCTGCCCTTTGTACACACCGCCCGTCGCTACTACCGATTGAAT-GGCTTAGTGAGACTCTCGGATCGGGTTTTTGGAACCGGCAACGGTCCCTTTCATCT-GAGAAGTTTGTCAAA-CTTGGTCATTT-AGAGGAA-GTAAAA-GTCGTAACAAGGTTTCCGTAGGTG---AACCTG-CGGAAGGATCATTAGAA----------------A----TTTTT--ATG----------------------------TATTCAAAAAATTTTAAATCTTTTTTTT--------TAATTTA----AAAAATTG-AAAT--AAATT-----ATTAAGATAACTTTCAAC-AACGGA----TCTCTTGGCTCTT--GCATCGATGAAGAACG-CAGCGAAATGCGATAAGTAATGTGAATTGCA-GAATTCCGTGAATCATCAAATCTTTGAACGC-AAATTGCACTCTTTGGTATTCCGA-GGAGTATGCTTGTTT-GAGGGTTGTTCCAA-TAAA---AT-------CGATTTTTTAA------------------------------AAA-----ACGGATCT-GAGTTTT-CCAAGGTTTTATTATT-----TTGG--TAACTTTAAATTTATCTTAACGATATCTTTGGTATGATAT-TGGAAATGGT-TATATTCTTACATCTTGTGAGTTTCATTAACAATTG--ATTACCTGTC---GTTACGTCGT-ATT-ATTTGCCTGATCCTTTT--AATTGGGTTA-CATAATACAATTTTTC---TTTCAAC----ACCTCAAGTCAAGTAA-GAATACCCGCTGAACTT-AAGCATATCAATAAGCGGAGGAAAAGAAACTAACAAGGATTCCCTT-AGTAACGGCGAGTGAAGTGGG-AAGAGCTCAAA-TTTTAAATCTCCGAGGTT--TCCTTG--GCGAGTTGTAATTTGAAGAGAGT-GTTTTGACATT-CAGGTTTAATTT-AAATCCTTT-GGGATAAGGTATCATAGAGGGTG-AGAATCCCGTTTATGATTAAATCTTGA-GTGTCACTTAATTCACTTTCCAAGAGTCGAGTTG-TTTGGGATTGCAGCTCAAAACGGG-TGGTAAATTTC-ACCTAAGGCTAAATATATGCAAG-AGACCGATAGCGAACAAGTACCGTGAGGG--AAAGATGAAAA-GAACTTTG-AAAAGAGAGTTAAATAGT-ACGTGAAATTGT-TGAAAGGG-AAACGATTGAAGTCAGTCA-TGCTAGTGG-GGAATCAACTTGATGG--TGTGTGGG----TTC---------------------TCT----CGCATACTTTCCGGTGCACTT-------------------CCTTACTCGGCAGGTTAGCATCAATTTCGGTTATCATCCAA-AATTTGAGGGAATGTGGCTCTTCTTCGGA---AAAGTGTTATAGACCTTGATCTA-----TGTGGTGACCGGGATTGAGGATTGCAGCGGATACCC-TCG-TGGCTTGTCACCTGGCTTCTGAC-GGTTACCCCGCTTTCGATAGCTC-GCTAACGTTAGTGGGAC-TCGATTGTCTAGATGT-TAGAGTGAA-TAATTTTC-GCTAAGGATGCTGACGTAATGGCTTTAAACGACCCGTCTTGAAACACGGACCAAGGAGTCTAACATGTGTGCGAGTGTTTGGGTGTTAAAACCCGGAACGCGTAATGAAAGTAA-TCTTGGTGGGAACCCCTCG-GGG--TGCACCATCGACCGATCAGGATATTTTTTGATAGATTTGAGTAAGAGCACATCTGTTGGGACCCGAAAGATGGTGAACTATGCCTGAATAGGGTGAAGCCAGAGGAAACTCTGGT-------
>FM876792
TGGGTAATCTTTTGAAACTTCATCGTGATGGGGATAGAGCATTGCAATTATTGCTCTTCAACGAGGAATCCCTAGTAAGCGTGAGTCATCAGCTCACGTTGATTACGTCCCTGCCCTTTGTACACACCGCCCGTCGCTACTACCGATTGAAT-GGCTTAGTGAGACTCTCGGATCGGGTATTTCGGACCGGAAACGGTTCTTTTTATTT-GAGAAGTTTGTCAAA-CTTGGTCATTT-AGAGGAA-GTAAAA-GTCGTAACAAGGTTTCCGTAGGTG---AACCTG-CGGAAGGATCATTAGAA----------------A----TTTTTTTATG----------------------------TATTCAAAAA-TTTTAAATCTTTTTT------------ACATA----TAATATTT-AAAT--AAAC---------GAGATAACTTTCAAC-AACGGA----TCTCTTGGCTCTT--GCATCGATGAAGAACG-CAGCGAAATGCGATAAGTAATGTGAATTGCA-GAATTCCGTGAATCATCAAATCTTTGAACGC-AAATTGCACTCCTTGGTATTCCGA-GGAGTATGCTTGGTT-GAGGGTTGTTCCAA-TAAA---TT-------CGTTTTTTCAA------------------------------AAA-----ACGGATCT-GAGTTTT-CCAAA---TTCTAAAT-----TTGG--TAACTTGAAATTTATCTCAACGATATCTT-GGTATGATAT-TGAAAATGGT-TATATTCTTGCATCTCGCGAGTTTCATTAACAATGG--ATTACCTGTC---GTTACGTCGT-ATC-ATTTGTCTAATCCTTT---GATTGGGTCA-TGTGATACAATTTTTT---CTTCAAC----ACCTCAAGTCAAGTAA-GAATACCCGCTGAACTT-AAGCATATCAATAAGCGGAGGAAAAGAAACTAACAAGGATTCCCCT-AGTAACGGCGAGTGAAGCGGG-AAGAGCTCAAA-TTTTAAATCTCCGAGGTT--TCCTTG--GCGAGTTGTAATTTGAAGAGAGT-GTTTTGACATT-CGGGTTTAATCC-AAATCCTTT-GGGATAAGGTATCATAGAGGGTG-AGAATCCCGTTTATGATTGAATCTCGC-GTGTCGCTTAATTCACTTTCCAAGAGTCGAGTTG-TTTGGGATTGCAGCTCAAAACGGG-TGGTAAATTTC-ACCTAAGGCTAAATATGTGCAAG-AGACCGATAGCGAACAAGTACCGTGAGGG--AAAGATGAAAA-GAACTTTG-AAAAGAGAGTTAAATAGT-ACGTGAAATTGT-TGAAAGGG-AAACGATTGAAGTCAGTCA-TGCTAGTGA-GGAATCAACCTGATGG--TGTGTGGG----TTC---------------------TCC----CTCGTACTTTCTGGTGCACTT-------------------TCTCACCCGGCAGGTTAGCATCAATTTCGGTTATCATAAAA-AATTTGAGAGAATGTGGCTTTTCTTCGGA---AAAGTGTTATAGATCTCGATCTA-----TGTGGTGACCGGGATTGAGGATTGCAGCGGATACCC-TCG-TGGCTCGTCACCTGGCTTCTGAC-GGTTGCCCCGCCTTCGATAGCTC-GCTAACGTCGGTGGGAC-TCGATTGTCTAGATGT-CGGAGTGAT-TGATTTTC-GCTAAGGATGCTGACGTAATGGCTTTAAACGACCCGTCTTGAAACACGGACCAAGGAGTCTAACATGTGTGCGAGTGTTTGGGTGTTGAAACCCGGAACGCGTAATGAAAGTAA-TCTTGGTGGGAACCCTTCG-GGG--TGCACCATCGACCGATCAGGATATTTTTTGATAGATTTGAGTACGAGCACATCTGTTGGGACCCGAAAGATGGTGAACTATGCCTGAATAGGGTGAAGCCAGAGGAAACTCTGGT-------
>FM876783
TGGGTAATCTTGTGAAACTTCATCGTGATGGGGATAGAGCATTGCAATTATTGCTCTTAAACGAGGAATCCCTAGTAAGCGTGAGTCATCAGCTCATGTTGATTACGTCCCTGCCCTTTGTACACACCGCCCGTCGCTACTACCGATTGAAT-GGCTTAGTGAGACTCTCGGATCGGGATTTCGGAACCGGCAACGGTCCCTTTCTTCT-GAGAAGTTTGTCAAA-CTTGGTCATTT-AGAGGAA-GTAAAA-GTCGTAACAAGGTTTCCGTAGGTG---AACCTG-CGGAAGGATCATTAGAATTCCCGT----GGAAGA----TTCTTTCTTCCCGGCA-TCTTCTT------------ATTATTCAAAAA-TTTTCTATCTTTTTAAT--------C-TTTTA----AAAAAATA-AAATTTAAATT-----ATTAAGATAACTTTCAAC-AACGGA----TCTCTTGGCTCTT--GCATCGATGAAGAACG-CAGCGAAATGCGATAAGTAATGTGAATTGCA-GAATTCCGTGAATCATCAAATCTTTGAACGC-AAATTGCACTCTTTGGTATTCCGA-AGAGTATGCTTGCTT-GAGGGTTGGATCAC-AAAA---AT-------CGTGAATGAAA------------------------------TTTTTT--ACGGATCT-GGGTTTT-CCGAA----ATTTAAT-----TTGG--TAACCTAAAATTTATCTTAACAATATTGA-GGTATGATAT-TGGAAATGTTCTATCTTGCATATTTTTGTAAGTTCCGTTGACAAT-G--ATTACCGATT---GTTACGTCGT-GTC-ATTCAT------CTTTT--ATTTAGGTGA-AATGATTCAATCTTTTGAATTTCAA------CCTCAAGTCAAGTGA-GAATACCCGCTGAACTT-AAGCATATCAATAAGCGGAGGAAAAGAAACTAACAAGGATTCCCTC-AGTAACGGCGAGTGAACCGGG-AAAAGCTCAAA-TTTAAAATCGCTTGGGTT--TACCTGA-GTGAGTTGTAATTTGAAGAAAGT-GTTTCGACTTTTCGGGTTTGATCC-AAATCCTTT-GGGATGAGGTATCATAGAGGGTG-AGAATCCCGTTCATGATTGAACCTGAG-TTGTCAATTGATTCATTTTCTAAGAGTCGAGTTG-TTTGGGATTGCAGCTCAAAATGGG-TGGTAAATTTC-ACCTAAGGCTAAATATCTGCGAG-AGACCGATAGCGAACAAGTACCGTGAGGG--AAAGATGAAAA-GAACTTTG-AAAAGAGAGTTAAAAAGT-ACGTGAAATTGT-TGAAAGGG-AAACGATTGAAGTCAGTCA-TGCTAGCGA-GGAATCAACTTGGTGG--TGTGAG-------TC---------------------TCT----CATCT-CCTCCCTGTGCACTT-------------------CCTCGTCTGGCAGGTTAGCATCAATTTTGATTGTCATCAAA-TAATTGGGGTAATGTGGCTTCGCTTCGGT---GGAGTGTTATAGACCCTGGTGGA-----TGTGGCGATTGGGATTGAGGATTGCAGCGGATGCC--TCT-TGGCTAGTCACCTGGCTTCTGGC-GGTCACCTCGCTTTTGACAGCTT-GCTGATGATCGTGGGAC-CCGACAGTCTAGAAGT-TAGAGTGATCTTAAATTC-GCTAAGGATGCTGACGTAATGGCTTTAAACGACCCGTCTTGAAACACGGACCAAGGAGTCTAACATGTGTGCGAGTGTTTGGGTGTGAAAACCCGGATCGCGTAATGAAAGTGA-TACTGGTGGGATCCCTTCACGGG--TGCACCATCGACCGATCAGGATATTCTTTGATAGATTTGAGTGTGAGCACATATGCTGGGACCCGAAAGATGGTGAACTATGCCTGAATAGGGTGAAGCCAGAGGAAACTCTGGT-------
>FM876822
------------------------------------------------TATTGCTCTTAAACGAGGAATCCCTAGTAAGTGTGAGTCATCAGCTCACGTTGATTACGTCCCTGCCCTTTGTACACACCGCCCGTCGCTACTACCGATTGAAT-GGCTTAGTGAGACTCTCGGATTGGAGTGAAGGAACCGGCAACGGATCCTTTTTTCT-GAGAAGTTTGTCAAA-CTTGGTCATTT-AGAGGAA-GTAAAA-GTCGTAACAAGGTTTCCGTAGGTG---AACCTG-CGGAAGGATCATTAAAA---------------------TTTTTA--------------------------------TATTCAAAAA-TTTCCAACCTAAACTTA--------AATAGTT----CAGTAAAT-CAATCGAGATTTA--AATAATGACAACTTTTAAC-AACGGA----TCTCTTGGCTCTT--GCATCGATGAAGAACG-CAGCGAAATGCGATAAGTAATGTGAATTGCA-GAATTCCGTGAATCATCAAATCTTTGAACGC-AAATTGCACTCTTTGGTATTCCGA-AGAGTATGCTTGCTT-GAGGGTTGTTTAAA-TAAA---TT-------CGTATTTTTTA------------------------------T-------ACGGATCT-GAGTCNT-CCAAAATTTTTAAATT-----TTGG--TAACTTAAAATTTAACTTGACGATAT------TATATTAT-TAGAAATGTTTTATCTTGC-ATATTTTGTAAGTTTCATTAATAATTATTATAATTAATC---GTTATATCGTTATTTATTTACCTAGTTATTTCGGAATTAGGTTA-AGTAATACAAATTTTT--TTTTCAA------CCTCAAGTCAAGTAA-GAGTACCCGCTGAACTT-AAGCATATCAATAAGCGGAGGAAAAGAAACTAACAAGGATTTCCTT-AGTAACGGCGAGTGAAGTGGT-AAAAGCTCAAA-TTTTAAATCACCAAGGTT--TCTTTG--GTGAATTGTAATTTGAAGAAAGTCGTTTTGATATT-CGGGTTTTATCC-AAGTCCTTT-GGGATAAGGTATCATAGAGGGTG-AGAATCCCGTTCATGATTAAACCTTGA--TGTCACTTAATTCACTTTCTAAGAGTCGAGTTG-TTTGGGATTGCAGCTCAAAATGGG-TGGTAAATTTC-ACCTAAGGCTAAATATATGCAAG-AGACCGATAGCGAACAAGTACCGTGAGGG--AAAGATGAAAA-GAACTTTG-AAAAGAGAGTTAAATAGT-ACGTGAAATTGT-TGAAAGGG-AAACGATTGAAGTCAGTCA-TGCTAGTAG-GGAATCAACTTGATGGATCGTAGGAC----TTA---------------------TCT----TATGATCTTTCTTGTGCACTT-------------------TCTTGCTTGGCAGGTTAGCATCAATTTCGGGTATCATTAAA-AAATCGAGGGAATGTAGCTTTCTTTCGGG---AAAGTGTTATAGACCTTGATAAAA----TGTGGTGACCGAGATTGAGGATTGCAGCGGATACCTCTTA-AGGCTAGTCACCTTGCTTCTGAC-GGTTACCCTGCTTTCGAGAGCTC-GCTCACGATTGTGGGAT-TCAACAGTCTAGATGT-TAGAGTGATCTTAAATTC-GCTAAGGATGCTGACGTAATGGCTTTAAACGACCCGTCTTGAAACACTGACCAAGGAGTCTAACATATGTGCGAGTGTTT--------------------------------------------------------------------------------------------------------------------------------------------------------------------------------------
>FM876821
------------------------------------------------TATTGCTCTTCAACGAGGAATCCCTAGTAAGCGTGAGTCATCAGCTCACGTTGATTACGTCCCTGCCCTTTGTACACACCGCCCGTCGCTACTACCGATTGAAT-GGCTTAGTGAGACTCTCGGATTGGAGTGAAGGAACCGGCAACGGATCCTTTTTTCT-GAGAAGTTTGTCAAA-CTTGGTCATTT-AGAGGAA-GTAAAA-GTCGTAACAAGGTTTCCGTAGGTG---AACCTG-CGGAAGGATCATTAAAA---------------------TTTTTA--------------------------------TATTCAAAAA-TTTCCAACCTAAACTTA--------AATAGTT----CAGTAAAT-CAATCGAGATTTA--AATAATGACAACTTTTAAC-AACGGA----TCTCTTGGCTCTT--GCATCGATGAAGAACG-CAGCGAAATGCGATAAGTAATGTGAATTGCA-GAATTCCGTGAATCATCAAATCTTTGAACGC-AAATTGCACTCTTTGGTATTCCGA-AGAGTATGCTTGCTT-GAGGGTTGTTTAAA-TAAA---TT-------CGTATTTTTTA------------------------------T-------ACGGATCT-GAGTCTT-CCAAAATTTTTAAATT-----TTGG--TAACTTAAAATTTAACTTGACGATAT------TATATTAT-TAGAAATGTTTTATCTTGC-ATATTTTGTAAGTTTCATTAATAATTATTATAATTAATC---GTTATATCGTTATT-ATTTACCTAGTTATTTCGGAATTAGGTTA-AGTAATACAAATTTTT--TTTTCAA------CCTCAAGTCAAGTAA-GAGTACCCGCTGAACTT-AAGCATATCAATAAGCGGAGGAAAAGAAACTAACAAGGATTTCCTT-AGTAACGGCGAGTGAAGTGGG-AAAAGCTCAAA-TTTTAAATCACCAAGGTT--TCTTTG--GTGAATTGTAATTTGAAGAAAGTCGTTTTGATATT-CGGGTTTTATCC-AAGTCCTTT-GGGATAAGGTATCATAGAGGGTG-AGAATCCCGTTCATGATTAAACCTTGA--TGTCACTTAATTCACTTTCTAAGAGTCGAGTTG-TTTGGGATTGCAGCTCAAAATGGG-TGGTAAATTTC-ACCTAAGGCTAAATATATGCAAG-AGACCGATAGCGAACAAGTACCGTGAGGG--AAAGATGAAAA-GAACTTTG-AAAAGAGAGTTAAATAGT-ACGTGAAATTGT-TGAAAGGG-AAACGATTGAAGTCAGTCA-TGCTAGTAG-GGAATCAACTTGATGGATCGTAGGAC----TTA---------------------TCT----TATGATCTTTCTTGTGCACTT-------------------TCTTGCTTGGCAGGTTAGCATCAATTTCGGGTATCATTAAA-AAATCGAGGGAATGTAGCTTTCTTTCGGG---AAAGTGTTATAGACCTTGATAAAA----TGTGGTGACCGAGATTGAGGATTGCAGCGGATACCTCTTA-AGGCTAGTCACCTTGCTTCTGAC-GGTTACCCTGCTTTCGAGAGCTC-GCTCACGATTGTGGGAT-TCAACAGTCTAGATGT-TAGAGTGATCTTAAATTC-GCTAAGGATGCTGACGTAATGGCTTTAAACGACCCGTCTTGAAACACGGACCAAGGAGTCTAACATGTATGCGAGTGTT---------------------------------------------------------------------------------------------------------------------------------------------------------------------------------------
>F1
------------------------------------------------TATTGCTCTTGAACGAGGAATCCCTAGTAAGCGTGAGTCATCAGCTCATGTTGATTACGTCCCTGCCCTTTGTACACACCGCCCGTCGCTACTACCGATTGAATAGGCTTAGTGAGACTCTCGGATCGGGTTTTAGGAACCGGCAACGGTACCTTTCTTCT-GAGAAGTTTGTCAAA-CTTGGTCATTT-AGAGGAA-GTAAAA-GTCGTAACAAGGTTTCCGTAGGTG---AACCTG-CGGAAGGATCATTAGAATTATTA-----GGAAGA----TTTTTTAATCTTTCCC-AATACT--------------TTACTCAAAAT-TTTCGGT-CTTATATA---------CATATTC----AAATATTT-TTAAAAAAATT-------TTTGATAACTTTCAAC-AACGGA----TCTCTTGGCTCTT--GCATCGATGAAGAACG-CAGCTAAATGCGATAGGTAATGTGAATTGCA-GAATTCCGTGAATCATCAAATTTTTGAACGC-AAATTGCACTCTCTGGTATTCCGG-GGAGTATACTTGCTT-GAGGGTTAGTGATT-ACAA---AT-------CGTGAAAAGAA-------------------------------TTTTT--ACGGATCT-GGATTTT-CCAAA--------AGT-----TTGG--TAATCTAAAATTTATCTTGACAATAG-------GTGATAT-TGGAAATGTT-TATCTTTT-------------TTTCATTAACAAATA---TTACCAATTT--GTTACGTCGT-GTT-ATTTTCCTAATTTCTT---GATTGGGTAAGAGTAACACAATTTTTT--CTTTGAAATCTGACCTCAAGTCAAGTAA-GAATACCCGCTGAACTT-AAGCATATCAATAAGCGGAGGAAAAGAAACTAACAAGGATTCCCTT-AGTAACGGCGAGTGAACTGGG-AAAAGCTCAAA-TTTTAAATCACCTAGGT-------------GAGTTGTAATTTGAAGAAAGT-GTTTTGATGCT-CTGGTTTAGCCT-AAATCCTTT-GGGATAAGGTATCATAGAGGGTG-AGAATCCCGTTCATGACTAAACCGTGG-GTGTCACCTAATTCACTTTCCAAGAGTCGAGTTG-TTTGGGATTGCAGCTCAAAGTGGG-TGGTAAATTTC-ACCTAAGGCTAAATATGTGCAAG-AGACCGATAGCGAACAAGTACCGTGAGGG--AAAGATGAAAA-GAACTTTG-AAAAGAGAGTTAAATAGT-ACGTGAAATTGT-TGAAAGGG-AAACGATTGAAGTCAGTCA-TGCTTGCAG-GGAATCAACAAAGTGG-----------------------------------------------TTTTCTTCCTTGTGCACTT-------------------CCTTGCTTGGCAGGTTAGCATCAATTTTGATTGTCATTAAAGAACTTGGGGGAATGTGGCTT--CTTCGG-----GAGTGTTATAGACCCTGGTAGA-----TGTGGCGATTGGGATTGAGGATTGCAGCGAATGCT--TCT-TGGCTAGTCACCTGGCTTCTGAT-GGTCACCTTGCTTTCGATAGCTT-GCTAACGTTGGTGAGAT-TTGATTGTCTAGATGT-TAGTGTGATCATAAATTC-GCTAAGGATGCTGACGTAATGGCTTTAAACGACCCGTCTTGAAACACGGACCAAGGAGTCTAACATGTGTGCGAGTGTT---------------------------------------------------------------------------------------------------------------------------------------------------------------------------------------
>F2
------------------------------------------------TATTGCTCTTGAACGAGGAATCCCTAGTAAGCGTGAGTCATCAGCTCATGTTGATTACGTCCCTGCCCTTTGTACACACCGCCCGTCGCTACTACCGATTGAAT-GGCTTAGTGAGACTCTCGGATCGGGTTTTAGGAACCGGCAACGGTACCTTTCTTCT-GAGAAGTTTGTCAAA-CTTGGTCATTT-AGAGGAA-GTAAAA-GTCGTAACAAGGTTTCCGTAGGTG---AACCTG-CGGAAGGATCATTAGAATTATTA-----GGAAGA----TTTTTTAATCTTTCCC-AATACT--------------TTACTCAAAAT-TTTCGGT-CTTATATA---------CATATTC----AAATATTT-TTAAAAAAATT-------TTTGATAACTTTCAAC-AACGGA----TCTCTTGGCTCTT--GCATCGATGAAGAACG-CAGCTAAATGCGATAGGTAATGTGAATTGCA-GAATTCCGTGAATCATCAAATTTTTGAACGC-AAATTGCACTCTCTGGTATTCCGG-GGAGTATACTTGCTT-GAGGGTTAGTGATT-ACAA---AT-------CGTGAAAAGAA------------------------------ATTTTT--ACGGATCT-GGATTTT-CCAAA--------AGT-----TTGG--TAATCTAAAATTTATCTTGACAATAG-------GTGATAT-TGGAAATGTT-TATCTTTT-------------TTTCATTAACAAATA---TTACCAATTT--GTTACGTCGT-GTT-ATTTTCCTAATTTCTT---GATTGGGTAAGAGTAACACAATTTTTT--CTTTGAAATCTGACCTCAAGTCAAGTAA-GAATACCCGCTGAACTT-AAGCATATCAATAAGCGGAGGAAAAGAAACTAACAAGGATTCCCTT-AGTAACGGCGAGTGAACTGGG-AAAAGCTCAAA-TTTTAAATCACCTAGGT-------------GAGTTGTAATTTGAAGAAAGT-GTTTTGATGCT-CTGGTTTAGCCT-AAATCCTTT-GGGATAAGGTATCATAGAGGGTG-AGAATCCCGTTCATGACTAAACCGTGG-GTGTCACCTAATTCACTTTCCAAGAGTCGAGTTG-TTTGGGATTGCAGCTCAAAGTGGG-TGGTAAATTTC-ACCTAAGGCTAAATATGTGCAAG-AGACCGATAGCGAACAAGTACCGTGAGGG--AAAGATGAAAA-GAACTTTG-AAAAGAGAGTTAAATAGT-ACGTGAAATTGT-TGAAAGGG-AAACGATTGAAGTCAGTCA-TGCTTGCAG-GGAATCAACAAAGTGG-----------------------------------------------TTTTCTTCCTTGTGCACTT-------------------CCTTGCTTGGCAGGTTAGCATCAATTTTGATTGTCATTAAAGAACTTGGGGGAATGTGGCTT--CTTCGG-----GAGTGTTATAGACCCTGGTAGA-----TGTGGCGATTGGGATTGAGGATTGCAGCGAATGCT--TCT-TGGCTAGTCACCTGGCTTCTGAT-GGTCACCTTGCTTTCGATAGCTT-GCTAACGTTGGTGAGAT-TTGATTGTCTAGATGT-TAGTGTGATCATAAATTC-GCTAAGGATGCTGACGTAATGGCTTTAAACGACCCGTCTTGAAACACGGACCAAGGAGTCTAACATGTGTGCGAGTGTT---------------------------------------------------------------------------------------------------------------------------------------------------------------------------------------
>FM876832
TGGGTAATCTTGTGAAACTTCATCGTGATGGGGATAGAGCATTGCAATTATTGTTCTTAAACGAGGAATCCCTAGTAAGCGTGAGTCATCAGCTCACGTTGATTACGTCCCTGCCCTTTGTACACACCGCCCGTCGCTACTACCGATTGAAT-GGTTTAGTGAGACCCTCGGATTGATAATTGGGAACCGGAAACGGTACCCTCTTGTT-AAAAAGTTGGTCAAA-CTTGGTCATTT-AGAGGAA-GTAAAA-GTCGTAACAAGGTTTCCGTAGGTG---AACCTG-CGGAAGGATCATTAATAAGATCG----------T----CCGGGTAACC--------GGAATT------------TGTATATAAAAACC-AACACTTTTTAATTA--------TAATCTTTT--AAAATAAA-TAATTTTAATA-----TTTAAAACAACTTTTAAC-AACGGA----TCTCTTGGTTCTC--GCATCGATGAAGAACG-CAGCTAAGTGCGATAAGTAATGTGAATTGCA-GAATTCCGCGAATCATCGAATCTTTGAACGC-AAATTGCACTCTTTGGTATTCCTG-AGAGTATACTTGCTT-GAGGGTCAGTGAAATAGTT---ATCGT----GATATATTTTT-------------------------------TTATC--GCGGATTT-GAGCAATAATCCGATTATATATTT----TTCGG--TTGCTTTAAATTTAAAATAA-CATGG------TATAATGTCTTAAGATGTACTATTTAA-----------AAGATGGAT-CATTGATG--ACTTTATACCG--AATATTATGTGAATTCTTTTT-------TTT-----TAAAGAGG-TAACATATATTTTTTT-----AGAGTTTTGACCTCAAGTCAAGTAA-GAGTACCCGCTGAACTT-AAGCATATCAATAAGCGGAGGAAAAGAAACTAACAAGGATTCCCTT-AGTAACGGCGAGTGAAGTGGG-AAAAGCTCAAA-TTTTAAATCTGTCTGGGT--AACCAGA-CCGAGTTGTAATTTGAAGAAACG-TATTCAACGTC-ATGGAATGATCA-AAATCCTTT-GGAAAGAGGTATCATGGAGGGTG-ATAATCCCGTTCATGGTCAAACCAGAA-GCGTTACC-TATGCGTTTTCTAAGAGTCGAGTTG-TTTGGGATTGCAGCTCAAAATGGG-TGGTAAATTTC-ACCTAAGGCTAAATATTTGCGAG-AGACCGATAGCGAACAAGTACCGTGAGGG--AAAGATGAAAA-GAACTTTG-AAAAGAGAGTCAAA-AGT-ACGTGAAATTGT-TAAAAGGG-AAACGATTGAAGTCAGTCA-TGCTTGCAA-GTAATCAGCTTAAGGT-------------------------------------------------ATTCTTTAAGTGTACTT-------------------TCTTGTCTAGCAAGTTAGCGTCGATTTTAATTATCTTAAAA-TAACTAGGGGAATGTAACTC--CCTCGG-----GAGCGTTATAGCCCTTGGTAAGA----TGAGATGATTGAGATCGAGGATTGCAGCGAATGCTCATTA-GGGCTAGCAACTTAATCTCTGAA-TGGCCCCTGGTTATAAACAGCTT-GCTGATTATGATTAGGT-TAGCTTATCAAAAGGT-TT-CGTTTGCTTAAATTC-GTTAAGGATGCTGACGTAATGGCTTTAAACGACCCGTCTTGAAACACGGACCAAGGAGTCTAACATATATGCGAGTGTTTGAGTGGTAAACTC--ATACGCGTAATGAAAGTGA-TTTAGGTGGGATCCCTTTATTGGGGAGCACCATCGACCGATCAGGATATTCTTTGATAGATTTGAGTAAGAGCATATCTGTTAGGACCCGAAAGATGGTGAACTATGCCTGAATAGGGTGAAGCCAGAGGAAACTCTGGT-------
>FM876831
TGGGTAATCTTGTGAAACTTCATCGTGATGGGGATAGAGCATTGCAATTATTGTTCTTAAACGAGGAATCCCTAGTAAGCGTGAGTCATCAGCTCACGTTGATTACGTCCCTGCCCTTTGTACACACCGCCCGTCGCTACTACCGATTGAAT-GGTTTAGTGAGACCCTCGGATTGATAATTGGGAACCGGAAACGGTACCCTCTTGTT-AAAAAGTTGGTCAAA-CTTGGTCATTT-AGAGGAA-GTAAAA-GTCGTAACAAGGTTTCCGTAGGTG---AACCTG-CGGAAGGATCATTAATAAGATCG----------T----CCGGGTAACC--------GGAATT------------TGTATATAAAAACC-AACACTTTTTAATTA--------TAATCTTTTTTAAAATAAA-TAATTTTAATA-----TT--AAACAACTTTTAAC-AACGGA----TCTCTTGGTTCTC--GCATCGATGAAGAACG-CAGCTAAGTGCGATAAGTAATGTGAATTGCA-GAATTCCGCGAATCATCGAATCTTTGAACGC-AAATTGCACTCTTTGGTATTCCTG-AGAGTATACTTGCTT-GAGGGTCAGTGAAATAGTT---ATCGT----GATATATTTTT-------------------------------TTATC--GCGGATTT-GAGCAATAATCCGATTATATATATATA-TTCGG--TTGCTTTAAATTTAAAATAA-CATGG------TATAATGTTTTAAGATGTACTATTTAA-----------AAGATGGAT-CATTGATG--ACTTTATACCG--AATATTATGTGAATTCTTTTT-------TTT-----TAAAGAGGGTAACATATATTTTTT--------AGTTTTGACCTCAAGTCAAGTAA-GAGTACCCGCTGAACTT-AAGCATATCAATAAGCGGAGGAAAAGAAACTAACAAGGATTCCCTT-AGTAACGGCGAGTGAAGTGGG-AAAAGCTCAAA-TTTTAAATCTGTCTTGGTGAAACCAGG-CAGAGTTGTAATTTGAAGAAACG-TATTCAACGTC-ATGGAATGATCA-AAATCCTTT-GGAAAGAGGTATCATGGAGGGTG-ATAATCCCGTTCATGGTCAAGCCAGAA-GCGTTACC-TATGCGTTTTCTAAGAGTCGAGTTG-TTTGGGATTGCAGCTCAAAATGGG-TGGTAAATTTC-ACCTAAGGCTAAATATTTGCGAG-AGACCGATAGCGAACAAGTACCGTGAGGG--AAAGATGAAAA-GAACTTTG-AAAAGAGAGTCAAA-AGT-ACGTGAAATTGT-TAAAAGGG-AAACGATTGAAGTCAGTCA-TGCTTGCAA-GTAATCAGCTTAAGGT-------------------------------------------------ATTCTTTAAGTGTACTT-------------------TCTTGTCTAGCAAGTTAGCGTCGATTTTAATTATCTTAAAA-TAACTAGGGGAATGTAACTC--CCTCGG-----GAGCGTTATAGCCCTTGGTAAGA----TGAGATGATTGAGATCGAGGATTGCAGCGAATGCTCATTA-GGGCTAGCAACTTAATCTCTGAA-TGGCCCCTGGTTATAAACAGCTT-GCTGATTATGATTAGGT-TAGCTTATCAAAAGGT-TT-AGTTTGCTTAAATTC-GTTAAGGATGCTGACGTAATGGCTTTAAACGACCCGTCTTGAAACACGGACCAAGGAGTCTAACATATATGCGAGTGTTTGAGTGGTAAACTC--ATACGCGTAATGAAAGTGA-TTTAGGTGGGATCCCTTTATTGGGGAGCACCATCGACCGATCAGGATATTCTTTGATAGATTTGAGTAAGAGCATATCTGTTAGGACCCGAAAGATGGTGAACTATGCCTGAATAGGGTGAAGCCAGAGGAAACTCT----------
>FM876799
TGGGTAATCTTGTGAAACTTCATCGTGATGGGGATAGAGCATTGCAATTATTGCTCTTCAACGAGGAATCCCTAGTAAGCATGAGTCATCAGCTCGTGCTGATTACGTCCCTGCCCTTTGTACACACCGCCCGTCGCTACTACCGATTGAAT-GGCTTAGTGAGACCCTCGGATCGATATGTTGAAACCTTCACGGGTATCTACTTGTT-GAGAAGTTGGTCAAA-CTTGGTCATTT-AGAGGAA-GTAAAA-GTCGTAACAAGGTTTCCGTAGGTG---AACCTG-CGGAAGGATCATTAAAAAAT-GA----------G----GTATTTTATA---------CCTCT------------TGTATTTAAAACCAACTCATTTTTTAA------------AATAT-----AAA----T-TTTTTTAAAAA-----AAT--AAAAACTTTCAAC-AATGGA----TCTCTTGGCTCTC--GCATCGATGAAGAACG-CAGCGAAATGTGATAAGTAATATGAATTGCA-GAATTCCGTGAATCATCAAATTTTTGAACGC-AAATTGCACTTCTTGGTATTCTGA-GAAGTACACATGCTT-GAGGGTCAGTTAAA--AAA---AT-------CGTACATCACT------------------------------GATGTT--GCGGATCT-AGG---TATTCCGATTTTATAAAT------TGG--TTATCTAAAATT-AATATAA-AATA-------TGTAATGT---GAAGCGTACTAATTTAT----------ATAGTTGCC-AATCATTT--AT-----ACTT--ATTACATTGCAGCTAAAGTAT-------TAT-----TTAGTTGG--GGTGTATAAATTAT-------GAGAA-TGACCTCAAGTCATGTGA-GAGTACCCGCTGAACTT-AAGCATATCAATAAGCGGAGGAAAAGAAACTAACAAGGATTCCCCT-AGTAACGGCGAGTGAAGTGGG-AAGAGCACAAA-TTTTAAATCTACTTGG---TTTCCAGG-TTGAGTTGTAATTTGAGGATACG-TTTTTGATATT-CCTGGTTGGACT-AAATCCTTT-GGGATAAGGTATCATAGAGGGTG-AGAATCCCGTGTATACCAACCACAGGG-ATGTTATTTAATAACGTTTCTAAGAGTCGAGTTG-TTTGGGAATGCAGCTCTAAATGGG-TGGTAAATTTC-ACCTAATGCTAAATATAAGCGAG-AGACCGATAGCGAACAAGTACAGTGATGG--AAAGATGAAAA-GAACTTTG-AAAAGAGAGTTAAATAGT-ACGTGAAATTGT-TGAAAGGG-AAACGATTGAAGTCAGTCA-TGCCAGTGG-G-AATCAACTTAGAGG-------------------------------------------------AAACTCTTGGTGCACTT-------------------CTTCGCTTGGCAGGTTAGTGTCGATTTTGGATGTCATAAAA-TGACTGGGGGAAGGTAGCTC--CTTTGG-----GAGTGTTATAGCCCTTGGTA-GA----TGTGATGTCTGGAATCGAGGATTGCAACGGATACCCTTTA-GGGCTAGTCACCTGATCTCTAAT-TAGTGCTAGATTACGGACAGCAT-GCTGATCGTGATTTAAT-TA-TTGGTTAAAAGGT-TAGAGTGCACATAAATTC-GTTAAGGACACTGACGTAATGGCTTTAAACGACCCGTCTTGAAACACGGACCAAGGAGTCTAACATGTATGCGAGTGTTAGGGTATTAAACCC--AGACGCGAAATTAAAGTGAGTGTAGGTGAGATTC-TTTATTGG--AGCACCATCGACCGATCTTGAGATTTATCGATAGAATTGAGTTAGAGCATACCTGTTGGGACCCGAAAGATGGTGAACTATGCCTGAATAGAGCGAAGCCAGAGGAAACTCTGGT-------
>FN547570
TGGGTNGNNNNTN--AACTTCATCGTGATGGGGATAGAGCATTGCAAY-ATTGCTCTTCAACGAGGAATCCCTAGTAAGCATGAGTCATCAGCTCGTGCTGATTACGTCCCTGCCCTTTGTACACACCGCCCGTCGCTACTACCGATTGAAT-GGCTTAGTGAGACCCTCGGATTGATGAGTGGAAACCTTCACGGGTATCTATTTGTT-GAGAAGTTGGTCAAA-CTTGGTCATTT-AGAGGAA-GTAAAA-GTCGTAACAAGGTTTCCGTAGGTG---AACCTG-CGGAAGGATCATTAAAAAAT-GA----------G----GTATTTAATA---------CCTCT------------TGTATTTAAAACC----CAACTCTTAA------------AATAT-----ATA----T-TTTTTTTCAAA-----AAA--AAAAACTTTCAAC-AATGGA----TCTCTTGGCTCTC--GCATCGATGAAGAACG-CAGCGAAATGCGATAAGTAATATGAATTGCA-GAATTCCGTGAATCATCAAATTTTTGAACGC-AAATTGCACTTCTTGGTATTCCGA-GGAGTACACATGCTT-GAGGGTCAGTTAAAGAAAA---AT-------CGTACATCTTT------------------------------GATGTT--GCGGATCT-GAG---TATTCCGATTTTATTAAT------CGG--TTACCTAAAATT-ATT-----TATA-------TGTAATGT---GAAGCGTACTAATT-------------ATAGTCGCT-AATCATTT--AT-----ACTC--ATTACATTACAACTAAG-----------TAT-----TTAGGTGG-TGGTGTATAAATTAT-------GAGAA-TGACCTCAAGTCATGTGA-GAGTACCCGCTGAACTT-AAGCATATCAATAAGCGGAGGAAAAGAAACTAACAAGGATTCCCCT-AGTAACGGCGAGTGAAGCGGG-AAGAGCACAAA-TTTAAAATCTACCTGG---TTTTCAGG-TCGAGTTGTAATTTGAAGATACG-TTTTTGACGTT-CTAGGTTGGACT-AAATCCTTT-GGGATAAGGTATCATAGAGGGTG-AGAATCCCGTATATACCAACCGTAGGG-ATGTTATTAAATA-CGTTTCTAAGAGTCGAGTTG-TTTGGGAATGCAGCTCTAAATAGG-TGGTAAATTTC-ACCTAATGCTAAATATAAGCGAG-AGACCGATAGCGAACAAGTACAGTGATGG--AAAGATGAAAA-GAACTTTG-AAAAGAGAGTTAAATAGT-ACGTGAAATTGT-TGAAAGGG-AAACGATTGAAGTCAGTCA-TGCCGGTGG-G-AATCAACTTAGGGG-------------------------------------------------AAACTCTGGGTGCACTT-------------------CTTCGCTTGGCAGGTCAACGTCGATTTTGAATGTCATAAAA-TAATTGGGGGAAAGTAGCTC--CTTCGG-----GAGTGTTATAGCCCTTGATA-GA----TGTGATGTTTGAGGTCGAGGATTGCAACGGATACCCTTCG-GGGCTAGCTGCCTGATCTCTAAT-TGGTGTTGGGTTATGGATAGCAT-GCTGACCGTGATCTAAT-TA-CTGGTTAAAAGGT-TAGAGTGTGCATAAATTC-ATTAAGGACGTTGACGTAATGGCTTTAAACGACCCGTCTTGAAACACGGACCAAGGAGTCTAACATGTATGCGAGTGTTAGGGTATTAAACCC--AGACGCGAAATGAAAGTGAGTGTAGGTGGGATCC-TTTATTGG--AGCACCATCGACCGATCATGAGATTTATCGATAGAATTGAGTTAGAGC--------------------------------------------------------------------------
>FM876837
TGGGTAATCTTKTGAAACTTCATCGTGATGGGGATAGAGCATTGCAACTATTGCTCTTCAACGAGGAATCCCTAGTAAGCGTGAGTCATCAGCTCACGTTGATTACGTCCCTGCCCTTTGTACACACCGCCCGTCGCTACTACCGATTGAAT-GGCTTAGTGAGACCCTCGGATCGACGCGTGGAAACCTTCACGGGTATCTACTTGTT-GAGAAGTTGGTCAAA-CTTGGTCATTT-AGAGGAA-GTAAAA-GTCGTAACAAGGTTTCCGTAGGTG---AACCTG-CGGAAGGATCATTAAAAAATTGA----------G----GTATTTTATAT-------ACCTCT------------TGTATTTAAAACC----CTACTCCTTA------------AATAT-----AAA----G-TTATTTAAAAA-----AAA--AAAAACTTTCMAC-AATGGA----TCTCTTGGCTCTC--GCATCSATGAARAACG-CMRCGAAATGCGATAGGTAATATGAATTGCA-GAATTCCGTGAATCATCMAATTTTTGAACGC-AAATTGCACTTCTTGGTATTCCGA-GGAGTACACATGCTT-GAGGGTCAGTTAAAAAAAA---ATAAT----CGTACATCTTTT-----------------------------GATGTG--GCGGATCT-GGG---TTATCTGATCTTATTAAT------CGG--TTACCTAAAATT-TAAGATG-GATA-------TATAATGT---GAAGCGTACTAAGT--------------TAGTCGCT-AATCATTT--ATGAT--ACTT--ATTACATTACCTTTAAA-----------TAT-----TTAGTTGG-TGATGTATAAATTAT-------AAGAAATGACCTCAAGTCATGTGA-GAGTACCCGCTGAACTT-AAGCATATCAATAAGCGGAGGAAAAGAAACTAACAAGGATTCCCCT-AGTAACGGCGAGTGAAGCGGG-AAGAGCACAAA-TTTAAAATCTACCTGG---TTTCCAGG-TCGAGTTGTAATTTGAAGAAACG-TTTTTGACGTT-CCGGGTTGGGAT-AAATCCTTT-GGGATGAGGTATCATGGAGGGTG-AGAATCCCGTGTATACCAACCGCAGGG-ATGTTATTTAATACGTTTTCTAAGAGTCGAGTTG-TTTGGGAATGCAGCTCTAAATGGG-TGGTAAATTTC-ACCTAATGCTAAATATAAGCGAG-AGACCGATAGCGAACAAGTACCGTGAGGG--AAAGATGAAAA-GAACTTTG-AAAAGAGAGTTAAATAGT-ACGTGAAATTGT-TGAAAGGG-AAACGATTGAAGTCAGTCA-TGCCGGCGG-G-AATCAACTTAGAGG-------------------------------------------------AAACTTTAAGTGCACTT-------------------CA-CGTTTGGCAGGTCAGCGTCGATTTTGGATATCATAAAA-TGATTGGGGGAAGGTAGCTT--CTTCGG-----AAGTGTTATAGCCCTTGATA-GA----TGTGATGTTTGGGATCGAGGATTGCAACGGATACCCTTC--GGGCTAGCCGCCTGATCTCTAAC-TGGTGTTAGGTTACGGACAGCAT-GCTGATCGTGATTTAAT-TA-CTGGTTAAAAGGT-TAGAGCGAGTGTAAATTC-GTTAAGGACGCTGACGTAATGGCTTTAAACGACCCGTCTTGAAACACGGACCAAGGAGTCTAACATGTATGCGAGTGTTAGGGTATTAAACCC--AGATGCGAAATGAAAGTGAGTGTAGGTGGGATCC-TTTATTGG--AGCACCATCGACCGATCTTGAGATTTATCGATAGAATTGAGTTAGAGCATACCTGTTGGGACCCGAAAGATGGTGAACTATGCCTGAATAGAGCGAAGCCAGAGGAAACTCTGGT-------
>FM876833
TGGGTAATCTTTTGAAACTTCATCGTGATGGGGATAGAGCATTGCAATTATTGCTCTTAAACGAGGAATCCCTAGTAAGCGTGAGTCATCAGCTCACGTTGATTACGTCCCTGCCCTTTGTACACACCGCCCGTCGCTACTACCGATTGAAT-GGCTTAGTGAGACCCTCGGATCGACTCGTGGAAACCTTCACGGGTATCTATTTGTT-GAAAAGTTGGTCAAA-CTTGGTCATTT-AGAGGAA-GTAAAA-GTCGTAACAAGGTTTCCGTAGGTG---AACCTG-CGGAAGGATCATTAAAAAATTGA----------G----GTATT-AATA---------CCTCT------------TGTATTTAAAACC---TTACTCTATTA------------AACCT-----AAAAAATT-TTATATAAAAT-----AAATGAAAAACTTTCAAC-AATGGA----TCTCTTGGTTCTC--GCATCGATGAAGAACG-CAGCGAAATGCGATAAGTAATGTGAATTGCA-GAATTCCGTGAATCATCAAATTTTTGAACGC-AAATTGCACTCCTTGGTATTCCGA-GGAGTACACATGCTT-GAGGGTCAGTTAAA-ATAA---AT-------CGTATATCTTT------------------------------GATGTT--ACGGATCT-GGG---TTATCCGATTCTTAAAGT------CGG--TTACCTAAAATT-AAATTT--TATG-------TAGTGTGT---GAAGCGTACTAATT-------------AAGTTCGTT-AACTACTT--ACTACACATTT--ATTACGCTATCTTTAAA---T-------TAT-----TTAAGTGA-TAGTGTATAAAAT-T-------GAGAA-TGACCTCAAGTCATGTGA-GAGTACCCGCTGAACTT-AAGCATATCAATAAGCGGAGGAAAAGAAACTAACAAGGATTCCCCT-AGTAACGGCGAGTGAAGCGGG-AAGAGCACAAA-TTTTAAATCTACCTGG---TTTTCAGG-TCGAGTTGTAATTTGAAGAAACG-TTTTTTACGTT-CCGGGTTGGATT-AAATCCTTT-GGGATAAGGTATCATGGAGGGTG-AGAATCCCGTGTATACCAACCACTGGA-ATGTTATT-AATACGATTTCTAAGAGTCGAGTTG-TTTGGGAATGCAGCTCTAAATGGG-TGGTAAATTTC-ACCTAATGCTAAATATAAGCGAG-AGACCGATAGTGAACAAGTACCGTGAGGG--AAAGATGAAAA-GAACTTTG-AAAAGAGAGTTAAATAGT-ACGTGAAATTGT-TGAAAGGG-AAACGGTTGAAGTCAGTCA-TGCCGGTGG-G-AATCAACTTAGGGG-------------------------------------------------AAACTCTGAGTGCACTT-------------------CTTCGCTTGGCAGGTTAGCGTCGATTTTGGATGTCATAAAA-TGACTGGGGGAAGGTAGCTC--CTTCGG-----GAGTGTTA-AGCCCTTAGTA-GA----TGTGATGTCTGAGATCGAGGATTGCAACGAATACCTTTT--AGGCTAGCCGCCTGGTCTCTAATACGAACTTAGGTTACGGACAGCAT-GCTGACTGTGATCTAAT-CT-TCGGTTAAAAGAT-TAGAGTGAGTGTAAATTC-GTTAAGGACGCTGACGTAATGGCTTTAAACGACCCGTCTTGAAACACGGACCAAGGAGTCTAACATGTATGCGAGTGTTAGGGTAATAAACCC--AGACGCGAAATGAAAGTGAGTTTAGGTGGGATCC-TTTATTGG--AGCACCATCAACCGATCTTGAGATTTATCGATAGAATTGAGTTATAGCATACCTGTTGGGACCCGAAAGATGGTGAACTATGCCTGAATAGAGTGAAGCCAGAGGAAACTCTGGT-------
>FN547622
---------------------------------------------------CGCTCTTCAACGAGGAATCCCTAGTAAGCGTGAGTCATCAGCTCACGTTGATTACGTCCCTGCCCTTTGTACACACCGCCCGTCGCTACTACCGATTGAAT-GGCTTAGTGAGACCCTCGGATCGACTCATGGAAACCTTCACGGGTATCTATTTGTT-GAAAAGTTGGTCAAA-CTTGGTCATTT-AGAGGAA-GTAAAA-GTCGTAACAAGGTTTCCGTAGGTG---AACCTG-CGGAAGGATCATTAAAAAATTGA----------G----GTATT-AGTAC-------CTCTTT------------TGTATTTAAAACC--TTACTCTTATGA------------AACCT-----AAAAAATT-TTATATATGAA-----AAT-GAAAAACTTTCAAC-AATGGA----TCTCTTGGTTCTC--GCATCGATGAAGAACG-CAGCGAAATGCGATAAGTAATGTGAATTGCA-GAATTCCGTGAATCATCAAATTTTTGAACGT-AAATTGCACTCCTTGGTATTCCGA-GGAGTACACATGCTT-GAGGGTCAGTTAAA-ATAA---AT-------CGTACATCATT------------------------------GATGTT--ACGGATCT-GGG---TTATCCGATTCTTAAAGT------CGG--TTACCTAAAATT-AAATTT--TATG-------TAGTGTGT---GATGCGTACTAATTATT----------AAGTTCGTTTAACTACTT--ACTACA-CTTT--ATTACGTTATCATTAAAA----------TAT-----T-AAATGA-TAATGTATAAAATTA-------AGAGAATGACCTCAAGTCATGTGA-GAGTACCCGCTGAACTT-AAGCATATCAATAAGCGGAGGAAAAGAAACTAACAAGGATTCCCCT-AGTAACGGCGAGTGAAGCGGG-AAGAGCACAAA-TTTTAAATCTACCTTGGT-TTTCCAGG-TCGAGTTGTAATTTGAAGAAACG-TTTTTTACGTT-CCGGGTTGGATT-AAATCCTTT-GGGATAAGGTATCATGGAGGGTG-AGAATCCCGTGTATACCAACCACTGGA-ATGTTATT-AATACGATTTCTAAGAGTCGAGTTG-TTTGGGAATGCAGCTCTAAATGGG-TGGTAAATTTC-ACCTAATGCTAAATATAAGCGAG-AGACCGATAGTGAACAAGTACCGTGAGGG--AAAGATGAAAA-GAACTTTG-AAAAGAGAGTTAAATAGT-ACGTGAAATTGT-TGAAAGGG-AAACGGTTGAAGTCAGTCA-TGCCGGCGG-G-AATCAACTTAGGGG-------------------------------------------------AAACTCTAGGTGCACTT-------------------CTTCGCTTGGCAGGTTAGCGTCGATTTTGGATGTCATAAAA-TGACTGGGGGAAGGTAGCTC--CTTCGG-----GAGTGTTA-AGCCCTTGGTA-GA----TGTGATGTTCGGGATCGAGGATTGCAACGGATACCCTTT--GGGCTAGCCACCTGGTCTCTAATACGAAGTTGGGTTATGGATAGCAT-GCTAATCATGATCTGAT-TT-TCGGTTAAAAGAT-TAGAGTGAGCGTAAATTC-GTTAAGGACGCTGACGTAATGGCTTTAAACGACCCGTCTTGAAACACGGACCAAGGAGTCTAACATGTGTGCGAGTGT----------------------------------------------------------------------------------------------------------------------------------------------------------------------------------------
>FN547597
--------------------------------------------------TCGCTCTTCAACGAGGAATCCCTAGTAAGCATGAGTCATCAGCTCATGCTGATTACGTCCCTGCCCTTTGTACACACCGCCCGTCGCTACTACCGATTGAAT-GGCTTAGTGAGACCCTCGGATTGATAAGTGGAAACCTTCACAGGTATCCTTTTGTT-GAGAAGTTGGTCAAA-CTTGGTCATTT-AGAGGAA-GTAAAA-GTCGTAACAAGGTTTCCGTAGGTG---AACCTG-CGGAAGGATCATTAAAAAAATGA----------G----GTATTTTATA---------CCTCT------------TGTATTTAAAACC---CAACTCTTTAA------------AATAT-----T------T-TTTTTTAAATA-----AAA--AAAAACTTTCAAC-AATGGA----TCTCTTGGCTCTC--GCATCGATGAAGAACG-CAGCAAAATGCGATAAGTAATATGAATTGCA-GAATTCCGTGAATCATCAAATTTTTGAACGC-AAATTGCACTTCTTGGTATTCCGA-GAAGTACACATGCTT-GAGGGTCAGTTAAAAAAAA---AT-------CGTGCATCTTT------------------------------AATGTT--GCGGATCT-GGG---TATTTCGATTTTATAAAT------CGA--TTACCTAAAATT-AATATA--TATG-------TGTAATGT---GAAGCGTACTAATTAA-----------ATAGTTGCT-AATCATTT--ATA----TTTT--ATTTCATTACAACCAAG--------------------TAGGTGG-TGATGTATAAATTAT-------GAGAA-TGACCTCAAGTCATGTGA-GAGTACCCGCTGAACTT-AAGCATATCAATAAGCGGAGGAAAAGAAACTAACAAGGATTCCCCT-AGTAACGGCGAGTGAAGCGGG-AAGAGCACAAA-TTTTAAATCTACCTGG---TTTTCAGG-TTGAGTTGTAATTTGAGGATACG-TTTTTGATATT-CCTGGTTGGACT-AAATCCTTT-GGGATAAGGTATCATAGAGGGTG-AGAATCCTGTGTATACCAACCACAGGG-ATGTTATTTNAATACATTTCTAAGAGTTGAGTTG-TTTGGGAATGCAGCTCTAAATGGG-TGGTAAATTTC-ACCTAATGCTAAATATAAGCGAG-AGACCGATAGCGAACAAGTACAGTGATGG--AAAGATGAAAA-GAACTTTG-AAAAGAGAGTTAAATAGT-ACGTGAAATTGT-TGAAAGGG-AAACGATTGAAGTCAGTCA-TGCCAGCGG-G-AATCAACTTAGAGG-------------------------------------------------AAACTCTAGGTGCACTT-------------------CTTTGCTTGGCAGGTTAGTGTCGATTTTGGATGTCATAAAA-TGACTGGGGGAAGGTAGCTC--CTTTGG-----GAGTGTTATAGCCCTTGGTA-GA----TGTGATGTCTGGAATCGAGGATTGCAACGGATACCCTTTA-GGGCTAGTCACCTGATCTCTAAT-TAGTGCTAGATTACGGACAGCAT-GCTGACCGTGATTTAAT-TA-TTGGTTAAAAGGT-TAGAGCCTGCATAAATTC-ATTAAGGATGTTGACGTAATGGCTTTAACCGNCCTGTCTTGAAACATGGACCAAGGAGTCTAACATNNANGCGAGTGTTA--------------------------------------------------------------------------------------------------------------------------------------------------------------------------------------
>FN547654
------------------------------------------------TATTGCTTNNGAANGAGGAATCCCTAGTAAGCGTGAGTCATCAGCTCACGTTGATTACGTCCCTGCCCTTTGTACACACCGCCCGTCGCTACTACCGATTGAAT-GGCTTAGTGAGACCTTTGGATTGGGGTTTAGGGATCGGAAACGAACCTTATTCTCC-GAGAAGTCGGTCAAA-CTTGGTCATTT-AGAGGAAAGTAAAA-GTCGTAACAAGGTTTCCGTAGGTG---AACCTG-CGGAAGGATCATTAAAAAATATTTATCCGAGAAT----TCGTTTCGTTTTCTTGGATTAATT------------TGTATTCAAATC----CCACTCTTTATA-----------AATATAT---CAATTATA-TAAAACAAAAATA--AAAAAAGAAAACTTTCAAC-AACGGA----TCTCTTGGCTCTC--GCATCGATGAAGAACG-CAGCGAAATGCGATACGTAGTGTGAATTGCA-GAATTCCGTGAATCATCGAATTTTTGAACGC-AAATTGTACTTTTCAGTAATCTGG-AAAGTATGCTTGGTT-GAGGGTCATCGAAATAACA---TT-------CGTGATTTTTT-----------------------------------C--GCGGATTT-GAGTTTTCCAGCATTTATTAATATAAATGTAGG--TAACTTTAAAATTATTTATTAATTGG------TGCAAGTT--GAAAACGTACTATGTTGT-----------GGTTCGCTGACAACTTGTCCATCCTTATAT--ATTATGTGCGCACTTAT-----------TTT---AATTCTGTGC-GAGCATATATATTTTT---------TTTTGACCTCAGCTCAAGCAA-GAGTACCCGCTGAACTT-AAGCATATCAATAAGCGGAGGAAAAGAAACTAACAAGGATTCCCCT-AGTAACGGCGAGTGAAGAGGG-AAAAGCTCAAA-TTTTAAATCTACCTGGTT---CCCAGG-TCGAGTTGTAATTTGAAGAAGCG-ATATCGGTGTT-GAGGTCTGGTTT-AAGTTCTTT-GGAACAAGACATCATGGAGGGTG-AGAATCCCGTGCATGATCAGACCAAGA-TACTAAGT--ATACGCTTTCCAAGAGTCGAGTTG-TTTGGGAATGCAGCTCAAAATGGG-TGGTAGACTTC-ACCTAAGGCTAAATATCAGCGAG-AGACCGATAGCGAACAAGTACTGTGAAGG--AAAGATGAAAA-GAACTTTG-AAAAGAGAGTTAAATAGT-ACGTGAAATTGT-TGAAAGGG-AAACGATTGAAGTCAGTCA-TGCCAGTGA-AAACACAGTTTGGCGGATTTTTCAAG----TTCAAGAGT-----AAAGGCAGGGTCA----AACCGTCTCTCTTTTGGACTTGGAATTTGCCAGANGGAATTTTTCTCTGGCAGGTCAGCGTCGGTTTCGGGGGGTTGTAAAATACTTGGGGTAAAGTAGCTCTGCTTTGGG---AGAGTGTTATAGACCTTGGGG-GA----TGCAGCCCGCGGGATCGAGGATTGCAGCAAATGCT--TTC-GGGCTTGTCGCCTGATCTCTGGA-TGTTACCTTGCTTGTGACAACAT-TCTTGCCACCTGCGAGTACTAATGCTCATTAGGT-TAGNGCGATCAAAAATTTTGCTAAGGATGCTGACGTAATGGCTTTAAACGACCCGTCTTGAAACACGGNCCANGGNGTCTAACATATATGCGAGTGTTA--------------------------------------------------------------------------------------------------------------------------------------------------------------------------------------
>W1
------------------------------------------------TATTGCTCTTGAACGAGGAATCCCTAGTAAGTACAAGTCATTAGCTTGTGCTGATTACGTCCCTGCCCTTTGTACACACCGCCCGTCGCTACTACCGATTGAAT-GGCTTAGTGAGGCCTTCGGATCGAGATTCGGAGACTGGCAACAGACTCTGGGTTTT-GAAAAGTTGGTCAAA-CTTGGTCATTT-AGAGG-AAGTAAAA-GTCGTAACAAGGTTTCCGTAGGTG---AACCTG-CGGAAGGATCATTACCAATCTT-----AGCGGGC----CTGGTCTTTATT-AACCATGGTTTCGCGAAAA---TCGTATTTAAAACCC--ACTCTTATAAA------T-GAATC-ATTTTTTTTT-------GTATAATAAAT-------AAAGATCACTTTCAAC-AACGGA----TCCCTTGGTTCTC--GCATCGATGAAGAACGTA-GCGAAGTGCGATAAGTAATGTGAATTGCA-GAATTCCGTGGATCATCGAATCTTTGAACGC-AAATTGCACTTTTTGGTATCCCGA-AAAGTATGCCTGTTT-GAGGGTCAGTATAATAAAA-AAATCGG--TATGTTGCTTTTT--------------------TT------GTAACG-T-TCCGGAGTTTGGGTTAT-CTT-GAACA-AAATTTTAGTTTAAG--AGACTTAAAATTAACCATCTTTTT-------GCGCATTTT-T--AGATGTACAATAA-ATTATTTAT----TTCGTCTATAT-TATCATG-CCAA-AATTT-TATTAGAT-GCGA-CC--ATAT-------TGAGTGGTTT-CGTGCCTATAAAAATTTTCAWA--------ATTT-GACCTCAAATCAGGTAA-GAATACCCGCTGAACTT-AAGCATATCAATAAGCGGAGGAAAAGAAAATAACAATGATTCCCTT-AGTAACTGCGAGTGAAGAGGG-ACAAGCTCAAA-TTTTAAATCCGTTAGGTT-CA-CCTAA-CCGAGTTGTAATTTGAAGAGGCG--TTTCTGCGTT-TTTGATCAGTTC-AAGTCCTTT-GGGATAAGGCATCATGGAGGGTG-AGAATCCCGTTCG-G-TTGATCAAATT--TGCTTTATGATACGTCATCTAAGAGTCAAGTTG-TTTGGGATTGCAGCTTAAAACGGG-AGGTAAATTTC-TCCTAAGGCTAAATAACGGCGAG-AGACCGATAGCGAACAAGTACCGTGAGGG--AAAGATGAAAA-GAACTTTG-AAAAGAGAGTCAAATAGT-ACGTGAAATTGT-TGAAAGGG-AAACGATTGAAGTCAGTCG-TACCGGCGG-ATAATCAGCCTT-TCGAGTATG-ATT--CTGTGGA--GT--GTGAGGAGTTTAACC----GCCTTCATA-CCTGCAT-ATTTGTGCGCTTTGGGTGTACTTGTCCGTATGGTAGGTTAACATCAATTTTGGTCGTTATAAAA-TGGCTAGGGGAATGTAGCTTTGATCTCGTATTGAAGTGTTATAGCCTCTGGTAAA-----TGTAGTGACTAGGATTGAGGATTGCAACGGATACCTTTCG-GGGCTACTCGTCTGATCTCTGG-AAGTTACTTTGGTGCTAAAAGCTT-GCTTATGGTTATCGAAGTT-GACAGTCAATAGGT-TAGAACG-GGTTAAATTC-GTTAAGGATGTTGACGTAATGGCTTTAAACGACCCGTCTTGAAACACGAACCAAGGAGTCTAACATATGTGCGAGTGTT---------------------------------------------------------------------------------------------------------------------------------------------------------------------------------------
>W2
------------------------------------------------TATTGCTCTTGAACGAGGAATCCCTAGTAAGTACAAGTCATTAGCTTGTGCTGATTACGTCCCTGCCCTTTGTACACACCGCCCGTCGCTACTACCGATTGAAT-GGCTTAGTGAGGCCTTCGGATCGAGATTCGGAGACTGGCAACAGACTCTGGGTTTT-GAAAAGTTGGTCAAA-CTTGGTCATTT-AGAGG-AAGTAAAA-GTCGTAACAAGGTTTCCGTAGGTG---AACCTG-CGGAAGGATCATTACCAATCTT-----AGCGGGC----CTGGTCTTTATT-AACCATGGTTTCGCGAAAA---TCGTATTTAAAACCC--ACTCTTATAAA------T-GAATC-ATTTTTTTTT-------GTATAATAAAT-------AAAGATCACTTTCAAC-AACGGA----TCCCTTGGTTCTC--GCATCGATGAAGAACGTA-GCGAAGTGCGATAAGTAATGTGAATTGCA-GAATTCCGTGGATCATCGAATCTTTGAACGC-AAATTGCACTTTTTGGTATCCCGA-AAAGTATGCCTGTTT-GAGGGTCAGTATAATAAAA-AAATCGG--TATGTTGCTTTTT--------------------TT------GTAACG-T-TCCGGAGTTTGGGTTAT-CTT-GAACA-AAATTTTAGTTTAAG--AGACTTAAAATTAACCATCTTTTT-------GCGCATTTT-T--AGATGTACAATAA-ATTATTTAT----TTCGTCTATAT-TATCATG-CCAA-AATTT-TATTAGAT-GCGA-CC--ATAT-------TGAGTGGTTT-CGTGCCTATAAAAATTTTCATA--------ATTT-GACCTCAAATCAGGTAA-GAATACCCGCTGAACTT-AAGCATATCAATAAGCGGAGGAAAAGAAAATAACAATGATTCCCTT-AGTAACTGCGAGTGAAGAGGG-ACAAGCTCAAA-TTTTAAATCCGTTAGGTT-CA-CCTAA-CCGAGTTGTAATTTGAAGAGGCG-TTTTCTGCGTT-TTTGATCAGTTC-AAGTCCTTT-GGGATAAGGCATCATGGAGGGTG-AGAAT-CCGTTCG-G-TTGATCAAA-T--TGCTTTATGATACGTCATCTAAGAGTCAAGTTG-TTTGGGATTGCAGCTTAAAACGGG-AGGTAAATTTC-TCCTAAGGCTAAATAACGGCGAG-AGACCGATAGCGAACAAGTACCGTGAGGG--AAAGATGAAAA-GAACTTTG-AAAAGAGAGTCAAATAGT-ACGTGAAATTGT-TGAAAGGG-AAACGATTGAAGTCAGTCG-TACCGGCGG-ATAATCAGCCTT-TCGAGTATG-ATT--CTGTGGA--GT--GTGAGGAGTTTAACC----GCCTTCATA-CCTGCAT-ATTTGTGCGCTTTGGGTGTACTTGTCCGTATGGTAGGTTAACATCAATTTTGGTCGTTATAAAA-TGGCTAGGGGAATGTAGCTTTGATCTCGTATTGAAGTGTTATAGCCTCTGGTAAA-----TGTAGTGACTAGGATTGAGGATTGCAACGGATACCTTTCG-GGGCTACTCGTCTGATCTCTGG-AAGTTACTTTGGTGCTAAAAGCTT-GCTTATGGTTATCGAAGTT-GACAGTCAATAGGT-TAGAACG-GGTTAAATTC-GTTAAGGATGTTGACGTAATGGCTTTAAACGACCCGTCTTGAAACACGAACCAAGGAGTCTAACATATGTGCGAGTGTT---------------------------------------------------------------------------------------------------------------------------------------------------------------------------------------
>FM865603
------------------------------------------------TATTGCTCTTGAACGAGGAATCCCTAGTAAGTACAAGTCATTAGCTTGTGCTGATTACGTCCCTGCCCTTTGTACACACCGCCCGTCGCTACTACCGATTGAAT-GGCTTAGTGAGGCCTTCGGATCGAGATTCGGAGACTGGCAACAGACTCTGGGTTTT-GAAAAGTTGGTCAAA-CTTGGTCATTT-AGAGG-AAGTAAAA-GTCGTAACAAGGTTTCCGTAGGTG---AACCTG-CGGAAGGATCATTACCAATCTT-----AGCGGGC----CTGGCCTTTATT-AACCATGGTTTCGCGATAA---TCGTATTTAAAACCC--ACTCTTATAAAA-----T-GAATC-ATTTTTTTTTT------GTATAATAAAT-------AAAGATCACTTTCAAC-AACGGA----TCTCTTGGTTCTT--GCATCGATGAAGAACGTA-GCGAAGTGCGATAAGTAATGTGAATTGCA-GAATTCCGTGAATCATCGAATCTTTGAACGC-AAATTGCACTTTTTGGTATCCCGA-AAAGTATGCCTGTTT-GAGGGTCAGTATAATAAAA-A--TCGG--TATGTTGCTTTTT--------------------TT-T----GTAACG-T-TCCGGAGTTTGGGTTAT-CTT-AAACA-ACATTTTAGTTTAAG--AGACTTAAAATTAACCATCTTTTT-------GCGCATTTT-T--A---------TAA-ATTACTTAT----TTCGTCTATAT-TATCATG-CCAA-AATTT-TATTAGAT-GCGA-CC--ATAT------------------CGTGCCTATAAAT-TTATCATA--------ATTT-AACCTCAAATCAGGTAA-GAATACCCGCTGAACTT-AAGCATATCAATAAGCGGAGGAAAAGAAAATAACAATGATTCCCTT-AGTAACTGCGAGTGAAGAGGG-ACAAGCTCAAA-TTTTAAATCTGTTAGGTT-CA-TCTAA-CCGAGTTGTAATTTGAAGAGGCG-TTTTCTGCGTT-TTTGATCAGTCC-AAGTCCTTT-GGAATAAGGCATCATGGAGGGTG-AGAATCCCGTTCG-G-TTGATCAAATT--TGCTTTATGATACGTCATCTAAGAGTCAAGTTG-TTTGGGATTGCAGCTTAAAATGGG-AGGTAAATTTC-TCCTAAGGCTAAATAACGGCGAG-AGACCGATAGCGAACAAGTACCGTGAGGG--AAAGATGAAAA-GAACTTTG-AAAAGAGAGTCAAATAGT-ACGTGAAATTGT-TGAAAGGG-AAACGATTGAAGTCAGTCG-TACCTGCGGGATAATCAGCCTT-TCGAGTATG-ATT--CTGTGGA--GT--GTAAGGAGTTTAACC----GTCTTCATA-CCTGCAT-ATTCGTGCGCTTTGGGTGTACTTGTCCGTATGGTAGGTTAACATCAATTTTGGTCGTTATAAAA-TGACTAGGGGAATGTAGCTTTGATCCCGTATTGAAGTGTTATAGTCTCTGGTAAA-----TGCAGTGACTAGGATTGAGGATTGCAACGGATACCTTTCG-GGGCTACTCGTCTGATCTCTGG-AAGTTACTTTGGTGCTAAAAGCTT-GCTTATGGTTATCGAAGTT-GACGGTCAATAGGT-TAGAACG-AGTTAAATTC-GTTAAGGATGTTGACGTAATGGCTTTAAACGACCCGTCTTGAAACACGGACCAAGGAGTCTAACATATATGCGAGTGTT---------------------------------------------------------------------------------------------------------------------------------------------------------------------------------------
>FM992396
------------------------------------------------TATTGCTCTTCAACGAGGAATCCCTAGTAAGTACAAGTCATCAGCTTGTGCTGATTACGTCCCTGCCCTTTGTACACACCGCCCGTCGCTACTACCGATTGAAT-GGCTTAGTGAGGCCCTCGGATTGAGGTTCGAAGACTGGCAACAGACTTTGGATTTT-GAAAAGTTGGTCAAA-CTTGGTCATTT-AGAGG-AAGTAAAA-GTCGTAACAAGGTTTCCGTAGGTG---AACCTG-CGGAAGGATCATTACCAATTTT-----AGCGAGC----CTGGTCTTTGTT-GACCATGGTTTCGTGAAAAA--TCGTATTTAAAACCCC-ACTCTTATAAAAAT---TTGAATC-ATTATATTTT-------GTATAATAAAAT-----AAAAGATCACTTTCAAC-AACGGA----TCTCTTGGCTCTC--GCATCGATGAAGAACGTA-GCGAAGTGCGATAAGTAATGTGAATTGCA-GAATTCCGTGAATCATCGAATCTTTGAACGC-AAATTGCACTTTCTGGTAATCCGG-AAAGTATGCCTGTTT-GAGGGTCAGTATAAATAAA-AA-TCGG--TGCGTTGCATTTT--------------------TT-TTTTTGTGATG-C-TCTGGAGTATGGGTCAT-CTT-AGCTG-TGAGG-----TTAAG--AGGCTTAAAATTGAC-ATTCTTTC-------GCGCATTTT-T--AGACGTACA-TAA-ATT-ATTTT----TATTCGTTTAT-CCTGATG-CCG--AAGTT-TATTAGAT-GCGA-CC--ATAT-------CGTATGGTTT-CGTAACTATAA--TTTATCATA--------ATTT-GACCTCAAATCAGGTAA-GGATACCCGCTGAACTT-AAGCATATCAATAAGCGGAGGAAAAGAAAATAACAATGATTCCCCT-AGTAACTGCGAGTGAAGAGGG-ACAAGCTCAAA-TTTTAAATCCGTTGGGTT-TA-CCTAA-CCGAGTTGTAATTTGAAGAGGCG-TTTTCTGCGTT-TTTGATCAGTCC-AAGTCCTTT-GGGATAAGGCATCATGGAGGGTG-AGAATCCCGTCCG-G-TTGATCGGATT--CGCTTTACGATACGTCATCTAAGAGTCAAGTTG-TTTGGGATTGCAGCTTAAAATGGG-AGGTAAATTTC-TCCTAAGGCTAAATATTGGCGAG-AGACCGATAGCGAACAAGTACCGTGAGGG--AAAGATGAAAA-GAACTTTG-AAAAGAGAGTTAAACAGT-ACGTGAAATTGT-TGAAAGGG-AAACGATTGAAGCCAGTCG-TACCGGCGG-ATAATCAGCCTT-TCGGGTGCG-ATT--CTGTGGA--GT--GTGAGGAGGTAAAC-----ACCTTCATG-CCTGCAT-ATTCGTGCACTTTGGGTGTACTTGTCCGTATGGTAAGTTAACATCAATTTTGGTCGTTATAAAA-TGGCTGGAGGAATGTAGCTTCGATCTCGTATTGAAGTGTTATAGCCTTTGGTAGA-----TGTAATGATTAGGATTGAGGATTGCAACGGATACCTTTCG-GGGCTACCCGCCTGATCTCTGA-AAGTTGCTCTGGTGTCGAAAGCGT-GCTTACGGTCATCAAAGTT-GACGTTCAATAGGT-TAGAACG-GGTTAAATTC-GTTAAGGATGTTGACGTAATGGCTTTAAACGACCCGTCTTGAAACACGGACCAAGGAGTCTAACATATATGCGAGTGTTC--------------------------------------------------------------------------------------------------------------------------------------------------------------------------------------
>FM992399
------------------------------------------------TATTGCTCTTAAACGAGGAATCCCTAGTAAGTACAAGTCATCAGCTTGTGCTGATTACGTCCCTGCCCTTTGTACACACCGCCCGTCGCTACTACCGATTGAAT-GGCTTAGTGAGGCCCTCGGATTGAGGTTCGAAGACTGGCAACAGACTTTGGATTTT-GAAAAGTTGGTCAAA-CTTGGTCATTT-AGAGG-AAGTAAAA-GTCGTAACAAGGTTTCCGTAGGTG---AACCTG-CGGAAGGATCATTACCAATTTT-----AGCGAGC----CTGGTCTTTGTT-GACCATGGTTTCGTGAAAAA--TCGTATTTAAAACCCC-ACTCTTATAAAAAT---TTGAATC-ATTATATTTT-------GTATAATAAAAT-----AAAAGATCACTTTCAAC-AACGGA----TCTCTTGGCTCTC--GCATCGATGAAGAACGTA-GCGAAGTGCGATAAGTAATGTGAATTGCA-GAATTCCGTGAATCATCGAATCTTTGAACGC-AAATTGCACTTTCTGGTAATCCGG-AAAGTATGCCTGTTT-GAGGGTCAGTATAAATAAA-AA-TCGG--TGCGTTGCATTTT--------------------TT-TTTT-GTGATG-C-TCTGGAGTATGGGTCAT-CTT-AGCTG-TGAGG-----TTAAG--AGGCTTAAAATTGAC-ATTCTTTC-------GCGCATTTT-T--AGACGTACA-TAA-ATT-ATTTT----TATTCGTTTAT-CCTGATG-CCG--AAGTT-TATTAGAT-GCGA-CC--ATAT-------CGTATGGTTT-CGTAACTATAA--TTTATCATA--------ATTT-GACCTCAAATCAGGTAA-GGATACCCGCTGAACTT-AAGCATATCAATAAGCGGAGGAAAAGAAAATAACAATGATTCCCCT-AGTAACTGCGAGTGAAGAGGG-ACAAGCTCAAA-TTTTAAATCCGTTGGGTT-TA-CCTAA-CCGAGTTGTAATTTGAAGAGGCG-TTTTCTGCGTT-TTTGATCAGTCC-AAGTCCTTT-GGGATAAGGCATCATGGAGGGTG-AGAATCCCGTCCG-G-TTGATCGGATT--CGCTTTACGATACGTCATCTAAGAGTCAAGTTG-TTTGGGATTGCAGCTTAAAATGGG-AGGTAAATTTC-TCCTAAGGCTAAATATTGGCGAG-AGACCGATAGCGAACAAGTACCGTGAGGG--AAAGATGAAAA-GAACTTTG-AAAAGAGAGTTAAACAGT-ACGTGAAATTGT-TGAAAGGG-AAACGATTGAAGCCAGTCG-TACCGGCGG-ATAATCAGCCTT-TCGGGTGCG-ATT--CTGTGGA--GT--GTGAGGAGGTAAAC-----ACCTTCATG-CCTGCAT-ATTCGTGCACTTTGGGTGTACTTGTCCGTATGGTAAGTTAACATCAATTTTGGTCGTTATAAAA-TGGCTGGAGGAATGTAGCTTCGATCTCGTATTGAAGTGTTATAGCCTTTGGTAGA-----TGTAATGATTAGGATTGAGGATTGCAACGGATACCTTTCG-GGGCTACCCGCCTGATCTCTGA-AAGTTGCTCTGGTGTCGAAAGCGT-GCTTACGGTCATCAAAGTT-GACGTTCAATAGGT-TAGAACG-GGTTAAATTC-GTTAAGGATGTTGACGTAATGGCTTTAAACGACCCGTCTTGAAACACGGACCAAGGAGTCTAACATGTATGCGAGTGTT---------------------------------------------------------------------------------------------------------------------------------------------------------------------------------------
>FM992400
TGGGTAATCTTGTGAAACTTCATCGTGCTGGGGATAGAGCTTTGCAATTATTGCTCTTGAACGAGGAATCCCTAGTAAGTACAAGTCATCAGCTTGTGCTGATTACGTCCCTGCCCTTTGTACACACCGCCCGTCGCTACTACCGATTGAAT-GGCTTAGTGAGGCCCTCGGATTGAGGTTCGGAGACTGGCAACAGACTCTGGATTTT-GAAAAGTTGGTCAAA-CTTGGTCATTT-AGAGG-AAGTAAAA-GTCGTAACAAGGTTTCCGTAGGTG---AACCTG-CGGAAGGATCATTACCAATTTT-----AGCGAGC----CTGGTCTT-GTT-GACCATGGTTTCGCGAAAA---TCGTATTTAAAACCCC-ACTCTTATAAAAAT---T-GAATC-ATTATATTTT-------TTATAATAAAAT-----AAAAGATCACTTTCAAC-AACGGA----TCTCTTGGCTCTC--GCATCGATGAAGAACGTA-GCGAAGTGCGATATGTAGTGTGAATTGCA-GAATTCCGTGAATCATCGAATCTTTGAACGC-AAATTGCACTCCTTGGCATCCCGG-GGAGTATGCCTGTTT-GAGGGTCAGTATAT-TAAA-AA-TCGG--TGCGTCGCAT---------------------------------GATG-C-TCCGGAGTATGGGTCAT-CTT-AGCTG-TGAAGGT--TTTAAG--AGGCTTAAAATTGAC-ATCCTTTC-------GCGCATTTT-T--AGACGTACA-TAA-ATTCATTTT----TATTCGTCTAT-CCTGATG-CCG--AAGTT-TATTAGAT-GCGA-TC--ATATA-----TTATATGGTCT-CGTGTCTATAAG-TTTATCATG--------ATTT-GACCTCAAATCAGGTAG-GAGTACCCGCTGAACTT-AAGCATATCAATAAGCGGAGGAAAAGAAAATAACAATGATTCCCCC-AGTAACTGCGAGTGAAGAGGG-ACAAGCTCAAA-TTTTAAATCTGTTGGGTT-TA-CCTAA-CCGAGTTGTAATTTGAAGAGGCG-TTATCTGTGTT-TTTGATCAGCCC-AAGTCCTTT-GGGATAAGGCATCATGGAGGGTG-AGAATCCCGTCCG-G-TTGATCAGATT--CGCTT-ACGATACGTCATCTAAGAGTCAAGTTG-TTTGGGATTGCAGCTTAAAATGGG-AGGTAAATTTC-TCCTAAGGCTAAATAACGGCGAG-AGACCGATAGCGAACAAGTACCGTGAGGG--AAAGATGAAAA-GAACTTTG-AAAAGAGAGTTAAACAGT-ACGTGAAATTGT-TGAAAGGG-AAACGATTGAAGCCAGTCA-TACCGGCGG-GTAATCAGCCTT-TCGGGTGCG-ATT--CTGTGGA--GT--GTGAGGAGTTAAAC-----GCCTTCATG-CCTGCAT-ATTCGTGCACCTTGGGTGTACTTGCCCGTGTGGTAAGTTAACATCAATTTTGATCGTCATAAAA-TGGCTGGTGGAATGTAGCTTCGGTCTCGTACTGAAGTGTTATAGCCTCCGGTAGA-----TGTGATGATCGGGATTGAGGATTGCAACGGATACCCTTCG-GGGCTACCCGCCTGATCTCTGA-AAGTTGCTCTGGTGTCGAAAGCGT-GCTTACGGTCATCAAAGTT-GACGTTCAATAGGT-TAGAACG-GGTTAAATTC-GTTAAGGATGTTGACGTAATGGCTTTAAACGACCCGTCTTGAAACACGGACCAAGGAGTCTAACATATATGCGAGTGTTTGGGTGAATAAACCCTTACGCGTAATGAAAGTAATTTTGGTGGGAACATTTTTGTACACCATCGACCGATCAGGATATTTTTTGATAGATTTGAGTAAGAGC---------------------------------------------------------------------------------
>V1
------------------------------------------------TATTGCTCTTGAACGAGGAATCCCTAGTAAGCACAAGTCATTAGCTTGTGCTGATTACGTCCCTGCCCTTTGTACACACCGCCCGTCGCTACTACCGATTGAAT-GGCTTAGTGAGGCCTTCGGATCGAGATTCGGAGACTGGCAACAGACTCTGGGTTTT-GAAAAGTTGGTCAAA-CTTGGTCATTT-AGAGG-AAGTAAAA-GTCGTAACAAGGTTTCCGTAGGTG---AACCTG-CGGAAGGATCATTACCAATCTT-----AGCAGGC----CTGGTCTTTGTC-GACCATGGTTTCGCGAAAA---TCGTATTTAAAACCCC-ACTCTTATATAAAA---T-GAATC-ATTTTATTTG-------TGATAATAAAT-------AAAGATCACTTTCAAC-AACGGA----TCTCTTGGCTCTC--GCATCGATGAAGAACGTA-GCGAAGTGCGATAAGTAGTGTGAATTGCA-GAATTCCGTGAATCATCGAATCTTTGAACGC-AAATTGCACTCCCTGGCATCCCGG-GGAGTATGCCTGTTT-GAGGGTCAGTAAAA-TTAA-AA-TCGG--TACGTTGCATTTT--------------------TT-T----GTAACGTC-TCCGGGGTTTGGGTTAT-CTT-AGCTC-TGAGG-----TTAAG--AGGCTTAAAATTGAC-ATCATTTC-------GCGCGCTTT-T--AGACGTACA-TAA-ATTAATTTT----TATTCGTCTAG--CCGGTG-CCG--AAGGT-TATTAGGT-GCGA-CC--ATAT-------TTCGTGGTCT-CGTGTCTATAAATTTTATCATG--------ATTT-GACCTCAAATCAGGTAG-GAGTACCCGCTGAACTT-AAGCATATCAATAAGCGGAGGAAAAGAAAATAACAATGATTCCCCT-AGTAACTGCGAGTGAAGAGGG-ACAAGCTCAAA-TTTTAAATCTGTTAGGCT-TA-CCTAA-CCGAGTTGTAATTTGAAGAGGCG-TTTTCTGTGTT-TCTGATCATCCC-AAGTCCTTT-GGGATAGGGCATCATGGAGGGTG-AGAATCCCGTTCG-G-TTGATCAGATT--CGCTTTACGATACGTCATCTAAGAGTCAAGTTG-TTTGGGATTGCAGCTTAAAATGGG-AGGTAAATTTC-TCCTAAGGCTAAATATTGGCGAG-AGACCGATAGCGAACAAGTACCGTGAGGG--AAAGATGAAAA-GTACTTTG-AAAAGAGAGTTAAATAGC-ACGTGAAATTGT-TGAAAGGG-AAACGATTGAAGCCAGTCG-TACTTGCGG-ACAATCAGCCTT-TCGGGTGCG-ATT--CTGTGGA--GC--GTGAGGAGTTAAAC-----GCCTTCATG-CCTGCGT-ATTTGTACTCTG-GGGTATACTTGGACGTGCGGTGGGTTAACATCAATTTCGGATGTCATAAAA-TGGCTGGAGGAATGTAGCTTCGGTCTCGTACTGAAGTGTTATAGCCTTTGGTAGAGTAGATGTGATGACCGGGATTGAGGATTGCAACGAATACCTTTTG-GG-CTACCCGCCTGATCTCTGA-AAGTTGCTCCGGTGCCGAAAGCTT-GCTTACGGTTATCAAAGTT-GACGTTCAAAAGGT-TAGAACG-GGTTAAATTC-GTTAAGGATGTTGACGTAATGGCTTTAAACGACCCGTCTTGAAACACGGACCAAGGAGTCTAACATATATGCGAGTGTT---------------------------------------------------------------------------------------------------------------------------------------------------------------------------------------
>V2
------------------------------------------------TATTGCTCTTGAACGAGGAATCCCTAGTAAGCACAAGTCATTAGCTTGTGCTGATTACGTCCCTGCCCTTTGTACACACCGCCCGTCGCTACTACCGATTGAAT-GGCTTAGTGAGGCCTTCGGATCGAGATTCGGAGACTGGCAACAGACTCTGGGTTTT-GAAAAGTTGGTCAAA-CTTGGTCATTT-AGAGG-AAGTAAAA-GTCGTAACAAGGTTTCCGTAGGTG---AACCTG-CGGAAGGATCATTACCAATCTT-----AGCGGGC----CTGGTCTTTGTC-GACCATGGTTTCGCGAAAA---TCGTATTTAAAACCCC-ACTCTTATATAAAA---T-GAATC-ATTTTATTTG-------TGATAATAAAT-------AAAGATCACTTTCAAC-AACGGA----TCTCTTGGCTCTC--GCATCGATGAAGAACGTA-GCGAAGTGCGATAAGTAGTGTGAATTGCA-GAATTCCGTGAATCATCGAATCTTTGAACGC-AAATTGCACTCCCTGGCATCCCGG-GGAGTATGCCTGTTC-GAGGGTCAGTAAAA-TTAA-AA-TCGG--TACGTTGCATTTT--------------------TT-T----GTAACGTC-TCCGGAGTTTGGGTTAT-CTT-AGCTC-TGAGG-----TTAAG--AGGCTTAAAATTGAC-ATCATTCC-------GCGCGCTTT-T--AGACGTACA-TAA-ATTAATTTT----TATTCGTCTAG--CTGGTG-CCG--AAGGT-TATTAGGT-GCGA-CC--ATAT-------TTCGTGGTCT-CGTGTCTATAAATTTTATCATG--------ATTT-GACCTCAAATCAGGTAG-GAGTACCCGCTGAACTT-AAGCATATCAATAAGCGGAGGAAAAGAAAATAACAATGATTCCCCT-AGTAACTGCGAGTGAAGAGGG-ACAAGCTCAAA-TTTTAAATCTGTTAGGCT-TA-CCTAA-CCGAGTTGTAATTTGAAGAGGCG-TTTTCTGTGAT-TCTGATCATCCC-AAGTCCTTT-GGGATAGGGCATCATGGAGGGTG-AGAATCCCGTTCG-G-TTGATCAGATT--CGCTTTACGATACGTCATCTAAGAGTCAAGTTG-TTTGGGATTGCAGCTTAAAATGGG-AGGTAAATTTC-TCCTAAGGCTAAATAACGGCGAG-AGACCGATAGCGAACAAGTACCGTGAGGG--AAAGATGAAAA-GAACTTTG-AAAAGAGAGTTAAACAGT-ACGTGAAATTGT-TGAAAGGG-AAACGATTGAAGCCAGTCG-TACCTTCGG-GTAATCAGCCTT-TCGGGTGCG-ATT--CTGTGGA--GC--GTGAGGAGTTAAAC-----GCCTTCATG-CCTGCAT-ATTCGTGCACTTTGGGTGTACTTGCCCGTGTGGTAGGTTAACATCAATTTCGGATATCATAAAA-TGGCTGGAGGAATGTAGCTTCGGTCTCGTACTGAAGTGTTATAGCCTCTGGTAGA-----TGTGATGACCGGGATTGAGGATTGCAACGAATACCTTTTG-GG-CTACCCGCCTGATCTCTGA-AAGTTGCTCTGGTGCCGAAAGCTT-GCTTACGGTCATCAAAGTG-GACGTTCAAAAGGT-TAGAACG-GGTTAAATTC-GTTAAGGATGTTGACGTAATGGCTTTAAACGACCCGTCTTGAAACACGGACCAAGGAGTCTAACATATATGCGAGTGTT---------------------------------------------------------------------------------------------------------------------------------------------------------------------------------------
>FM865597
------------------------------------------------TATTGCTCTTGAACGAGGAATCCCTAGTAAGCACAAGTCATTAGCTTGTGCTGATTACGTCCCTGCCCTTTGTACACACCGCCCGTCGCTACTACCGATTGAAT-GGCTTAGTGAGGCCCTCGGATCGAGATTCGGAGACTGGCAACAGACTCTGGGTTTT-GAAAAGTTGGTCAAA-CTTGGTCATTT-AGAGG-AAGTAAAA-GTCGTAACAAGGTTTCCGTAGGTG---AACCTG-CGGAAGGATCATTACCAATCTT-----AGCGGGC----CTGGTCTT-GTT-GACTATGGTTTCGCGAAAA---TCGTATTTAAAACCCC-ACTCTTATATAAAA---T-GAATC-ATTATATTTG-------TAAAAATAAAT-------AAAGATCACTTTCAAC-AACGGA----TCTCTTGGCTCTC--GCATCGATGAAGAACGTA-GCGAAGTGCGATAAGTAGTGTGAATTGCA-GAATTCCGTGAATCATCGAATCTTTGAACGC-AAATTGCACTCCCTGGCATCCCGG-GGAGTATGCCTGTTT-GAGGGTCAGTAAAT-TTAA-AA-TCGG--TGCGTTGCATTTT--------------------TT-TTT--GTAACGTT-TCCGGAGTTTGGGTTAT-CTT-AGCCT-TGAGG-----TTAAG--AGGCTTAAAATTGAT-ATCATTTC-------GCGCGCTTT-T--AGACGTACA-TAA-ATTAATTTT----TATTCGTCTAA-TCTGGTG-CCG--AAGGT-TATTAGAT-GCGA-CC--ATGT-------CTCGTGGTCT-CGTGTCTATAA-TTTTATCATG--------ATTT-GACCTCAAATCAGGTAG-GAGTACCCGCTGAACTT-AAGCATATCAATAAGCGGAGGAAAAGAAAATAACAATGATTCCCCT-AGTAACTGCGAGTGAAGAGGG-ACAAGCTCAAA-TTTTAAATCTGTTAGGTT-TA-CCTAA-CCGAGTTGTAATTTGAAGAGGCG-TTTTCTGTGTT-TTTGATCAGCCC-AAGTCCTTT-GGGATAGGGCATCATGGAGGGTG-AGAATCCCGTTCG-G-TTGATCAGATT--CGCTTTACGATACGTCATCTAAGAGTCAAGTTG-TTTGGGATTGCAGCTTAAAATGGG-AGGTAAATTTC-TCCTAAGGCTAAATAACGGCGAG-AGACCGATAGCGAACAAGTACCGTGAGGG--AAAGATGAAAA-GAACTTTG-AAAAGAGAGTTAAACAGT-ACGTGAAATTGT-TGAAAGGG-AAACGATTGAAGCCAGTCG-TACCTTCGG-GTAATCAGCCTT-TCGGGTGCG-ATT--CTGTGGA--GC--GTGGGGAGTTAAAC-----GCCTTCATG-CCTGCAT-ATTCGTGCACTTTGGGTGTACTTGCCCGTGTGGTAGGTTAACATCAATTTCGGATGTCATAAAA-TGGCTGGAGGAATGTAGCTTCGGTCTCGTACTGAAGTGTTATAGCCTTTGGTAGA-----TGTGATGACCGGGATTGAGGATTGCAACGAATACCTTTTG-GG-CTACCCGCCTGATCTCTGA-AAGTTGCTCTGGTGCCGAAAGCTT-GCTTACGGTTATCAAAGTT-GACGTTCAAAAGGT-TAGAACG-GGTTAAATTC-GTTAAGGATGTTGACGTAATGGCTTTAAACGACCCGTCTTGAAACACGGACCAAGGAGTCTAACATATGTGCGAGTGTTT--------------------------------------------------------------------------------------------------------------------------------------------------------------------------------------
>FM865536
-----------------------------------------------------------------------------------------------------------TCCCTGCCCTTTGTACACACCGCCCGTCGCTACTACCGATTGAAT-GGCTTAGTGAGGCCTTCGGATTGAGGTTTGGAGACTGGCAACAGATTCCGGATTTT-AAGAAGTTGGTCAAA-CTTGGTCATTT-AGAGG-AAGTAAAA-GTCGTAACAAGGTTTCCGTAGGTG---AACCTG-CGGAAGGATCATTACCAATTTT-----AGCGAAC----CTGATCTTTTTT-GATCATGGTCTCGCGAAAA---TCGTATTTAAAACCCCCACTCTTATAAGAAT---C--ATTT-TTTTTTTGTGT------ATAAAAAAATAA-----AAAAGATCACTTTCAAC-AACGGA----TCTCTTGGCTCTC--GCATCGATGAAGAACGTA-GCGAAGTGCGATAAGTAATGTGAATTGCA-GAATTCCGTGAATCATCGAATCTTTGAACGC-AAATTGCACTCTCTGGCATTCCGG-AGAGTATGCCTGTTT-GAGGGTCAGTATAATCAAA-A--TCGG--AGCGATGCCTTTT--------------------GG------GTGACG-C-ACCGGAGTTTGGGTCAT-CTT-AACTC-TTTTT----TTTAAG--AGACCTAAAATTAACATTCTTTTTT------GCTCACTTT-TG-AGACGTACA-TAA-TTT--TTTT----TATTCGTCTAC-CCTGGTG-GCAAAAATTT-TATTAGATCGTGAATC--ACGTA-------GAGTGGACT-CGCGTCTATAA---TTATCATG--------ATTT-GACCTCAAATCAGGTAA-GAATACCCGCTGAACTT-AAGCATATCAATAAGCGGAGGAAAAGAAAATAACAATGATTCCCCT-AGTAACTGCGAGTGAAGAGGG-ACAAGCTCAAA-TTTTAAATCCGTCGGGTTACA-CCTGA-CCGAGTTGTAATTTGAAGAGGCG-TTTTCCGCGTT-TTTGATCAGTCC-AAGTCCTTT-GGGATAGGGCATCATGGAGGGTG-AGAATCCCGTTCG-G-CTGATCAGATT--CGCTTTACGATACGTCATCTAAGAGTCAAGTTG-TTTGGGAATGCAGCTTAAAATGGG-AGGTAAATTTC-TCCTAAGGCTAAATAACGGCGAG-AGACCGATAGCGAACAAGTACCGTGAGGG--AAAGATGAAAA-GAACTTTG-AAAAGAGAGTTAAACAGT-ACGTGAAATTGT-TGAAAGGG-AAACGATTGAAGCCAGTCG-TACCGGTGG-GTAATCAGCCTT-TCG-GCGTG-ATT--ATGTGGA--GC--GTGAGGAGTTAAAC-----GCCCTCATGGCCTGAAT-ATTCGTGTTCTTTGGGTGTACTTACCCGCATGGTAGGTTAACATCAATTTCGAACGTCATAAAA-TGGTTGGAGGAATGTAGCTTCGATCTCGTATTGAAGTGTTATAGACTCCGGCAGA-----TGTGATGATCGGGATTGAGGATTGCAACGGATACCCTTCG-GGGCTACCCGTCTGATCTCTGA-AAGTTGCTCTGGTGCCGAAAGCTC-GCTTACGGTCATCAAAGTT-GACGTTCAACAGGT-TAGAACG-GGATAAATTC-GTTAAGGATGTTGACGTAATGGCTTTAAACGACCCGTCTTGAAACACGGACCA-----------------------------------------------------------------------------------------------------------------------------------------------------------------------------------------------------------------
>FM865543
-----------------------------------------------------------------------------------------------------ATTACGTCCCTGCCCTTTGTACACACCGCCCGTCGCTACTACCGATTGAAT-GGCTTAGTGAGGCCTTCGGATTGAGGTTTGGAGACTGGCAACAGATTCCGGATTTT-AAGAAGTTGGTCAAA-CTTGGTCATTT-AGAGG-AAGTAAAA-GTCGTAACAAGGTTTCCGTAGGTG---AACCTG-CGGAAGGATCATTACCAATTTT-----AGCGAAC----CTGATCTTTTTT-GATCATGGTCTCGCGAAAA---TCGTATTTAAAACCCCCACTCTTATAAGAAT---C--ATTT-TTTTTTTGTGT------ATAAAAAAATAA-----AAAAGATCACTTTCAAC-AACGGA----TCTCTTGGCTCTC--GCATCGATGAAGAACGTA-GCGAAGTGCGATAAGTAATGTGAATTGCA-GAATTCCGTGAATCATCGAATCTTTGAACGC-AAATTGCACTCTCTGGCATTCCGG-AGAGTATGCCTGTTT-GAGGGTCAGTATAATCAAA-A--TCGG--AGCGATGCCTTTT--------------------GG------GTGACG-C-ACCGGAGTTTGGGTCAT-CTT-AACTC-TTTTT----TTTAAG--AGACCTAAAATTAACATTCTTTTTT------GCTCACTTT-TG-AGACGTACA-TAA-TTT--TTTT----TATTCGTCTAC-CCTGGTG-GCAAAAATTT-TATTAGATCGTGAATC--ACGTA-------GAGTGGACT-CGCGTCTATAA---TTATCATG--------ATTT-GACCTCAAATCAGGTAA-GAATACCCGCTGAACTT-AAGCATATCAATAAGCGGAGGAAAAGAAAATAACAATGATTCCCCT-AGTAACTGCGAGTGAAGAGGG-ACAAGCTCAAA-TTTTAAATCCGTCGGGTTACA-CCTGA-CCGAGTTGTAATTTGAAGAGGCG-TTTTCCGCGTT-TTTGATCAGTCC-AAGTCCTTT-GGGATAGGGCATCATGGAGGGTG-AGAATCCCGTTCG-G-CTGATCAGATT--CGCTTTACGATACGTCATCTAAGAGTCAAGTTG-TTTGGGAATGCAGCTTAAAATGGG-AGGTAAATTTC-TCCTAAGGCTAAATAACGGCGAG-AGACCGATAGCGAACAAGTACCGTGAGGG--AAAGATGAAAA-GAACTTTG-AAAAGAGAGTTAAACAGT-ACGTGAAATTGT-TGAAAGGG-AAACGATTGAAGCCAGTCG-TACCGGTGG-GTAATCAGCCTT-TCG-GCGTG-ATT--ATGTGGA--GC--GTGAGGAGTTAAAC-----GCCCTCATGGCCTGCAT-ATTCGTGTTCTTTGGGTGTACTTACCCGCATGGTAGGTTAACATCAATTTCGAACGTCATAAAA-TGGTTGGAGGAATGTAGCTTCGATCTCGTATTGAAGTGTTATAGACTCCGGCAGA-----TGTGATGATCGGGATTGAGGATTGCAACGGATACCCTTCG-GGGCTACCCGTCTGATCTCTGA-AAGTTGCTCTGGTGCCGAAAGCTC-GCTTACGGTCATCAAAGTT-GACGTTCAACAGGT-TAGAACG-GGATAAATTC-GTTAAGGATGTTGACGTAATGGCTTTAAACGACCCGTCTTGAAACACGGACCA-----------------------------------------------------------------------------------------------------------------------------------------------------------------------------------------------------------------
>FM865539
-----------------------------------------------------------------------------------------------------ATTACGTCCCTGCCCTTTGTACACACCGCCCGTCGCTACTACCGATTGAAT-GGCTTAGTGAGGCCTTCGGATTGAGGTTTGGAGACTGGCAACAGACTCCGGATTTT-AAGAAGTTGGTCAAA-CTTGGTCATTT-AGAGG-AAGTAAAA-GTCGTAACAAGGTTTCCGTAGGTG---AACCTG-CGGAAGGATCATTACCAATTTT-----AGCGAAC----CTGATCTTTTTTTGATCATGGTCTCGCGAAAA---CTGTATTTAAAACCCCCACTCTTATAAGAAT---C--ATTT-TTTTTTTGTGT------ATAAAAAAATAA-----AAAAGATCACTTTCAAC-AACGGA----TCTCTTGGCTCTC--GCATCGATGAAGAACGTA-GCGAAGTGCGATAAGTAATGTGAATTGCA-GAATTCCGTGAATCATCGAATCTTTGAACGC-AAATTGCACTCTCTGGCATTCCGG-AGAGTATGCCTGTTT-GAGGGTCAGTATAATCAAA-A--TCGG--AGCGATGCCTTTT--------------------GG------GTGACG-C-ACCGGAGTTTGGGTCAT-CTT-AACTC-T---------TTAAG--AGACCTAAAATTAACATTCTTTTTTT-----GCTCACTTT--G-AGACGTACA-TAA-TTT--TTTT----TATTCGTCTAC-CCTGGTG-GCAAAAATTT-TACTAGATCGTGAATC--ACGTA-------GAGTGGTCT-CGCGTCTATAA---TTATCATG--------ATTT-GACCTCAAATCAGGTAG-GAATACCCGCTGAACTT-AAGCATATCAATAAGCGGAGGAAAAGAAAATAACAATGATTCCCCT-AGTAACTGCGAGTGAAGAGGG-ACAAGCTCAAA-TTTTAAATCCGTCGGGTTTCA-CCTGA-CCGAGTTGTAATTTGAAGAGGCG-TTTTCCGCGTT-TTTGATCAGTCC-AAGTCCTTT-GGGATAGGGCATCATGGAGGGTG-AGAATCCCGTTCG-G-CTGATCAGATT--CGCTCTACGATACGTCATCTAAGAGTCAAGTTG-TTTGGGAATGCAGCTTAAAATGGG-AGGTAAATTTC-TCCTAAGGCTAAATAACGGCGAG-AGACCGATAGCGAACAAGTACCGTGAGGG--AAAGATGAAAA-GAACTTTG-AAAAGAGAGTTAAACAGT-ACGTGAAATTGT-TGAAAGGG-AAACGATTGAAGCCAGTCG-TACCGGTGG-GTAATCAGCCTT-TCG-GCGTG-ATT--ATGTGGA--GC--GTGAGGAGTCAAAC-----GCCCTCATG-CCTGCAT-ATTCGTGTTCTTTGGGTGTACTTACCCGCATGGTAGGTTAACATCAATTTCGAACGTCATAAAA-TGGTTGGAGGAATGTAGCTTCGATCTCGTATTGAAGTGTTATAGCCTTCGGCAGA-----TGTGATGATCGGGATTGAGGATTGCAACGGATACCCCTCG-GG-CTACCCGTCTGATCTCTGA-AAGTTACTCTGGTGCCGAAAGCTC-GCTTACGGTCATCAAAGTT-GACGTTCAACAGGT-TAGAACG-GGATAAATTC-GTTAAGGATGTTGACGTAATGGCTTTAAACGACCCGTCTTGAAACACGGACCA-----------------------------------------------------------------------------------------------------------------------------------------------------------------------------------------------------------------
>J1
-----------------------------------------------TTATTGCTCTTGAACGAGGAATCCCTAGTAAGTACAAGTCACTAGCTTGTGCTGATTACGTCCCTGCCCTTTGTACACACCGCCCGTCGCTACTACCGATTGAAT-GGCTTAGTGAGGCCTTCGGATTGAGATTCGGAGACTGGCAACAGACTCTTGGTTTT-GAAAAGTTGGTCAAA-CTTGGTCATTT-AGAGG-AAGTAAAA-GTCGTAACAAGGTTTCCGTAGGTG---AACCTG-CGGAAGGATCATTACCGATTTT-----AGCGGAC----CTGATCTTT----GGTCATGGTCTCGCGAAAAC--TTGTATTTAAAACCC--ACTCTTATAAA------TTGAATC-ATTTTATAT---G--T-ATATAATAAAT-------AAAGATCACTTTCAAC-AACGGA----TCTCTTGGCTCTC--GCATCGATGAAGAACGTA-GCGAAGTGCGATAAGTAATGTGAATTGCA-GAATTCCGTGAATCATCGAATCTTTGAACGC-AAATTGCACTCTCTGGCAACCCGG-GGAGTATGCCTGTTT-GAGGGTCAGTGTTGATAA--AAATCGG--TTCGTTGCAATTT--------------------TT------GTGATGTT-C-CGGAGTTTGAGTTAT-CTT-----C-TGAGT-----TTAAG--AGGCTTAAAATTGA----CTTTTT-------TTGTGCATT-TT-AGACGTACA-TAA-ATTT-TTTT----TATTCGTTTAT-CTTAATG-CCA--AAATC-TATTAGAT-GCGA-CC--ATAT-------CAAGTGGTTT-CGTGTCTATAAA-TTTTTCATG--------ATTT-GACCTCAAATCAGGTAG-GAACACCCGCTGAACTT-AAGCATATCAATAAGCGGAGGAAAAGAAAATAACAATGATTCCCCT-AGTAACTGCGAGTGAAGAGGG-ACAAGCTCAAAATTTTAAATCTATCGGGTTTTA-TCCGA-TCGAGTTGTAATTTGAAGAAGCG-TTTTCTGCGTA-TTTGGTCAGCCT-AAGTCCTAT-TGAATGAGGCATCATGGAGGGTG-ATAATCCCGTCCG-G-TTGATCATT-G--CGTTTTACGATACGCTTTCTAAGAGTCAAGTTG-TTTGGGATTGCAGCTTAAAATGGG-AGGTAAATTTC-TCCTAAGGCTAAATAACGGCGAG-AGACCGATAGCGAACAAGTACCGTGAGGG--AAAGATGAAAA-GAACTTTG-AAAAGAGAGTTAAACAGT-ACGTGAAATTGT-TGAAAGGG-AAACGATTGAAGCCAGTCG-TACCTTCGG-GTAATCAGCCTT-TCGGGTGCG-ATT--CTGTGG---GT--TTGAGGAGCTTAA-C----ACCTTCATGCTTTGCAT-ATTCGTGCTCTT-GGGTGTACTTGCCCGTGTGGTTGGTTAACATCAATTTTGGTGGTCATAAAA-TGACTGGAGGAATGTAGCTTCGATCTCGTATTGAAGTGTTATAGCCTTCGGTAGA-----TGTGATGACCGAGATTGAGGATTGCAACGGATACCCTTCG-GGGCTACCTGTCTGATCTCTGA-TCGTTGCTCTGGTGCCGAAAGCTT-GCTTACGGTTATCAAAGTC-GATGGTTAATAGGT-TAGAACG-GGTTAAGTTC-GTTAAGGATGTTGACGTAATGGCTTTAAACGACCCGTCTTGAAACACGGACCAAGGAGTCTAACATGTGTGCGAGTGTT---------------------------------------------------------------------------------------------------------------------------------------------------------------------------------------
>J2
------------------------------------------------TATTGCTCTTGAACGAGGAATCCCTAGTAAGTACAAGTCACTAGCTTGTGCTGATTACGTCCCTGCCCTTTGTACACACCGCCCGTCGCTACTACCGATTGAAT-GGCTTAGTGAGGCCTTCGGATTGAGATTCGGAGACTGGCAACAGACTCTTGGTTTT-GAAAAGTTGGTCAAA-CTTGGTCATTT-AGAGG-AAGTAAAA-GTCGTAACAAGGTTTCCGTAGGTG---AACCTG-CGGAAGGATCATTACCGATTTT-----AGCGGAC----CTGATCTTT----GGTCATGGTCTCGCGAAAAC--TTGTATTTAAAACCC--ACTCTTATAAA------TTGAATC-ATTTTATAT---G--T-ATATAATAAAT-------AAAGATCACTTTCAAC-AACGGA----TCTCTTGGCTCTC--GCATCGATGAAGAACGTA-GCGAAGTGCGATAAGTAATGTGAATTGCA-GAATTCCGTGAATCATCGAATCTTTGAACGC-AAATTGCACTCTCTGGCAACCCGG-GGAGTATGCCTGTTT-GAGGGTCAGTGTTAATAA--AAATCGG--TTCGTTGCAATTT--------------------TT------GTGATGTT-C-CGGAGTTTGAGTTAT-CTT-----C-TGAGT-----TTAAG--AGGCTTAAAATTGA----CTTTTT-------TTGTGCATT-TT-AGACGTACA-TAA-ATTT-TTTT----TATTCGTTTAT-CTTAATG-CCA--AAATC-TATTAGAT-GCGA-CC--ATAT-------CAAGTGGTTTTCGTGTCTATAAA-TTTTTCATG--------ATTT-GACCTCAAATCAGGTAG-GAACACCCGCTGAACTT-AAGCATATCAATAAGCGGAGGAAAAGAAAATAACAATGATTCCCCT-AGTAACTGCGAGTGAAGAGGG-ACAAGCTCAAA-TTTTAAATCTATCGGGTTTTA-TCCGA-TCGAGTTGTAATTTGAAGAAGCG-TTTTCTGCGTA-TTTGGTCGGCCT-AAGTCCTAT-TGAATGAGGCATCATGGAGGGTG-ATAATCCCGTCCG-G-TTGATCATTTG--CGTTTTACGATACGCTTTCTAAGAGTCAAGTTG-TTTGGGATTGCAGCTTAAAATGGG-AGGTAAATTTC-TCCTAAGGCTAAATAACGGCGAG-AGACCGATAGCGAACAAGTACCGTGAGGG--AAAGATGAAAA-GAACTTTG-AAAAGAGATTTAAACAGT-ACGTGAAATTGT-TGAAAGGG-AAACGATTGAAGCCAGTCG-TACCTTCGG-GTAATCAGCCTT-TCGGGTGCG-ATT--CTGTGG---GT--TTGAGGAGCTTAA-C----ACCTTCATGCTTTGCAT-ATTCGTGCTCTT-GGGTGTACTTGCCCGTGTGGTTGGTTAACATCAATTTTGGTGGTCATAAAA-TGACTGGAGGAATGTAGCTTCGATCTCGTATTGAAGTGTTATAGCCTTCGGTAGA-----TGTGATGATCGAGATTGAGGATTGCAACGGATACCCTTCG-GGGCTACCTGTCTGATCTCTGA-TCGTTGCTCTGGTGCCGAAAGCTT-GCTTACGGTTATCAAAGTC-GATGGTCAATAGGT-TAGAACG-GGTTAAATTC-GTTAAGGATGTTGACGTAATGGCTTTAAACGACCCGTCTTGAAACACGGACCAAGGAGTCTAACATATATGCGAGTGTT---------------------------------------------------------------------------------------------------------------------------------------------------------------------------------------
>FM865614
--GGTAATCTTGTGAAACTTCATCGTGCTGGGGATAGAGCATTGCAACTATTGCTCTTGAACGAGGAATCCCTAGTAAGTACAAGTCACTAGCTTGTGCTGATTACGTCCCTGCCCTTTGTACACACCGCCCGTCGCTACTACCGATTGAAT-GGCTTAGTGAGGCCTTCGGATTGAAATTCGGAGACTGGCAACAGACTCTTGGTTTT-GAAAAGTTGGACAAA-CTTGGTCATTT-AGAGG-AAGTAAAA-GTCGTAACAAGGTTTCCGTAGGTG---AACCTG-CGGAAGGATCATTACCGATTTTT----AGCGGAC----CTGATCTTT----GATCATGGTTTCGCGAAAAC--TTGTATTTAAAACCCC-ACTCTTATAAA------TTGAATC-ATTTTATATTATG--T-ATGTAATAAAT-------AAAGATCACTTTCAAC-AACGGA----TCTCTTGGCTCTC--GCATCGATGAAGAACGTA-GCGAAGTGCGATAAGTAATGTGAATTGCA-GAATTCCGTGAATCATCGAATCTTTGAACGC-AAATTGCACTCTCTGGTAACCCGG-GGAGTATGCCTGTTT-GAGGGTCAGTGTTAATAA--AAATCGG--TGCGTTGCAATTT--------------------TT------GTGATGTT-C-CGGAGTTTGAGTTAT-CTTATCTTC-TGGGT-----TTAAG--AGGCTTAAAATTGA----CCTTCT-------TTGTGCATT-TT-AGACGTACA-TAA-ATTT-TTTT----TATTCGTTTAT-CTTAATG-CCA--AAATC-TATTAGAT-GCGA-CC--ATAT-------CGTGTGGTTC-CGTGTCTATAAA-TTTTTCATG--------ATTT-GACCTCAAATCAGGTAG-GAACACCCGCTGAACTT-AAGCATATCAATAAGCGGAGGAAAAGAAAATAACAATGATTCCCCT-AGTAACTGCGAGTGAAGAGGG-ACAAGCTCAAA-TTTTAAATCTATCGGGTTTTA-CCTGA-TCGAGTTGTAATTTGAAGAAGCG-TTTTTTGCGTA-TTTGGTCAGCCT-AAGTCCTAT-TGAATGAGGCATCATGGAGGGTG-ATAATCCCGTCCG-G-TTGATCATTTG--CGTTTTACGATACGCTTTCTAAGAGTCAAGTTG-TTTGGGATTGCAGCTTAAAATGGG-AGGTAAATTTC-TCCTAAGGCTAAATAACGGCGAG-AGACCGATAGCGAACAAGTACCGTGAGGG--AAAGATGAAAA-GAACTTTG-AAAAGAGAGTTAAACAGT-ACGTGAAATTGT-TGAAAGGG-AAACGATTGAAGCCAGTCG-TACCTTCGG-GTAATCAGCCTT-TCGGGTGCG-ATT--CTGTGGA--GT--GTGAGGAGCTTAAAC----ACCTTCATGTTTTGCAT-ATTCGTACTCTT-GGGTGTACTTGCCCGTGTGGTTGGTTAACATCAATTTTGGTGGTCATAAAA-TGACTGGGGGAATGTAGCTTCGATCTTGTATTGAAGTGTTATAGCCTTCGGTAGA-----TGTGATGATCGAGATTGAGGATTGCAACGGATACCCTTTG-GGGCTACCTGTCTGATCTCTGA-TCGTTGCTTTGGTGCCGAAAGCTT-GCTTACGGTTATCAAAGTC-GATGGTCAATAGGT-TAGAACG-GGTTAAATTC-GTTAAGGATGTTGACGTAATGGTTTTAAACGACCCGTCTTGAAACACGGACCAAGGAGTCTAACATATATGCGAGTGTTAGGGTGATTAAACCCTTACGCGTAATGAAAGTAATTTTGGTGGGAACACTTTTGTGCACCATCGACCGATCAGGATATTTTTTGATAGATTTGAGTAAGAGCATATCTGCTAGGACCCGAAAGATGGTGAACTATGCCTGAATAGGGTGAAGCCAGAGGAAACTCTGGT--------------
>U1
-----------------------------------------------TTATTGCTCTTGAACGAGGAATCCCTAGTAAGCACAAGTCATTAGCTTGTGCTGATTACGTCCCTGCCCTTTGTACACACCGCCCGTCGCTACTACCGATTGAAT-GGCTTAGTGAGGCCTTCGGATCGAGATTCGGAGACTGGCAACAGACTCTGGGTTTT-GAAAAGTTGGTCAAA-CTTGGTCATTT-AGAGG-AAGTAAAA-GTCGTAACAAGGTTTCCGTAGGTG---AACCTG-CGGAAGGATCATTACCAATCTT-----AGCGGGC----CTGATCTTTTATTGATTATGGTTCGCGAAAA----TCGTATTTAAAACCCC-ACTCTTATTAA------ATGAATC-ATTTTATTT---G--T-A-ATAATAAAT-------AAAGATCACTTTCAAC-AACGGA----TCTCTTGGCTCTC--GCATCGATGAAGAACGTA-GCGAAGTGCGATAAGTAATGTGAATTGCA-GAATTCCGTGAATCATCGAATCTTTGAACGC-AAATTGCACTCTCT------TCGG-AGAGTATGCCTGTTT-GAGGGTCAGTGTAATGAATCAAATCGG--GGTGTTGCTTTTT--------------------TT------GTGATGCT-TTCGGAGTTTGGGTTAT-CTT-AGCCT-TCGGG-----TTAAG--AGGCCTAAAATTGAGTCACTTTTTGG-----TCACACTTC-T--AGGCGTACA-TAA-ATTTGTTTT----TATTCGTCTATTCGTGCCA-GAA--AATTT-TACTAGGT-GCGAATC--ACGT-------TTTATGATTC-CGTGCCTATAA--TTTATCATG--------ATTT-GACCTCAAATCAGGTAG-GAGTACCCGCTGAACTT-AAGCATATCAATAAGCGGAGGAAAAGAAAATAACAATGATTCCCTT-AGTAACTGCGAGTGAAGAGGG-ACAAGCTCAAA-TTTTAAATCTGTTAGG-TTTA-CCTAA-CCGAGTTGTAATTTGAAGAGGCG-TTTTCTGCGCAGTTTGGTCAGCCC-AAGTCCTAT-TGAATGAGGCATCATGGAGGGTG-ATAATCCCGTCCG-G-CTGATCATT-G--CGTTTTACGATACGCTTTCTAAGAGTCAAGTTG-TTTGGGATTGCAGCTTAAAATGGG-AGGTAAATTTC-TCCTAAGGCTAAATATTGGCGAG-AGACCGATAGCGAACAAGTACCGTGAGGG--AAAGATGAAAA-GTACTTTG-AAAAGAGAGTTAAATAGC-ACGTGAAATTGT-TGAAAGGG-AAACGATTGAAGCCAGTCG-TACTTGCGG-ACAATCAGCCTT-TCGGGTGCG-ATT--CTGTGGA--GC--GTGAGGAGTTAAA-C----GCCTTCATGCCT-GCGT-ATTTGTACTCTG-GGGTGTACTTGGACGTGCGGTAGGTTAACATCAATTTCGGATGTCATAAAA-TGGCTGGAGGAATGTAGCTTCGGTCTCGTACTGAAGTGTTATAGCCTTTGGTAGA-----TGTGATGACCGGGATTGAGGATTGCAACGAATACCTTTTG-GG-CTACCCGCCTGATCTCTGA-AAGTTGCTCTGGTGCCGAAAGCTT-GCTTACGGTTATCAAAGTT-GACGTTCAAAAGGT-TAGAACG-GGTTAAATTC-GTTAAGGATGTTGACGTAATGGCTTTAAACGACCCGTCTTGAAACACGGACCAAGGAGTCTAACATATATGCGAGTGTT---------------------------------------------------------------------------------------------------------------------------------------------------------------------------------------
>U2
---------------------------------------------------------------------CCCTAGTAAGCACAAGTCATTAGCTTGTGCTGATTACGTCCCTGCCCTTTGTACACACCGCCCGTCGCTACTACCGATTGAAT-GGCTTAGTGAGGCCTTCGGATCGAGATTCGGAGACTGGCAACAGACTCTGGGTTTT-GAAAAGTTGGTCAAA-CTTGGTCATTT-AGAGG-AAGTAAAA-GTCGTAACAAGGTTTCCGTAGGTG---AACCTG-CGGAAGGATCATTACCAATCTT-----AGCGGGC----CTGATCTTTTATTGATTATGGTTCGCGAAAA----TCGTATTTAAAACCCC-ACTCTTATTAA------ATGAATC-ATTTTATTT---G--T-A-ATAATAAAT-------AAAGATCACTTTCAAC-AACGGA----TCTCTTGGCTCTC--GCATCGATGAAGAACGTA-GCGAAGTGCGATAAGTAATGTGAATTGCA-GAATTCCGTGAATCATCGAATCTTTGAACGC-AAATTGCACTCTCT------TCGG-AGAGTATGCCTGTTT-GAGGGTCAGTGTA--TGATCAA-TCGG--G----TGTGCTTT--------------------TT------GTGATGCT-TTCGAG--TTGG--TAT-CT--AGCTC----GG-----T--AG--AGGCCTAAAATTGAGTCACCTTTTGG-----TCACACTTC-T--AGGCGTACA-TAA-ATTTGTTTT----TWTTCGTCTAT-CGTGCCA-GAA--AATTT-TACTAGGT-GCGAATC--ACGT-------TTTATGATTC-CGTGCCTATAA--TTTATCATG--------ATTT-GACCTCAAATCAGGTAG-GAGTACCCGCTGAACTT-AAGCATATCAATAAGCGGAGGAAAAGAAAATAACAATGATTCCCTT-AGTAACTGCGAGTGAAGAGGG-ACAAGCTCAAA-TTTTAAATCTGTTWDGGTTTA-CCTAA-CCGAGTTGTAATTTGAAGAGGCG-TTTTCTGCGCAGTTTGGTCAGCCC-AAGTCCTAT-TGAATGAGGCATCATGGAGGGTG-ATAATCCCGTCCG-G-CTGATCATT-G--CGTTTTACGATACGCTTTCTAAGAGTCAAGTTG-TTTGGGATTGCAGCTTAAAATGGG-AGGTAAATTTC-TCCTAAGGCTAAATATTGGCGAG-AGACCGATAGCGAACAAGTACCGTGAGGG--AAAGATGAAAA-GTACTTTG-AAAAGAGAGTTAAATAGC-ACGTGAAATTGT-TGAAAGGG-AAACGATTGAAGCCAGTCG-TACTTGCGG-ACAATCAGCCTT-TCGGGTGCG-ATT--CTGTGGA--GC--GTGAGGAGTTAAA-C----GCCTTCATGCCT-GCGT-ATTTGTACTCTG-GGGTGTACTTGGACGTGCGGTAGGTTAACATCAATTTCGGATGTCATAAAA-TGGCTGGAGGAATGTAGCTTCGGTCTCGTACTGAAGTGTTATAGCCTTTGGTAGA-----TGTGATGACCGGGATTGAGGATTGCAACGAATACCTTTTG-GG-CTACCCGCCTGATCTCTGA-AAGCTGCTCTGGTGCCGAAAGCTT-GCTTACGGTTATCAAAGTT-GACGTTCAAAAGGT-TAGAACG-GGTTAAATTC-GTTAAGGATGTTGACGTAATGGCTTTAAACGACCCGTCTTGAAACACGGACCAAGGAGTCTAACATATATGCGAGTGTT---------------------------------------------------------------------------------------------------------------------------------------------------------------------------------------
>FM865546
TGGGTAATCTTATGAAACTTCATCGTGCTGGGGATAGAGCATTGCAATTATTGCTCTTGAACGAGGAATCCCTAGTAAGCACAAGTCATTAGCTTGTGCTGATTACGTCCCTGCCCTTTGTACACACCGCCCGTCGCTACTACCGATTGAAT-GGCTTAGTGAGGCCTTCGGATCGAGATTCGGAGACTGGCAACAGACTCTGGATTTT-GAAAAGTTGGTCAAA-CTTGGTCATTT-AGAGG-AAGTAAAA-GTCGTAACAAGGTTTCCGTAGGTG---AACCTG-CGGAAGGATCATTACCAATCTT-----AGCGGGC----CTGATCTTT-ATTGATCATGGTCTCGCGAAA----TCGTATTTAAAACCCC-ACTCTTATTAA------ATGAATC-ATTTTAT----------A-ATAATAAAT-------AAAGATCACTTTCAAC-AACGGA----TCTCTTGGCTCTC--GCATCGATGAAGAACGTA-GCGAAGTGCGATAAGTAATGTGAATTGCA-GAATTCCGTGAATCATCGAATCTTTGAACGC-AAATTGCACTCTCC------TCGG-AGAGTATGCCTGTTT-GAGGGTCAGTGTAATGAA---AATCGG--GGTGTTGCTTTTT--------------------TT-TT---GTGATACT-T-CGGAGTTTGGGTTAT-CTT-AGCCT-TCGGG-----CTAAG--AGGCCTAAAATTAAGTCACTTTTTGG-----TCACACTTT-TT-AGGCGTACA-TAA-ATTTGTTTT----TATTCGTCCATTCGTGCCA-GAA--AACTT--ACTAGGT-GCGAATC--ACGT-------TTAATGGTTC-CGTGCCTATAA--TTTATCATG--------ATTT-GACCTCAAATCAGGTAG-GAGTACCCGCTGAACTT-AAGCATATCAATAAGCGGAGGAAAAGAAAATAACAATGATTCCCCT-AGTAACTGCGAGTGAAGAGGG-ACAAGCTCAAA-TTTTAAATCTGTTAGG-TTTA-CCTAA-CCGAGTTGTAATTTGAAGAGGCG-TTTTCTGCGCAGCTTGGTCAGCCC-AAGTCCTAT-TGAATGAGGCATCATGGAGGGTG-ATAATCCCGTCCG-G-CTGATCATT-G--CGTTTTACGATACGCTTTCTAAGAGTCAAGTTG-TTTGGGATTGCAGCTTAAAATGGG-AGGTAAATTTC-TCGTAAGGCTAAATATTGGCGAG-AGACCGATAGCGAACAAGTACCGTGAGGG--AAAGATGAAAA-GTACTTTG-AAAAGAGAGTTAAATAGC-ACGTGAAATTGT-TGAAAGGG-AAACGATTGAAGCCAGTCG-TACCTGCGG-ACAATCAGCCTT-TCGGGTGCG-ATT--ATGTGGA--GC--GTGGGGAGCTAAA-C----ACCTTCATGCCT-GCGT-ATTTGTATTCTG-GGGTGTACTTGGACGTGCGGTAGGTTAACATCAATTTCGGACGTCATAAAA-TGGCTGGAGGAATGTAGCTTCGGTCTCGTACTGAAGTGTTATAGCCTTCGGCAGA-----TATGGTGACCGGGATTGAGGATTGCAACGGATACCTTTTG-GG-CTACCCGCCTGATCTCTGA-AAGTTGCTCTGGTGCCGAAAGCTT-GCTTACGGTTATCAAAGTT-GACGTTCAAAAGGT-TAGAACG-GGTTAAATTC-GTTAAGGATGTTGACGTAATGGCTTTAAACGACCCGTCTTGAAACACGGACCAAGGAGTCTAACATATATGCGAGTGTTTGGGTGATCAAACCCTTACGCGTAATGAAAGTAATTTAGGTGGGAACATTTTTGTGCACCATCGACCGATCAGGATATTTTTTGATAGATTTGAGTAAGAGCATATCAGCTAGGACCCGAAAGATGGTGAACTATGCCTGAATAGGGTGAAGCCAGAGGAAACTCTGGT--------------
>O1
-------------------------------------------------TTCGCTCTTCAACGAGGAATCCCTAGTAAGCACAAGTCACCAGCTTGTGCTGATTACGTCCCTGCCCTTTGTACACACCGCCCGTCGCTACTACCGATTGAAT-GGCTTAGTGAGGCCCTCGGATCGACTTTCTGAGACTGGCAACAGTCTCTGATTGTT-GAGAAGTTGGTCAAA-CTTGGTCATTT-AGAGG-AAGTAAAA-GTCGTAACAAGGTTTCCGTAGGTG---AACCTG-CGGAAGGATCATTAATGATTT------GGCGAAC----CTAACGTT-----AGTTA-GGTTTTGCGATCA----CTTATTTAAAACCCA-ACCCTTAAATG------TATAATT-TATGTATTTCT----T-GATAAGAAAAA------TAAAGATCACTTTCAAC-AACGGA----TCTCTTGGCTCTC--GCATCGATGAAGAACGTA-GCGAAGTGCGATAAGTAATGTGAATTGCA-GAATTCCGTGAATCATCGAATCTTTGAACGC-AAATTGCACTCTCTGGCAACCCGG-GGAGTATGCCTGTTT-GAGGGTCAGTATAATTAAA--AATCGGAATGCGTTGCATATT--------------------TT------GTGACC-A-TCCGGAGTT-GAGTTAT-CTTTACCTT-TTTTAGG---TTAAG--AGGCTTAAAATTGAT--ATCTTTT-------GCGCATTTT-TTTAGACGTACA-TAA-AATTTTTTT----TATTCGCTTATCTTTAATG-CCA--AAATT-TATTAGAT-GCGACCGCAATGTA-----TAATATGGTTA-CGTGTCTATAAT-TTTTTCATG--------ATTT-GACCTCAAATCAGGTAG-GAGTACCCGCTGAACTT-AAGCATATCAATAAGCGGAGGAAAAGAAAATAACAATGATTCCCCC-AGTAACTGCGAGTGAAGAGGG-AAAAGCTCAAA-TTTTAAATCCGTTAGGTTCTA-CCTGA-CCGAGTTGTAATTTGAAGAGGCG-TTTTCTGAG-GTTCTGATCAGTCC-AAGTCCTTT-GGGATAAGGCATCATGGAGGGTG-AGAATCCCGTTCG-G-TTGATCAGATC--TTCTTTACGATACGTCATCAAAGAGTCAAGTTG-TTTGGGAATGCAGCTTAAAATGGG-AGGTAAATTTC-TCCTAAGGCTAAATAACGGCGAG-AGACCGATAGCGAACAAGTACCGTGAGGG--AAAGATGAAAA-GAACTTTG-AAAAGAGAGTTAAATAGT-ACGTGAAATTGT-TGAAAGGG-AAACGATTGAAGCCAGTCG-TACCTGCGG-GTAATCAGCCTT-TTGGGTGTG-ATT--ATGTGGA--GC--GTGAGGAGCTAATC-----GCCTTCATC-TTTGCAT-ATTCGTGCACTTTGGGTGTACTTGCTCGTGTG-TAGGTTAACATCAATTTTGATCGTCATAAAA-TGACTGGGGGAATGTAGCTTCGATCTCGTATTGAAGTGTTATAGCCTTTGGTAGA-----TGTGATGATTAGGATTGAGGATTGCAACGGATACCCTTCG-GGGCTACCTGTCTGATCTCTGA-AAGTTGCTCTGGTGCTGAAAGCGT-GCTTATGGT-ATCAAAGTT-GACGTTCAACAGGT-TAGAACG-GGATAAGTTC-GTTAAGGATGTTGACGTAATGGCTTTAAACGACCCGTCTTGAAACACGGACCAAGGAGTCTAACATATATGCGAGTGTT---------------------------------------------------------------------------------------------------------------------------------------------------------------------------------------
>O2
------------------------------------------------TATTGCTCTTGAACGAGGAATCCCTAGTAAGCACAAGTCATCAGCTTGTGCTGATTACGTCCCTGCCCTTTGTACACACCGCCCGTCGCTACTACCGATTGAAT-GGCTTAGTGAGGCCTTCGGATTGAGATTCGGAGTTTGGCAACAGACCCTGGGTTTT-GAAAAGTTGGTCAAA-CTTGGTCATTT-AGAGG-AAGTAAAA-GTCGTAACAAGGTTTCCGTAGGTG---AACCTG-CGGAAGGATCATTACCAATTTT-----AGCGAAC----CTGATCCTT--CGGGTTATGGTCTCGCGAAAAAA-CTGTATTTAAAACCCC-ACTCTTCA-TA------TAAAATG-AATCAGTTTAT-A--T-AACTAATAAAA------TAAAGATCACTTTCAAC-AACGGA----TCTCTTGGCTCTC--GCATCGATGAAGAACGTA-GCGAAGTGCGATAAGTATTGTGAATTGCA-GAATTCCGTGAATCATCGAATCTTTGAACGC-AAATTGCACTCTCTGGCAACCCGG-GGAGTATGCCTGTTT-GAGGGTCAGTATAATTAAA--AATCGGAATGCGTTGCATATT--------------------TT------GTGACC-A-TCCGGAGTT-GAGTTAT-CTTTACCTT-TTTTAGG---TTAAG--AGGCTTAAAATTGAT--ATCTTTT-------GCGCATTTT-TTTAGACGTACA-TAA-AATTTTTTT----TATTCGCTTATCTTTAATG-CCA--AAATT-TATTAGAT-GCGACCGCAATGTA-----TAATATGGTTA-CGTGTCTATAAT-TTTTTCATG--------ATTT-GACCTCAAATCAGGTAG-GAGTACCCGCTGAACTT-AAGCATATCAATAAGCGGAGGAAAAGAAAATAACAATGATTCCCCC-AGTAACTGCGAGTGAAGAGGG-AAAAGCTCAAA-TTTTAAATCCGTTAGGTTCTA-CCTGA-CCGAGTTGTAATTTGAAGAGGCG-TTTTCTGAG-GTTCTGATCAGTCC-AAGTCCTTT-GGGATAAGGCATCATGGAGGGTG-AGAATCCCGTTCG-G-TTGATCAGATC--TTCTTTACGATACGTCATCAAAGAGTCAAGTTG-TTTGGGAATGCAGCTTAAAATGGG-AGGTAAATTTC-TCCTAAGGCTAAATAACGGCGAG-AGACCGATAGCGAACAAGTACCGTGAGGG--AAAGATGAAAA-GAACTTTG-AAAAGAGAGTTAAATAGT-ACGTGAAATTGT-TGAAAGGG-AAACGATTGAAGCCAGTCG-TACCTGCGG-GTAATCAGCCTT-TTGGGTGTG-ATT--ATGTGGA--GC--GTGAGGAGCTAATC-----GCCTTCATC-TTTGCAT-ATTCGTGCACTTTGGGTGTACTTGCTCGTGTG-TAGGTTAACATCAATTTTGATCGTCATAAAA-TGACTGGGGGAATGTAGCTTCGATCTCGTATTGAAGTGTTATAGCCTTTGGTAGA-----TGTGATGATTAGGATTGAGGATTGCAACGGATACCCTTCG-GGGCTACCTGTCTGATCTCTGA-AAGTTGCTCTGGTGCTGAAAGCGT-GCTTATGGT-ATCAAAGTT-GACGTTCAACAGGT-TAGAACG-GGATAAGTTC-GTTAAGGATGTTGACGTAATGGCTTTAAACGACCCGTCTTGAAACACGGACCAAGGAGTCTAACATATATGCGAGTGTT---------------------------------------------------------------------------------------------------------------------------------------------------------------------------------------
>P1
------------------------------------------------TATTGCTCTTGAACGAGGAATCCCTAGTAAGCACAAGTCATCAGCTTGTGCTGATTACGTCCCTGCCCTTTGTACACACCGCCCGTCGCTACTACCGATTGAAT-GGCTTAGTGAGGCCTTCGGATTGAGATTCGGAGTTTGGCAACAGACCCTGGGTTTT-GAAAAGTTGGTCAAA-CTTGGTCATTT-AGAGG-AAGTAAAA-GTCGTAACAAGGTTTCCGTAGGTG---AACCTG-CGGAGGGATCATTACCAATTTT-----AGCGGAC----CTGATCCTT--TGGGTTATGGTCTCGCGAAAAAA-CTGTATTTAAAACCCC-ACTCTTCA-TA------TAAAATG-AAT-----TAT-A--T-AAATAATAAAA------TTGAGATCACTTTCAAC-AACGGA----TCTCTTGGCTCTC--GCATCGATGAAGAACGTA-GCGAAGTGCGATAAGTATTGTGAATTGCA-GAATTCCGTGAATCATCGAATCTTTGAACGC-AAATTGCACTCTCT------TCGG-AGAGTATGCCTGTTT-GAGGGTCAGTATAATTTAA--A-TCGG--TGTGTTG---ATC--------------------CT------A-GACA-C-TCCGGAGTTTGAGTTAT-CTTAACCTT-TTT-AGG---TTAAG--AGGCTTAAAATTGAT--ATCTTTT-------GCGCATTTT-TT-AGTCGTACA-TAA-AATTTTTTT-----ATTCGCCTATTGTTAATG-CCA--AAATT-TACTAGAT-ACGACCACAATGTA-----T---ATGGCTA-CGTGTCTATAAT-TTTTTCATG--------ATTT-GACCTCAAATCAGGTAG-GAGTACCCGCTGAACTT-AAGCATATCAATAAGCGGAGGAAAAGAAAATAACAATGATTCCCTT-AGTAACTGCGAGTGAAGAGGG-ATAAGCTCAAA-TTTTAAATCTGTTAGGTTCT--CCTGA-CCGAGTTGTAATTTGAAGAAGCG-TTTTCTGTGCAGTTTGGTCAGTCT-AAGTCCTAT-TGAATGAGGCATCATGGAGGGTG-ATAATCCCGTGAG-G-TTGACCAT-TG--CGCTTTACGATACGCTTTCTAAGAGTCAAGTTG-TTTGGGAATGCAGCTTAAAATGGG-AGGTAAATTTC-TCCTAAGGCTAAATAACGGCGAG-AGACCGATAGCGAACAAGTACCGTGAGGG--AAAGATGAAAA-GAACTTTG-AAAAGAGAGTTAAATAGT-ACGTGAAATTGT-TGAAAGGG-AAACGATTGAAGCCAGTCG-TACCTGCGG-GTAATCAGCCTT-TTGGGTGTG-ATT--ATGTGGA--GC--GTGAGGAGCTAATC-----GCCTTCATC-TTTGCAT-ATTCGTGCACTTTGGGTGTACTTGCTCGTGTG-TAGGTTAACATCAATTTTGATCGTCATAAAA-TGACTGGGGGAATGTAGCTTCGATCTCGTATTGAAGTGTTATAGCCTTCGGTAGA-----TGTGATGATTAGGATTGAGGATTGCAACGGATACCCTTCG-GGGCTAACTGTCTGATCTCTGA-AAGTTGCTCTGGTGCTGAAAGCTT-GCTTATGGT-ATCAAAGTT-GACGTTCAATAGGT-TAGAACG-GGATAAATTC-GTTAAGGATGTTGACGTAATGGCCTTAAACGACCCGTCTTGAAACACGGACCAAGGAGTCTAACATATATGCGAGTGTT---------------------------------------------------------------------------------------------------------------------------------------------------------------------------------------
>P2
------------------------------------------------TATTGCTCTTGAACGAGGAATCCCTAGTAAGCACAAGTCATCAGCTTGTGCTGATTACGTCCCTGCCCTTTGTACACACCGCCCGTCGCTACTACCGATTGAAT-GGCTTAGTGAGGCCTTCGGATTGAGATTCGGAGTTTGGCAACAGACCCTGGGTTTT-GAAAAGTTGGTCAAA-CTTGGTCATTT-AGAGG-AAGTAAAA-GTCGTAACAAGGTTTCCGTAGGTG---AACCTG-CGGAAGGATCATTACCAATTTT-----AGCGGAC----CTGATCCTT--TGGGTTATGGTCTCGCGAAAAAA-CTGTATTTAAAACCCC-ACTCTTCA-TA------TAAAATG-AAT-----TAT-A--T-AAATAATAAAA------TTGAGATCACTTTCAAC-AACGGA----TCTCTTGGCTCTC--GCATCGATGAAGAACGTA-GCGAAGTGCGATAAGTATTGTGAATTGCA-GAATTCCGTGAATCATCGAATCTTTGAACGC-AAATTGCACTCTCT------TCGG-AGAGTATGCCTGTTT-GAGGGTCAGTATAATTTAA--A-TCGG--TGTGTTG---ATC--------------------CT------A-GACA-C-TCCGGAGTTTGAGTTAT-CTTAACCTT-TTT-AGG---TTAAG--AGGCCTAAAATTGAT--ATCTTTT-------GCGCATTTT-TT-AGTCGTACA-TAA-AATTTTTTT----TATTCGCCTATTGTTAATG-CCA--AAATT-TACTAGAT-ACGACCACAATGTA-----T---ATGGCTA-CGTGTCTATAAT-TTTTTCATG--------ATTT-GACCTCAAATCAGGTAG-GAGTACCCGCTGAACTT-AAGCATATCAATAAGCGGAGGAAAAGAAAATAACAATGATTCCCTT-AGTAACTGCGAGTGAAGAGGG-ATAAGCTCAAA-TTTTAAATCTGTTAGGTTCT--CCTGA-CCGAGTTGTAATTTGAAGAAGCG-TTTTCTGTGCAGTTTGGTCAGTCT-AAGTCCTAT-TGAATGAGGCATCATGGAGGGTG-ATAATCCCGTGAG-G-TTGACCAT-TG--CGCTTTACGATACGCTTTCTAAGAGTCAAGTTG-TTTGGGAATGCAGCTTAAAATGGG-AGGTAAATTTC-TCCTAAGGCTAAATAACGGCGAG-AGACCGATAGCGAACAAGTACCGTGAGGG--AAAGATGAAAA-GAACTTTG-AAAAGAGAGTTAAATAGT-ACGTGAAATTGT-TGAAAGGG-AAACGATTGAAGCCAGTCG-TACCTGCGG-GTAATCAGCCTT-TTGGGTGTG-ATT--ATGTGGA--GC--GTGAGGAGCTAATC-----GCCTTCATC-TTTGCAT-ATTCGTGCACTTTGGGTGTACTTGCTCGTGTG-TAGGTTAACATCAATTTTGATCGTCATAAAA-TGACTGGGGGAATGTAGCTTCGATCTCGTATTGGAGTGTTATAGCCTTCGGTAGA-----TGTGATGATTAGGATTGAGGATTGCAACGGATACCCTTCG-GGGCTAACTGTCTGATCTCTGA-AAGTTGCTCTGGTGCTGAAAGCTT-GCTTATGGT-ATCAAAGTT-GACGTTCAATAGGT-TAGAACG-GGATAAATTC-GTTAAGGATGTTGACGTAATGGCTTTAAACGACCCGTCTTGAAACACGGACCAAGGAGTCTAACATATATGCGAGTGTT---------------------------------------------------------------------------------------------------------------------------------------------------------------------------------------
>Q1
-----------------------------------------------TTATTGCTCTTGAACGAGGAATCCCTAGTAAGCACAAGTCACCAGCTTGTGCTGATTACGTCCCTGCCCTTTGTACACACCGCCCGTCGCTACTACCGATTGAAT-GGCTTAGTGAGGCCCTCAGATCGACTTTCTGAGACTGGCAACAGTCTCTGATTGTT-GAGAAGTTGGTCAAA-CTTGGTCATTT-AGAGG-AAGTAAAA-GTCGTAACAAGGTTTCCGTAGGTG---AACCTG-CGGAAGGATCGTTAATGATTT------GGCGATC----CTAACGTT-----AGTTA-GGTTTTGCGATCA----CTTATTTAAAACCCA-ACTCTTAAATG------TATAATT-TATGTATTTCT-T--G-ATAAGAAAAA-------TAAAGATCACTTTCAAC-AACGGA----TCTCTTGGCTCTC--GCATCGATGAAGAACGTA-GCGAAGTGCGATAAGTAATGTGAATTGCA-GAATTCCGTGAATCATCGAATCTTTGAACGC-AAATTGCACTTTCTGGTATTCCGG-AAAGTATGCCTGTTT-GAGGGTCAGT-TAAATAAA--AATCGGTGT-TATTGCTATTA--------------------TG------GCGATG-C-ATCGGAATT-GAGTCGT-CTTTACCTT-T---GGT---TTAAG--TGACTTAAAATTA----------T-------GTACGATTT-TT-GAACGTATT-TAA-A-TTATTTA----CGTACGTCCAT----AATA-TCA--CA----TATTAGGT-GCGATC---ATCCA-----C---ATGATTT-CGCGCCTATAAT-TTTT-CATT--------ATTT-GACCTCAAATCAGGTAG-GAGTACCCGCTGAACTT-AAGCATATCAATAAGCGGAGGAAAAGAAAATAACAATGATTCCCCC-AGTAACTGCGAGTGAAGAGGG-AAAAGCTCAAA-TTTTAAATCCGTTAGGTTCTA-CCTGA-CCGAGTTGTAATTTGAAGAGGCG-TTTTCTGAG-GTTCTGATCAGTCC-AAGTCCTTT-GGGATAAGGCATCATGGAGGGTG-AGAATCCCGTTCG-G-TTGATCAGATC--TTCTTTACGATACGTCATCAAAGAGTCAAGTTG-TTTGGGAATGCAGCTTAAAATGGG-AGGTAAATTTC-TCCTAAGGCTAAATAACGGCGAG-AGACCGATAGCGAACAAGTACCGTGAGGG--GAAGATGAAAA-GAACTTTG-AAAAGAGGGTTAAATAGT-ACGTGAAATTGT-TGAAAGGG-AAACGATTGAAGCCAGTCG-TACCTGCGG-GTAATCAGCCTT-TTGGGTGTG-ATT--ATGTGGA--GC--GTGAGGAGCTAATC-----GCCTTCATC-TTTGCAT-ATTCGTGCACTTTGGGTGTACTTGCTCGTGTG-TAGGTTAACATCAATTTTGATCGTCATAAAA-TGACTGGGGGAATGTAGCTTCGATCTCGTATTGAAGTGTTATAGCCTTTGGTAGA-----TGTGATGATTAGGATTGAGGATTGCAACGGATACCCTTCG-GGGCTACCTGTCTGATCTCTGA-AAGTTGCTCTGGTGCTGAAAGCGT-GCTTATGGT-ATCAAAGTT-GACGTTCAACAGGT-TAGAACG-GGATAAGTTC-GTTAAGGATGTTGACGTAATGGCTTTAAACGACCCGTCTTGAAACACGGACCAAGGAGTCTAACATATGTGCGAGTGTT---------------------------------------------------------------------------------------------------------------------------------------------------------------------------------------
>Q2
-----------------------------------------------TTATTGCTCTTGAACGAGGAATCCCTAGTAAGCACAAGTCACCAGCTTGTGCTGATTACGTCCCTGCCCTTTGTACACACCGCCCGTCGCTACTACCGATTGAAT-GGCTTAGTGAGGCCCTCAGATCGACTTTCTGAGACTGGCAACAGTCTCTGATTGTT-GAGAAGTTGGTCAAA-CTTGGTCATTT-AGAGG-AAGTAAAA-GTCGTAACAAGGTTTCCGTAGGTG---AACCTG-CGGAAGGATCGTTAATGATTT------GGCGATC----CTAACGTT-----AGTTA-GGTTTTGCGATCA----CTTATTTAAAACCCA-ACTCTTAAATG------TATAATT-TATGTATTTCT-T--G-ATAAGAAAAAA------TAAAGATCACTTTCAAC-AACGGA----TCTCTTGGCTCTC--GCATCGATGAAGAACGTA-GCGAAGTGCGATAAGTAATGTGAATTGCA-GAATTCCGTGAATCATCGAATCTTTGAACGC-AAATTGCACTTTCTGGTATTCCGG-AAAGTATGCCTGTTT-GAGGGTCAGT-TAAATAAA--AATCGGTGT-TATTGCTATTA--------------------TG------GCGATG-C-ATCGGAATT-GAGTCGT-CTTTACCTT-T---GGT---TTAAG--TGACTTAAAATTA----------T-------GTACGATTT-TT-GAACGTATT-TAA-A-TTATTTA----CGTACGTCCAT----AATA-TCA--CA----TATTAGGT-GCGATC---ATCCA-----C---ATGATTT-CGCGCCTATAAT-TTTT-CATT--------ATTT-GACCTCAAATCAGGTAG-GAGTACCCGCTGAACTT-AAGCATATCAATAAGCGGAGGAAAAGAAAATAACAATGATTCCCCC-AGTAACTGCGAGTGAAGAGGG-AAAGCTCAAAT-TTTTAAATCCGTTAGGTTCTA-CCTGA-CCGAGTTGTAATTTGAAGAGGCG-TTTTCTGAG-GTTCTGATCAGTCC-AAGTCCTTT-GGGATAAGGCATCATGGAGGGTG-AGAATCCCGTTCG-G-TTGATCAGATC--TTCTTTACGATACGTCATCAAAGAGTCAAGTTG-TTTGGGAATGCAGCTTAAAATGGG-AGGTAAATTTC-TCCTAAGGCTAAATAACGGCGAG-AGACCGATAGCGAACAAGTACCGTGAGGG--GAAGATGAAAAAGAACTTTG-AAAAGAGGGTTAAATAGT-ACGTGAAATTGT-TGAAAGGG-AAACGATTGAAGCCAGTCG-TACCTGCGG-GTAATCAGCCTT-TTGGGTGTG-ATT--ATGTGGA--GC--GTGAGGAGCTAATC-----GCCTTCATC-TTTGCAT-ATTCGTGCACTTTGGGTGTACTTGCTCGTGTG-TAGGTTAACATCAATTTTGATCGTCATAAAAATGACTGGGGGAATGTAGCTTCGATCTCGTATTGAAGTGTTATAGCCTTTGGTAGA-----TGTGATGATTAGGATTGAGGATTGCAACGGATACCCTTCG-GGGCTACCTGTCTGATCTCTGA-AAGTTGCTCTGGTGCTGAAAGCGT-GCTTATGGT-ATCAAAGTT-GACGTTCAACAGGT-TAGAACG-GGATAAGTTC-GTTAAGGATGTTGACGTAATGGCTTTAAACGACCCGTCTTGAAACACGGACCAAGGAGTCTAACATATGTGCGAGTGTT---------------------------------------------------------------------------------------------------------------------------------------------------------------------------------------
>N1
--------------------------------------------------TCGCTCTTCAACGAGGAATCCCTAGTAAGCACAAGTCACCAGCTTGTGCTGATTACGTCCCTGCCCTTTGTACACACCGCCCGTCGCTACTACCGATTGAAT-GGCTTAGTGAGGCCCTCGGATCGACTTTCTGAGACTGGCAACAGTCTCTGATTGTT-GAGAAGTTGGTCAAA-CTTGGTCATTT-AGAGG-AAGTAAAA-GTCGTAACAAGGTTTCCGTAGGTG---AACCTG-CGGAAGGATCATTAATGAT--TT----GGCGAAC----CTAA-CGTT-----AGTTAGGTTTTGCGATCA----CTTATTTAAAAC-CCAACTC-TTA-AATG----TATAATT-TATGTATTTCTTG--A-TAAGGA-AAAT-------AAAGATCACTTTCAAC-AACGGA----TCTCTTGGCTCTC--GCATCGATGAAGAACGTA-GCGAAGTGCGATAAGTAATGTGAATTGCA-GAATTCCGTGAGTCATCGAATCTTTGAACGC-AAATTGCACTCCCTGGCATTCCGG-GGAGTATGCCTGTCT-GAGGGTCAGTTTAAATAAA--TATCAA--GGTGTTGCTTTTT--------------------A-------GTGACGCC-TTCGGAATT-GGGTTAT-CTTGATCCT-CTGGGG----TTAAG--TGACCTAAAATTGATGTATCT-CT-------GTGCATCTC----GGACGTAC-ATAAGAATTTTTTT------CCTATCCGTCAGGGTT-GCCAGGTCCTT--ATTAGGT-ATGATCAC---GTT-----GCTTGTGAAATCTGTACCTATAACGTAACTCATA--------TTTTTGACCTCAAATCAGGTAG-GAATACCCGCTGAACTT-AAGCATATCAATAAGCGGAGGAAAAGAAAATAACAATGATTCCCCT-AGTAACTGCGAGTGAAGAGGG-ACAAGCTCAAA-TTTTAAATCTGTTAGGTTTAA-CCTGA-CCGAGTTGTAATTTGAAGAGGTG-TTTTCCGCGTT-TTTGGTCAGTCC-AAGTCCTTT-GGAATGAGGCATCATGGAGGGTG-AGAATCCCGTTCG-G-CTGACCAGATT--CGTTTTATGATACACTTTCAAAGAGTCAAGTTG-TTTGGGATTGCAGCTTAAAATGGG-AGGTAAATTTC-TCCTAAGGCTAAATATTGGCGAG-AGACCGATAGCGAACAAGTACCGTGAGGG--AAAGATG-AAAAGTACTTTG-AAAAGAGAGTTAAATAGT-ACGTGAAATTGT-TGAAAGGG-AAACGATTGAAGCCAGTCG-TACTCATGG-GTAATCAACCTT-TCTGGCGCG-ATT--ATGTGGGC-GT--GTTGGAGCCTAATCA----GCCCTCGCGTTT-TTAT-ATTCGTTCCCCTTGGGTGTACTTGCCCGTGCGGTAGGTTAACATCAATTTCGGACGTCATAAAA-TGACGGGAGGAATGTAGCTTTGGTCTCG-GCTGAAGTGTTATAGCCTCTGGTAGA-----TGTGACGTCTGGGATTGAGGATTGCAACGGATACCTCTCG-GGGCTACCTGCCTGGCCTCTGA-TGGTTGCTTTGGTGTCGAAAGCTT-GCTTACGGTCATCAAAGTT-GATTGTCAAAAGGT-TAGAACA-GGTTAAATTC-GTTAAGGATGTTGACGTAATGGCTTTAAACGACCCGTCTTGAAACACGGACCAAGGAGTCTAACATATATGCGAGTGTTCA-------------------------------------------------------------------------------------------------------------------------------------------------------------------------------------
>N2
--------------------------------------------------TCGCTCTTCAACGAGGAATCCCTAGTAAGCACAAGTCACCAGCTTGTGCTGATTACGTCCCTGCCCTTTGTACACACCGCCCGTCGCTACTACCGATTGAAT-GGCTTAGTGAGGCCCTCGGATCGACTTTCTGAGACTGGCAACAGTCTCTGATTGTT-GAGAAGTTGGTCAAA-CTTGGTCATTT-AGAGG-AAGTAAAA-GTCGTAACAAGGTTTCCGTAGGTG---AACCTG-CGGAAGGATCATTAATGAT--TT----GGCGATC----CTAA-CGTT-----AGTTAGGTTTTGCGATCA----CTTATTTAAAAC-CCAACTC-TTA-AATG----TATAATT-TATGTATTTCTTG--A-TAAGAA-AAAT-------AAAGATCACTTTCAAC-AACGGA----TCTCTTGGCTCTC--GCATCGATGAAGAACGTA-GCGAAGTGCGATAAGTAATGTGAATTGCA-GAATTCCGTGAGTCATCGAATCTTTGAACGC-AAATTGCACTCCCTGGCATTCCGG-GGAGTATGCCTGTTT-GAGGGTCAGTTTAAATAAA--TATCGA--GGTGTTGCTTTTT----------------------------GTGACGC--TTCGGGATT-GGGTTAT-CTTGATCCT-CTGGGG----TTAAG--TGACCTAAAATTGATGTATCT-CT-------GTGCATCTC----GGACGTAC-ATAAGAATTTTTTT----TTCCTATCCGTCAGGGTT-GCCAGGTCCTT--ATTAGGT-ATGATCAC---GTT-----GCTTGTGAAATCCGTACCTATAATGTAACTCATA--------TTTT-GACCTCAAATCAGGTAG-GAATACCCGCTGAACTT-AAGCATATCAATAAGCGGAGGAAAAGAAAATAACAATGATTCCCCT-AGTAACTGCGAGTGAAGAGGG-ACAAGCTCAAA-TTTTAAATCTGTTAGGTTTAA-CCTGA-CCGAGTTGTAATTTGAAGAGGTG-TTTTCCGCGTT-TTTGGTCAGTCC-AAGTCCTTT-GGAATGAGGCATCATGGAGGGTG-AGAATCCCGTTCG-G-CTGACCAGATT--CGTTTTATGATACACTTTCAAAGAGTCAAGTTG-TTTGGGATTGCAGCTTAAAATGGG-AGGTAAATTTC-TCCTAAGGCTAAATATTGGCGAG-AGACCGATAGCGAACAAGTACCGTGAGGG--AAAGATG-AAAAGTACTTTG-AAAAGAGAGTTAAATAGT-ACGTGAAATTGT-TGAAAGGG-AAACGATTGAAGCCAGTCG-TACTCATGG-GTAATCAACCTT-TCTGGCGCG-ATT--ATGTGGAC-GT--GTTGGAGCCTAATCA----GCCCTCATGTTT-TTAT-ATTCGTTCCCCTTGGGTGTACTTGCCCGTGCGGTAGGTTAACATCAATTTCGGACGTCATAAAA-TGACGGGAGGAATGTAGCTTTGGTCTCGTACTGAAGTGTTATAGCCTCTGGTAGA-----TGTGACGTCTGGGATTGAGGATTGCAACGGATACCTTTCG-GGGCTACCTGTCTGGCCTCTGA-TGGTTGCTTTGGTGTCGAAAGCTT-GCTTACGGTCATCAAAGTT-GATTGTCAAAAGGT-TAGAACA-GGTTAAATTC-GTTAAGGATGTTGACGTAATGGCTTTAAACGACCCGTCTTGAAACACGGACCAAGGAGTCTAACATATATGCGAGTGTT---------------------------------------------------------------------------------------------------------------------------------------------------------------------------------------
>AJ1
-------------------------------------------------TTCGCTCTTCAACGAGGAATCCCTAGTAAGCACAAGTCATCAGCTTGTGCTGATTACGTCCCTGCCCTTTGTACACACCGCCCGTCGCTACTACCGATTGAAT-GGCTTAGTGAGGCCTTCGGATTGTTAGTAAAAAACTGTAACAGGTTTTCTGCCGAC-GAAAAGTTGGTCAAA-CTTGGTCATTT-AGAGG-AAGTAAAA-GTCGTAACAAGGTTTCCGTAGGTG---AACCTG-CGGAAGGATCATTACAAATCGTT----GGCGAAT----CT---CGCC-----ACTTTTTTTTT-----------CGTATTTAAAACATCCACTC-TTA-AAAA----T---------TATTTTTAATG--A-TAAAATTAAAA-------AAAGATCACTTTCAAC-AACGGA----TCTCTTGGCTCTC--GCATCGATGAAGAACGTA-GCGAAGTGCGATAAGTAATGTGAATTGCA-GAATTCCGTGAGTCATCGAATCTTTGAACGC-AAATTGCACTCCCTGGCATTCCGG-GGAGTATGCCTGTTT-GAGGGTCAGTTTAAATAAA--TATCGA--GGTGTTGCTTTTT----------------------------GTGACGC--TTCGGAATT-GGGTTAT-CTTGATCCT-CTGGGG----TTAAG--TGACCTAAAATTGATGTATCT-CT-------GTGCATCTC----GGACGTAC-ATAAGAATTTTTTT------CCTATCCGTCAGGGTT-GCCAGGTCCTT--ATTAGGT-ATGATCAC---GTT-----GCTTGTGAAATCTTTACCTATAACGTAACTCATA--------TTTT-GACCTCAAATCAGGTAG-GAATACCCGCTGAACTT-AAGCATATCAATAAGCGGAGGAAAAGAAAATAACAATGATTCCCCT-AGTAACTGCGAGTGAAGAGGG-ACAAGCTCAAA-TTTTAA-TCTGTTAGGTAGAA-CCTGA-CCGAGTTGTAATTTGAAGAGGTG-TTTTCCGCGTT-TTTGGTCAGTCC-AAGTCCTTT-GGAATGAGGCATCATGGAGGGTG-AGAATCCCGTTCG-G-CTGACCAGATT--CGTTTTATGATACACTTTCAAAGAGTCAAGTTG-TTTGGGATTGCAGCTTAAAATGGG-AGATAAATTTC-TCCTAAGGCCAAATATTGGCGAG-AGACCGATAGCGAACAAGTACCGTGAGGG--AAAGATG-AAAAGTACTTTG-AAAAGAGAGTTAAATAGT-ACGTGAAATTGT-TGAAAGGG-AAACGATTGAAGCCAGTCG-TACTCATGG-GTAATCAACCTT-TCTGGCGCG-ATT--ATGTGGGC-GT--GTTGGAGCCTAATCA----GCCCTCGCGTTT-TTAT-ATTCGTTCCCCTTGGGTGTACTTGCCCGTGCGGTAGGTTAACATCAATTTCGGACGTCATAAAA-TGACGGGAGGAATGTAGCTTTGGTCTCGTACTGAAGTGTTATAGCCTCTGGTAGA-----TGTGACGTCTGGGATTGAGGATTGCAACGGATACCTTTCG-GGGCTACCTGTCTGGCCTCTGA-TGGTTGCTTTGGTGTCGAAAGCTT-GCTTACGGTCATCAAAGTT-GATTGTCAAAAGGT-TAGAACA-GGTTAAATTC-GTTAAGGATGTTGACGTAATGGCTTTAAACGACCCGTCTTGAAACACGGACCAAGGAGTCTAACATATATGCGAGTGTT---------------------------------------------------------------------------------------------------------------------------------------------------------------------------------------
>AB1
------------------------------------------------TATTGCTCTTGAACGAGGAATCCCTAGTAAGCACAAGTCACTAGCTTGTGCTGATTACGTCCCTGCCCTTTGTACACACCGCCCGTCGCTACTACCGATTGAAT-GGCTTAGTGAGGCCTTCGGATTGAGTTTTGGGAACTGGCAACAGATCCTGATTTTT-AAGAAGTTGGTCAAA-CTTGGTCATTT-AGAGG-AAGTAAAA-GTCGTAACAAGGTTTCCGTAGGTG---AACCTG-CGGAAGGATCATTACTGAT--TT----AGCGAAC----CTAG-CGTT-----AGCAAGGTTTTGCGATCAACTTTATATTTAAAAC--CCACTC-TTA-AACG----TATAAA---ATTTATGTATTA--A-TGATAA--AAT-------AAAGATCACTTTCAAC-AATGGA----TCTCTTGGCTCTC--GCATCGATGAAGAACGTA-GCGAAGTGCGATAAGTAATGTGAATTGCA-GAATTCCGTGAGTCATCGAATCTTTGAACGC-AAATTGCACTCCCTGGCATTCCGG-GGAGTATGCCTGTTT-GAGGGTCAGTTTAAATAAA--TATCGT--GGTGTTGCTTTTT----------------------------GTGACGC--TTCGGAATT-GGGTTAT-CTTGATCCT-CTGGGG----TTAAG--TGACCTAAAATTGATGTATCT-CT-------GTGCATCTC----GGACGTAC-ATAAGAATTTTTTT----TTCCTATCCGTCAGGGTT-GCCAGGTCCTT--ATTAGGT-ATGATCAC---GTT-----GCTTGTGAAATCTGTACCTATAACGTAACTCATA--------TTTT-GACCTCAAATCAGGTAG-GAATACCCGCTGAACTT-AAGCATATCAATAAGCGGAGGAAAAGAAAATAACAATGATTCCCCT-AGTAACTGCGAGTGAAGAGGG-ACAAGCTCAAA-TTTTAAATCTGTTAGGTAGAA-CCTGA-CCGAGTTGTAATTTGAAGAGGTG-TTTTCCGCGTT-TTTGGTCAGTCC-AAGTCCTTT-GGAATGAGGCATCATGGAGGGTG-AGAATCCCGTTCG-G-CTGACCAGATT--CGTTTTATGATACACTTTCAAAGAGTCAAGTTG-TTTGGGATTGCAGCTTAAAATGGG-AGGTAAATTTC-TCCTAAGGCTAAATATTGGCGAG-AGACCGATAGCGAACAAGTACCGTGAGGG--AAAGATG-AAAAGTACTTTG-AAAAGAGAGTTAAATAGT-ACGTGAAATTGT-TGAAAGGG-AAACGATTGAAGCCAGTCG-TACTCATGG-GTAATCAACCTT-TCTGGCGCG-ATT--ATGTGGAC-GT--GTTGGAGCCTAATCA----GCCCTCATGTTT-TTAT-ATTCGTTCCCCTTGGGTGTACTTGCCCGTGCGGTAGGTTAACATCAATTTCGGACGTCATAAAA-TGACGGGAGGAATGTAGCTTTGGTCTCGTACTGAAGTGTTATAGCCTCTGGTAGA-----TGTGACGTCTGGGATTGAGGATTGCAACGGATACCTTTCG-GGGCTACCTGTCTGGCCTCTGA-TGGTTGCTTTGGTGTCGAAAGCTT-GCTTACGGTCATCAAAGTT-GATTGTCAAAAGGT-TAGAACA-GGTTAAATTC-GTTAAGGATGTTGACGTAATGGCTTTAAACGACCCGTCTTGAAACACGGACCAAGGAGTCTAACATATATGCGAGTGTT---------------------------------------------------------------------------------------------------------------------------------------------------------------------------------------
>AC1
---------------------------------------------------CGCTCTTCAACGAGGAATCCCTAGTAAGCACAAGTCACCAGCTTGTGCTGATTACGTCCCTGCCCTCTGTACACACCGCCCGTCGCTACTACCGATTGAAT-GGCTTAGTGAGGCCCTCGGATCGACTTTCTGAGACTGGCAACAGTCTCTGATTGTT-GAGAAGTTGGTCAAA-CTTGGTCATTT-AGAGG-AAGTAAAA-GTCGTAACAAGGTTTCCGTAGGTG---AACCTG-CGGAAGGATCATTACCAAT--TT----AGCGAAC----CTGGTCGCTTTT-GACCAAGGTCTCGCGAAAC---CTGTATTTAAAACCCACACTT-TTT-AATA----TAAAATT-ATCGTATCAATT---A-TGATAA--AAA-------AAAGATCACTTTCAAC-AACGGA----TCTCTTGGCTCTC--GCATCGATGAAGAACGTA-GCGAAGTGCGATAAGTAATGTGAATTGCA-GAATTCCGTGAGTCATCGAATCTTTGAACGC-AAATTGCACTCCCTGGCATTCCGG-GGAGTATGCCTGTTT-GAGGGTCAGTTTAAATAAA--TATCGT--GGTGTTGCTTTT-----------------------------GTGACGC--TTCGGAATT-GGGTAAT-CTTGATCTT-CTAGG-----TTAAG--TGACCTAAAATTGATGTATCT-CT-------GTGCATCTC----GGACGTAC-ATAAGAATTTTTTT------CCTATCCGTCAGGGTT-GCCAGGTCCTT--ATTAGGT-ATGATCAC---GTT-----GCTTGTGAAATCCGTACCTATAATATAACTTATA--------TTTT-GACCTCAAATCAGGTAG-GAATACCCGCTGAACTT-AAGCATATCAATAAGCGGAGGAAAAGAAAATAACAATGATTCCCCT-AGTAACTGCGAGTGAAGAGGG-ACAAGCTCAAA-TTTTAAATCTGTTAGGTTTAAACCTGA-CCGAGTTGTAATTTGAAGAGGTG-TTTTCCGCGTT-TTTGGTCAGTCC-AAGTCCTTT-GGAATGAGGCATCATGGAGGGTG-AGAATCCCGTTCG-G-CTGACCAGATT--CGTTTTATGATACACTTTCAAAGAGTCAAGTTG-TTTGGGATTGCAGCTTAAAATGGG-AGGTAAATTTC-TCCTAAGGCTAAATATTGGCGAG-AGACCGATAGCGAACAAGTACCGTGAGGG--AAAGATG-AAAAGTACTTTG-AAAAGAGAGTTAAATAGT-ACGTGAAATTGT-TGAAAGGG-AAACGATTGAAGCCAGTCG-TACTCATGG-GTAATCAACCTT-TCTGGCGCG-ATT--ATGTGGGC-GT--GTTGGAGCCTAATCA----GCCCTCGCGTTT-TTAT-ATTCGTTCCTCTTGGGTGTACTTGCCCGTGCGGTAGGTTAACATCAATTTCGGGCGTCATAAAA-TGACGGGAGGAATGTAGCTTTGGTCTCGTACTGAAGTGTTATAGCCTCTGGTAGA-----TGTGACGTCTGGGATTGAGGATTGCAACGGATACCTCTCG-GGGCTACCTGTCTGGCCTCTGA-TGGTTGCTATGGTGTCGAAAGCTT-GCTTACGGCCATCAAAGTT-GATTGTCAAAAGGT-TAGAACA-GGTTAAATTC-GTTAAGGATGTTGGCGTAATGGCTTTAAACGACCCGTCTTGAAACACGGACCAAGGAGTCTAACATATATGCGAGTGTT---------------------------------------------------------------------------------------------------------------------------------------------------------------------------------------
>AC2
------------------------------------------------TATTGCTCTTGAACGAGGAATCCCTAGTAAGCACAAGTCACTAGCTTGTGCTGATTACGTCCCTGCCCTTTGTACACACCGCCCGTCGCTACTACCGATTGAAT-GGCTTAGTGAGGCCTTCGGATTGAGTTTTAGGAACTGGCAACAGATCCTGATTTTT-AAGAAGTTGGTCAAA-CTTGGTCATTT-AGAGG-AAGTAAAA-GTCGTAACAAGGTTTCCGTAGGTG---AACCTG-CGGAAGGATCATTACCAAT--TT----AGCGAAC----CTGGTCGCTTTT-GACCGAGGTCTTGCAAAAC---TTGTATTTAAAACCCACACTTGTTT-AATA----TAAAATT-ATCGTATCAATT---A-TGATAA--AAA-------AAAGATCGCTTTCAAC-AACGGA----TCTCTTGGCTCTC--GCATCGATGAAGAACGTA-GCGAAGTGCGATAAGTAATGTGAATTGCA-GAATTCCGTGAGTCATCGAATCTTTGAACGC-AAATTGCACTCCCTGGCATTCCGG-GGAGTATGCCTGTTT-GAGGGTCAGTTTAAATAAA--TATCAA--GGTGTTGCTTTTT--------------------A-------GTGACGCC-TTCGGAATT-GGGTTAT-CTTGATCCT-CTGGGG----TTAAG--TGACCTAAAATTGATGTATCT-CT-------GTGCATCTC----GGACGTAC-ATAAGAATTTTTTT------CCTATCCGTCAGGGTT-GCCAGGTCCTT--ATTAGGT-ATGATCAC---GTT-----GCTTGTGAAATCTGTACCTATAACGTAACTCATA--------TTTT-GACCTCAAATCAGGTAG-GAATACCCGCTGAACTT-AAGCATATCAATAAGCGGAGGAAAAGAAAATAACAATGATTCCCCT-AGTAACTGCGAGTGAAGAGGG-ACAAGCTCAAA-TTTTAAATCTGTTAGGTTTAA-CCTGA-CCGAGTTGTAATTTGAAGAGGTG-TTTTCCGCGTT-TTTGGTCAGTCC-AAGTCCTTT-GGAATGAGGCATCATGGAGGGTG-AGAATCCCGTTCG-G-CTGACCAGATT--CGTTTTATGATACACTTTCAAAGAGTCAAGTTG-TTTGGGATTGCAGCTTAAAATGGG-AGGTAAATTTC-TCCTAAGGCTAAATATTGGCGAG-AGACCGATAGCGAACAAGTACCGTGAGGG--AAAGATG-AAAAGTACTTTG-AAAAGAGAGTTAAATAGT-ACGTGAAATTGT-TGAAAGGG-AAACGATTGAAGCCAGTCG-TACTCATGG-GTAATCAACCTT-TCTGGCGCG-ATT--ATGTGGGC-GT--GTTGGAGCCTAATCA----GCCCTCGCGTTT-TTAT-ATTCGTTCCCCTTGGGTGTACTTGCCCGTGCGGTAGGTTAACATCAATTTCGGACGTCATAAAA-TGACGGGAGGAATGTAGCTTTGGTCTCG-GCTGAAGTGTTATAGCCTCTGGTAGA-----TGTGACGTCTGGGATTGAGGATTGCAACGGATACCTCTCG-GGGCTACCTGCCTGGCCTCTGA-TGGTTGCTTTGGTGTCGAAAGCTT-GCTTACGGTCATCAAAGTT-GATTGTCAAAAGGT-TAGAACA-GGTTAAATTC-GTTAAGGATGTTGACGTAATGGCTTTAAACGACCCGTCTTGAAACACGGACCAAGGAGTCTAACATATATGCGAGTGTTTA-------------------------------------------------------------------------------------------------------------------------------------------------------------------------------------
>AB2
-----------------------------------------------TTATTGCTCTTGAACGAGGAATCCCTAGTAAGCACAAGTCACTAGCTTGTGCTGATTACGTCCCTGCCCTTTGTACACACCGCCCGTCGCTACTACCGATTGAAT-GGCTTAGTGAGGCCTTCGGATTGAGTTTTGGGAACTGGCAACAGATCCTGATTTTT-AAGAAGTTGGTCAAA-CTTGGTCATTT-AGAGG-AAGTAAAA-GTCGTAACAAGGTTTCCGTAGGTG---AACCTG-CGGAAGGATCATTACCAAT--TT----AGCGAAC----CTGGTTGCTTTT-GACCGAGGTCTCGCAAAAC---CTGTATTTAAAACCCACACTT--TT-TATA----TAAAATT-ATTGTATCAATT---A-TGATAA---AA-------AAAGATCACTTTCAAC-AACGGA----TCTCTTGGCTCTC--GCATCGATGAAGAACGTA-GCGAAGTGCAATAAGTAATGTGAATTGCA-GAATTCCGTGAGTCATCGAATCTTTGAACGC-AAATTGCACTCCCTGGCATTCCGG-GGAGTATGCCTGCTT-GAGGGTCAGTTTAAATAAA--TATCGA--GGTGTTGCTTTTT----------------------------GTGACGC--TTCGGAATT-GGGTTAT-CTTGATCCT-CTGGGG----TTAAG--TGACCTAAAATTGATGTATCT-CT-------GTGCATCTC----GGACGTAC-ATAAGAATTTTTTT----TTCCTATCCGTCAGGGTT-GCCAGGTCCTT--ATTAGGT-ATGATCAC---GTT-----GCTTGTGAAATCCGTACCTATAATGTAACTCATA--------TTTT-GACCTCAAATCAGGTAG-GAATACCCGCTGAACTT-AAGCATATCAATAAGCGGAGGAAAAGAAAATAACAATGATTCCCCT-AGTAACTGCGAGTGAAGAGGG-ACAAGCTCAAA-TTTTAAATCTGTTAGGTTTAA-CCTGA-CCGAGTTGTAATTTGAAGAGGTG-TTT-CCGCGTT-TTTGGTCAGTCC-AAGTCCTTT-GGAATGAGGCATCATGGAGGGTG-AGAATCCCGTTCG-G-CTGACCAGATT--CGTTTTATGATACACTTTCAAAGAGTCAAGTTG-TTTGGGATTGCAGCTTAAAATGGG-AGGTAAATTTC-TCCTAAGGCTAAATATTGGCGAG-AGACCGATAGCGAACAAGTACCGTGAGGG--AAAGATG-AAAAGTACTTTG-AAAAGAGAGTTAAATAGT-ACGTGAAATTGT-TGAAAGGG-AAACGATTGAAGCCAGTCG-TACTCATGG-GTAATCAACCTT-TCTGGCGCG-ATT--ATGTGGAC-GT--GTTGGAGCCTAATCA----GCCCTCATGTTT-TTAT-ATTCGTTCCCCTTGGGTGTACTTGCCCGTGCGGTAGGTTAACATCAATTTCGGACGTCATAAAA-CGACGGGAGGAATGTAGCTTTGGTCTCGTACTGAAGTGTTATAGCCTCTGGTAGA-----TGTGACGTCTGGGATTGAGGATTGCAACGGATACCTTTCG-GGGCTACCTGTCTGGCCTCTGA-TGATTGCTTTGGTGTCGAAAGCTT-GCTTACGGTCATCAAAGTT-GATTGTCAAAAGGT-TAGAACA-GGTTAAATTC-GTTAAGGATGTTGACGTAATGGCTTTAAACGACCCGTCTTGAAACACGGACCAAGGAGTCTAACATGTATGCGAGTGT----------------------------------------------------------------------------------------------------------------------------------------------------------------------------------------
>AB3
-----------------------------------------------TTATTGCTCTTGAACGAGGAATCCCTAGTAAGCACAAGTCACTAGCTTGTGCTGATTACGTCCCTGCCCTTTGTACACACCGCCCGTCGCTACTACCGATTGAAT-GGCTTAGTGAGGCCTTCGGATTGAGTTTTGGGAACTGGCAACAGATCCCGATTTTT-AAGAAGTTGGTCAAA-CTTGGTCATTT-AGAGG-AAGTAAAA-GTCGTAACAAGGTTTCCGTAGGTG---AACCTG-CGGAAGGATCATTACCAAT--TT----AGCGAAC----CTGGTCGCTTTT-GACCGAGGTCTCGCAAAAC---CTGTATTTAAAACCCACACTT--TT-TATA----TAAAATT-ATTGTATCAATT---A-TGATAA---AA-------AAAGATCACTTTCAAC-AACGGA----TCTCTTGGCTCTC--GCATCGATGAAGAACGTA-GCGAAGTGCGATAAGTAATGTGAATTGCA-GAATTCCGTGAGTCATCGAATCTTTGAACGC-AAATTGCACTCCCTGGCATTCCGG-GGAGTATGCCTGTTT-GAGGGTCAGTTTAAATAAA--TATCGA--GGTGTTGCTTTTT----------------------------GTGACGC--TTCGGAATT-GGGTTAT-CTTGATCCT-CTGGGG----TTAAG--TGACCTAAAATTGATGTATCT-CT-------GTGCATCTC----GGACGTAC-ATAAGAATTTTTTT----TTCCTATCCGTCAGGGTT-GCCAGGTCCTT--ATTAGGT-ATGATCAC---GTT-----GCTTGTGAAATCCGTACCTATAATGTAACTCATA--------TTTT-GACCTCAAATCAGGTAG-GAATACCCGCTGAACTT-AAGCATATCAATAAGCGGAGGAAAAGAAAATAACAATGATTCCCCT-AGTAACTGCGAGTGAAGAGGG-ACAAGCTCAAA-TTTTAAATCTGTTAGGTTTAA-CCTGA-CCGAGTTGTAATTTGAAGAGGTG-TTTTCCGCGTT-TTTGGTCAGTCC-AAGTCCTTT-GGAATGAGGCATCATGGAGGGTG-AGAATCCCGTTCG-G-CTGACCAGATT--CGTTTTATGATACACTTTCAAAGAGTCAAGTTG-TTTGGGATTGCAGCTTAAAATGGG-AGGTAAATTTC-TCCTAAGGCTAAATATTGGCGAG-AGACCGATAGCGAACAAGTACCGTGAGGG--AAAGATG-AAAAGTACCTTG-AAAAGAGAGTTAAATAGT-ACGTGAAATTGT-TGAAAGGG-AAACGACTGAAGCCAGTCG-TACTCATGG-GTAATCAACCTT-TCTGGCGCG-ATT--ATGTGGGC-GT--GTTGGAGCCTAATCA----GCCCTCGCGTTT-TTAT-ATTCGTTCCCCTTGGGTGTACTTTCCCGTGCGGTAGGTTAACATCAATTTCGGACGTCATAAAA-TGACGGGAGGAATGTAGCTTTGGTCTCGTACTGAAGTGTTATAACCTCTGGTAGA-----TGTGACGTCTGGGATTGAGGATTGCAACGGATACCTTTCG-GGGCTACCTGTCTGGCCTCTGA-TGGTTGCTTTGGTGTCGAAAGCTT-GCTTACGGTCATCAAAGTT-GATTGTTAAAAGGT-TAGAACA-GGTTAAATTC-GTTAAGGATGTTGACGTAATGGCTTTAAACGACCCGTCTTGAAACACGGACCAAGGAGTCTAACATATATGCGAGTGTT---------------------------------------------------------------------------------------------------------------------------------------------------------------------------------------
>E1
-----------------------------------------------TTATTGCTCTTGAACGAGGAATCCCTAGTAAGCACAAGTCACTAGCTTGTGCTGATTACGTCCCTGCCCTTTGTACACACCGCCCGTCGCTACTACCGATTGAAT-GGCTTAGTGAGGCCTTCGGATTGAGTTTTAGGAACTGGCAACAGATCCTGATTTTT-AAGAAGTTGGTCAAA-CTTGGTCATTT-AGAGG-AAGTAAAA-GTCGTAACAAGGTTTCCGTAGGTG---AACCTG-CGGAAGGATCATTACCAAT--TT----AGCGAAC----CTGGTCGCTTTT-GACCGAGGTCTCGCAAAACA---TGTATTTAAAACCCACACTT-TT--AATA----TAAAATT-ATTGTATCAATT---A-TGATAA--AAA-------AAAGATCACTTTCAAC-AACGGA----TCTCTTGGCTCTC--GCATCGATGAAGAACGTA-GCGAAGTGCGATAAGTAATGTGAATTGCA-GGATTCCGTGAGTCATCGAATCTTTGAACGC-AAATTGCACCCCCTGGTATTCCGG-GGAGTATGCCTGTTT-GAGGGTCAGTTTAAATAAA--TATCGT--GGTGTTGCTTTTT----------------------------GTGACGC--TTCGGAATT-GGGTCAT-CTTGATCCT-CTGGG-----TTAAG--CGACCTAAAATTGATGTATTT-CT-------GTGCATCTC----GGACGTAC-ATAAGATTTTTTTA----T-----CCCGTCAGAGTTTGCCAGGTTTT---ATTAGGT-ATGATCAC-ACGTT-----GCTTGTGAAATCTGTACCTATAACGTAACTCATA--------TTTT-GACCTCAAATCAGGTAA-GAAAACCCGCTGAACTT-AAGCATATCAATAAGCGGAGGAAAAGAAAATAACAATGATTCCCCT-AGTAACTGCGAGTGAAGAGGG-ACAAGCTCAAA-TTTTAAATCTGTTAGGTTC-CACCTAA-CCGAGTTGTAATTTGAAGAGGTG-TTTTCCGCGTT-TTTGGTCAGTCC-AAGTCCTTT-GGAATGAGGCATCATGGAGGGTT-AGAATCCCGTTCG-G-CTGACCAGATT--CGTTT-ACGATACACTTTCAAAGAGTCAAGTTG-TTTGGGATTGCAGCTTAAAATGGG-AGGTAAATTTC-TCCTAAGGCTAAATATTGGCGAG-AGACCGATAGCGAACAAGTACCGTGAGGG--AAAGATG-AAAAGTACTTTG-AAAAGAGAGTTAAATAGT-ACGTGAAATTGT-TGAAAGGG-AAACGATTGAAGCCAGTCG-TACTCATGG-GTAATCAACCTT-TCTGGCGCG-ATT--ATGTGGGC-GT--GTTGGAGCCTAATCA----GCCCTCGCGTTT-TTAT-ATTCGTTCCCCTTGGGTGTACTTGCCCGTGCGGTAGGTTAACATCAATTTCGGACGTCATAAAA-TGACGGGAGGAATGTAGCTTTGGTCTCGTACTGAAGTGTTATAGCCTCTGGTAGA-----TGTGACGTCTGGGATTGAGGATTGCAACGAATACCTCTCG-GGGCTACCTGTCTGGCCTCTGA-TGGTTGCTATGGTGTCGAAAGCTT-GCTTACGGTCATCAAAGTT-GATTGTCAAAAGGT-TAGAACA-GGTTAAATTC-GTTAAGGATGTTGACGTAATGGCTTTAAACGACCCGTCTTGAAACACGGACCAAGGAGTCTAACATATATGCGAGTGTT---------------------------------------------------------------------------------------------------------------------------------------------------------------------------------------
>E2
------------------------------------------------TATTGCTCTTGAACGAGGAATCCCTAGTAAGCACAAGTCACTAGCTTGTGCTGATTACGTCCCTGCCCTTTGTACACACCGCCCGTCGCTACTACCGATTGAAT-GGCTTAGTGAGGCCTTCGGATTGAGTTTTAGGAACTGGCAACAGATCCTGATTTTT-AAGAAGTTGGTCAAA-CTTGGTCATTT-AGAGG-AAGTAAAA-GTCGTAACAAGGTTTCCGTAGGTG---AACCTG-CGGAAGGATCATTACCGAT--TT----AGCGAAC----CTGGTCGCTTTT-GACCGAAGTCTCGCAAAACA---TGTATTTAAAACCCACACTT-TTT-AATA----TAAAATT-GTTGTATCAATT---A-TGATAA--AAA-------AAAGATCACTTTCAAC-AACGGA----TCTCTKGKCTCCTCGGCATCGATKRAGAACGTAAGCGAAGTGCGATAAGTAATGTGAATTGCA-GAATWCCGTGAGTCACCGRATCTTTGRACGC-AAATTGCACTCCCTGGTATTCCGG-GRRGTATGCCTGTTT-GAGGGTCAGTTTAAATAAA--TATCGT--GGTGTTGCTTTTT----------------------------GTGACGC--TTCGGAMTT-GGKTCAT-CTTGATCCT-CTGGG-----TTAAG--CGACCTAAAATTGATGTATTTTCT-------GTGCATCTC----GGACGTAC-ATAAGATTTTTTTA----T-----CCCGTCAGAGTTTGCCAGGTTTTT--ATTAGGT-ATGATCAC-ACGTT-----GCTTGTGAAATCTGTACCCATAACGTAACTCATA--------TTTT-GACCTCAAATCAGGTAA-GAAAACCCGCTGAACTT-AAGCATATCAATAAGCGGAGGAAAAGAAAATAACAATGATTCCCCT-AGTAACTGCGAGTGAAGAGGG-ACAAGCTCAAA-TTTTAAATCTGTTAGGTTTTCACCTAA-CCGAGTTGTAATTTGAAGAGGTG-TTTTCCGCGTT-TTTGGTCAGTCC-AAGTCCTTT-GGAATGAGGCATCATGGAGGGTT-AGAGTCCCGTTCG-G-CTGACCAGATT--CGTTTTATGATACACTTTCAAAGAGTCAAGTTG-TTTGGGATTGCAGCTTAAAATGGG-AGGTAGATTTC-TCCTAMGGCTAAATATTGGCGAG-AGACCGATAGCGAACAAGTACCGTGAGGG--AAAGATG-AAAAGTACTTTGGAAAAGAGAGTTAAATAGT-ACGTGAAATTGT-TGAWAGGG-AAACGATTGAAGCCAGTCGCTACTCATGS-GTAATCAACCTT-TCTGGCGCG-ATT--ATGTGGACCGT--KKTGGAGCCTATATACAAGGCCCTCATGTTT-TTAT-ATTCGTTCCCCTTGGGTGTACTTGCCCGTGCGGTAGGTTAACATCAATTTCGGACGTCATAAAA-TGACGGGAGGAATGTAGCTTTGGTCTCGTACTGAAGTGTTATAGCCTCTGGTAGA-----TGTGTCGTCTGGGATTGAGGATTGCAACGGATACCTTTCG-GGGCTACCTGTCTGGCCTCTGA-TGGTTGCTATGGTGTCGAAAGCTT-GCTTACGGTCATCAAAGTT-GACTGTCAAAAGGT-TAGAACA-GGTTAAATTC-GTTAAGGATGTTGACGTAATGGCTTTAAACGACCCGTCTTGAAACACGGACCAAGGAGTCTAACATATATGCGAGTGTT---------------------------------------------------------------------------------------------------------------------------------------------------------------------------------------
>AD1
------------------------------------------------TATTGCTCTTGAACGAGGAATCCCTAGTAAGCACAAGTCACTAGCTTGTGCTGATTACGTCCCTGCCCTTTGTACACACCGCCCGTCGCTACTACCGATTGAAT-GGCTTAGTGAGGCCTTCGGATTGAGTTTTGGGAACTGGCAACAGATCCTGATTTTT-AAGAAGTTGGTCAAA-CTTGGTCATTT-AGAGG-AAGTAAAA-GTCGTAACAAGGTTTCCGTAGGTG---AACCTG-CGGAAGGATCATTACCGAT--TT----AGCGAAC----CTGGTCGCTTTT-GACCGAGGTCTCGTGAAAC---TTGTATTTAAAACCCACACTT--TT-TATA----TAAAATT-ATTGTATCAATT---A-TGATAA---AA-------AAAGATCACTTTCAAC-AACGGA----TCTCTTGGCTCTC--GCATCGATGAGGAACGTA-GCGAAGTGCGATAAGTAATGTGAATTGCA-GAATTCCGTGAGTCATCGAATCTTTGAACGC-AAATTGCACTCCCTGGCATTCCGG-GGAGTATGCCTGTTT-GAGGGTCAGTTTAAATAAA--TATCGT--GGTGTTGCCTTT-----------------------------GTGACGC--TTCGGAATT-GGGTAAT-CTTGATCTT-CTAGG-----TTAAG--TGACCTAAAATTGATGTATCT-CT-------GTGCATCTC----GGACGTAC-ATAAGAATTTTTTT------CCTATCCGTCAGGGTT-GCCAGGTCCTT--ATTAGGT-ATGATCAC---GTT-----GCTTGTGAAATCTGTACCTATAACGTAACTCATA--------TTTT-GACCTCAAATCAGGTAG-GAATACCCGCTGAACTT-AAGCATATCAATAAGCGGAGGAAAAGAAAATAACAATGATTCCCTT-AGTAACGGCGAGTGAAGGGGG-ATAAGCTCAAA-TTTTAAATCTGCTAGGTTTTA-CCTAT-CAGAGTTGTAATTTGAAGAAGCG-TTTTCCGCGTC-TC-GGTTGACCC-AAATCCTTT-GGGATATGGTATCATGGAGGGTG-AGAATCCTGTCCG-G-TTGACTTTTGTGACGCTTTACGATACGTTTTCAAAGAGTCGAGTTG-TTTGGGATTGCAGCTCAAAATGGG-AGGTAAATTTC-TCCTAAGGCTAAATATTGGCGAG-AGACCGATAGCGAACAAGTACCGTGAGGG--AAAGATG-AAAAGAACTTTG-AAAAGAGAGTAAAATAGT-ACGTGAAATTGT-TGAAAGGG-AAACGATTGAAGCCAGTCG-TACTCATGG-GTAATCAACCTT-TCTGGCGCG-ATT--ATGTGGGC-GT--GTTGGAGCCTAATCA----GCCCTCATGTTT-TTAT-ATTCGTTCCCCTTGGGTGTACTTGCCCGTGCGGTAGGTTAACATCAATTTCGGACGTCATAAAA-TGACGGGAGGAATGTAGCTTTGGTCTCGTACTGAAGTGTTATAGCCTCTGGTAGA-----TGTGACGTCTGGGATTGAGGATTGCAACGGATACCTTTCG-GGGCTACCTGTCTGGCCTCTGA-TGGTTGCTTTGGTGTCGAAAGCTT-GCTTACGGTCATCAAAGTT-GATTGTCAAAAGGT-TAGAACA-GGTTAAATTC-GTTAAGGATGTTGACGTAATGGCTTTAAACGACCCGTCTTGAAACACGGACCAAGGAGTCTAGCATATATGCGAGTGTT---------------------------------------------------------------------------------------------------------------------------------------------------------------------------------------
>B1
------------------------------------------------TATTGCTCTTGAACGAGGAATCCCTAGTAAGCACAAGTCACTAGCTTGTGCTGATTACGTCCCTGCCCTTTGTACACACCGCCCGTCGCTACTACCGATTGAAT-GGCTTAGTGAGGCCTTCGGATTGAGTTTTAGGAACTGGCAACAGATTCTGATTTTT-AAGAAGTTGGTCAAA-CTTGGTCATTT-AGAGG-AAGTAAAA-GTCGTAACAAGGTTTCCGTAGGTG---AACCTG-CGGAAGGATCATTACCAAT--TT----AGCGAAC----CTGGTCGCTTTT-GACCAAGGTCTCGCGAAAC---CTGTATTTAAAACCCACACTT-TTT-AATA----TAAAATT-ATCGTATCAATT---A-TGATAA-AAAA-------AA-GATCACTTTCAAC-AACGGA----TCTCTTGGCTCTC--GCATCGATGAAGAACGTA-GCGAAGTGCGATAAGTAATGTGAATTGCA-GAATTCCGTGAGTCATCGAATCTTTGAACGC-AAATTGCACTCCCTGGCATTCCGG-GGAGTATGCCTGTTT-GAGGGTCAGTTTAAATAAA--TATCGT--GGTGTTGCTTTTT--------------------T-------GTGACGC--TTCGGAATT-GGGTTAT-CTTGATCCT-ATGG------TTAAG--TGACCTAAAATTGATGTATCTTCT-------GTGCATCTC----GGACGTAC-ATAAGAATTTTTTT----T-CCTATCCGTCAGAGTT-GCCAGGTCCTT--ATTAGGT-ATGATCAC---GTT-----GCTTGTGAAATCCGTACCTATAATATAACTTATA--------TTTT-GACCTCAAATCAGGTAG-GAATACCCGCTGAACTT-AAGCATATCAACAAGCGGAGGAAAAGAAAATAACAATGATTCCCCT-AGTAACTGCGAGTGAAGAGGG-ACAAGCTCAAA-TTTTAAATCTGTTAGGTATAA-CCTGA-CCGAGTTGTAGTTTGAAGAGGTG-TTTTCCGCGTT-TTTGGTCAGTCC-AAGTCCTTT-GGAATGAGGCATCATGGAGGGTG-AGAATCCCGTTCG-G-CTGACCAGATT--CGTTTTATGATACACTTTCAAAGAGTCAAGTTG-TTTGGGATTGCAGCTTAAAATGGG-AGGTAAATTTC-TCCTAAGGCTAAATAACGGCGAG-AGACCGATAGCGAACAAGTACCGTGAGGG--AAAGATG-AAAAGAACTTTG-AAAAGAGAGTTAAACAGT-ACGTGAAATTGT-TGAAAGGG-AAACGATTGAAGCCAGTCG-TACCTTCGG-GTAATCAGCCTT-TCGGGTGCG-ATT--CTGTGG---GT--TTGAGGAGCTTAACA-----CCTTCATGCTTTGCAT-ATTCGTGCTCTT-GGGTGTACTTGCCCGTGTGGTTGGTTAACATCAATTTTGGTGGTCATAAAA-TGACTGGAGGAATGTAGCTTCGATCTCGTATTGAAGTGTTATAGCCTTCGGTAGA-----TGTGATGATCGAGATTGAGGATTGCAACGGATACCCTTCG-GG-CTACCTGTCTGATCTCTGA-TCGTTGCTCTGGTGCCGAAAGCTT-GCTTACGGTTATCAAAGTC-GATGGTCAATAGGT-TAGAACG-GGTTAAATTC-GTTAAGGATGTTGACGTAATGGCTTTAAACGACCCGTCTTGAAACACGGACCAAGGAGTCTAACATATATGCGAGTGTTCA-------------------------------------------------------------------------------------------------------------------------------------------------------------------------------------
>B2
------------------------------------------------TATTGCTCTTGAACGAGGAATCCCTAGTAAGCACAAGTCACTAGCTTGTGCTGATTACGTCCCTGCCCTTTGTACACACCGCCCGTCGCTACTACCGATTGAAT-GGCTTAGTGAGGCCTTCGGATTGAGTTTTGGGAACTGGCAACAGATCCTGATTTTT-AAGAAGTTGGTCAAA-CTTGGTCATTT-AGAGG-AAGTAAAA-GTCGTAACAAGGTTTCCGTAGGTG---AACCTG-CGGAAGGATCATTACCAAT--TT----AGCGAAC----CTGGTCGCTTTT-GACCAAGGTCTCGTGAAAC---TTGTATTTAAAACCCACACTT-TTT-AATA----TAAAATT-ACCGTATCAATT---A-TGATAA-AAAA-------AAAGATCACTTTCAAC-AACGGA----TCTCTTGGCTCTC--GCATCGATGAAGAACGTA-GCGAAGTGCGATAAGTAATGTGAATTGCA-GAATTCCGTGAGTCATCGAATCTTTGAACGC-AAATTGCACTCCCTGGCATTCCGG-GGAGTATGCCTGTTT-GAGGGTCAGTTTAAATAAA--TATCGA--GGTGTTGCTTT----------------------T-------GTGACGC--TTCGGAATT-GGGTTAT-CTTGATCCT-CTGGGG----TTAAG--TGACCTAAAATTGATGTATCT-CT-------GTGCATCTC----GGACGTAC-ATAAGAATTTTTTT------CCTATCCGTCAGGGTT-GCCAGGTCCTT--ATTAGGT-ATGATCAC---GTT-----GCTTGTGAAATCTGTACCTATAATGTAACTCATA--------TTTT-GACCTCAAATCAGGTAG-GAATACCCGCTGAACTT-AAGCATATCAATAAGCGGAGGAAAAGAAAATAACAATGATTCCCCT-AGTAACTGCGAGTGAAGAGGG-ACAAGCTCAAA-TTTTAAATCTGTCGGGTTTTA-CCTGA-CCGAGTTGTAATTTGAAGAGGCG-TTT-CTGCGTT-TTTAGTCAGCCC-AAGTCCTAT-TGA-TGAGGCATCATGGAGGGTG-ATAATCCCGTCCG-G-TTGATCAT--G--CGTTTTACGATACGCTTTCTAAGAGTCAAGTTG-TTTGG-ATTGCAGCTTAAAATGGG-AGGTAAATTTC-TCCTAAGGCTAAATAACGGCGAG-AGACCGATAGCGAACAAGTACCGTGAGGG--AAAGATG-AAAAGAACTTTG-AAAAGAGAGTTAAACAGT-ACGTGAAATTGT-TGAAAGGG-AAACGATTGAAGCCAGTCG-TACCTGTGG-GTAATCAGCCTT-TTGGGTGTG-ATT--TTGTGGA--GT--GTGAGGAGTTAAACG-----CCTTCATGCCT-GCAT-ATTCGTGCACTTTGGGTGTACTTGCTCGTGTGGTAAGTTAACATCAATTTTGGTTATCATAAAA-TGGCTGGAGGAATGTAGCTTCGATCTCGTATTGAAGTGTTATAGCCTTCGGTAGA-----TGTGATGATCGGGATTGAGGATTGCAACGGATACCCTTCG-GGGCTACCTGTCTGATCTCTGA-TCGTTGCTCTGGTGCCGAAAGCTT-GCTTACGGTTATCAAAGTC-GATGGTCAATAGGT-TAGAACG-GGTTAAATTC-GTTAAGGATGTTGACGTAATGGCTTTAAACGACCCGTCTTGAAACACGGACCAAGGAGTCTAACATATGTGCGAGTGTT---------------------------------------------------------------------------------------------------------------------------------------------------------------------------------------
>AA1
------------------------------------------------TATTGCTCTTGAACGAGGAATCCCTAGTAAGCACAAGTCACTAGCTTGTGCTGATTACGTCCCTGCCCTTTGTACACACCGCCCGTCGCTACTACCGATTGAAT-GGCTTAGTGAGGCCCTCGGATTGAGTTTTGGGAACTGGCAACAGATCCTGATTTTT-AAGAAGTTGGTCAAA-CTTGGTCATTT-AGAGG-AAGTAAAA-GTCGTAACAAGGTTTCCGTAGGTG---AACCTG-CGGAAGGATCATTACCAAT--TT----AGCGAAC----CTGGTCGCTTTT-GACCGAGGTCTCGCAAAAC---CTGTATTTAAAACCCACACTTTTT--A-TA----TAAAATT-ATTGTATCAATT---A-TGATAA-AGAA-------A--GATCACTTTCAAC-AACGGA----TCTCTTGGCTCTC--GCATCGATGAAGAACGTA-GCGAAGTGCGATAAGTAATGTGAATTGCA-GAATTCCGTGAGTCATCGAATCTTTGAACGC-AAATTGCACTCCCTGGCATTCCGG-GGAGTATGCCTGTTT-GAGGGTCAGTTTAAATAAA--TATCGA--GGTGTTGCTTTT-----------------------------GCGACGC--TTCGGAATT-GGGTCAT-CTTAATCTT-CTGGG-----TTAAG--TGACCTAAAATTAATGTATTC-CT-------GTGCATCTC----GGACGTACA-TAAGAATTTTTTT------CCTATCCGTCAGGGTT-GCCAGATCCTT--ATTAGGT-ATGATCAC---GTT-----GCTTGTGAAATCCGTACCTATAACATAACTCACA--------TTTT-GACCTCAAATCAGGTAG-GAATACCCGCTGAACTT-AAGCATATCAATAAGCGGAGGAAAAGAAAATAACAATGATTCCCCT-AGTAACTGCGAGTGAAGAGGG-ACAAGCTCAAA-TTTTAAATCTGTTAGGTTTAA-CCTGA-CCGAGTTGTAATTTGAAGAGGTG-TTTTCCGCGTT-TTTGGTCAGTCC-AAGTCCTTT-GGAATGAGGCATCATGGAGGGTG-AGAATCCCGTTCG-G-CTGACCAGATT--CGTTTTATGATACACTTTCAAAGAGTCAAGTTG-TTTGGGATTGCAGCTTAAAAT-GGGAGGTAAATTTC-TCCTAAGGCTAAATATTGGCGAG-AGACCGATAGCGAACAAGTACCGTGAGGG--AAAGATG-AAAAGTACTTTG-AAAAGAGAGTTAAATAGT-ACGCGAAATTGT-TGAAAGGG-AAACGATTGAAGTCAGTCG-TACCGACGG-AAAATCAACTCT-TCGAGTGTGGACT--TTGTGGAC-GT--GCGTGAGCTTTAACG----GCCTCGCTGTTTGTAAC-GTTCGTGCTTTTTGGGTGTACTTTTTCGTATGGTAGGCCAACATCAGTTTTGATCGCTATAAAA-TGACCGGAGGAATGTAGCTTCGATCTCGTATTGAAGTGTTATAGCCTTTGGTAGA-----TGTGGTGATTGGGACTGAGGATTGCAACGAATATCCTTTG-GG-CTATCCGTCTGATCTCTGA-AAGTCGCTTGGGTGCCGAAAGCTT-GCTTACGGTCATTTAAGTTTGACGGTCAAAAGGT-TAGAACGTGATTACATTC-GTTAAGGATGTTGGCGTAATGGCTTTAAACGACCCGTCTTGAAACACGGACCAAGGAGTCTAACATATATGCGAGTGTT---------------------------------------------------------------------------------------------------------------------------------------------------------------------------------------
>AA2
--------------------------------------------------TTGCTCTTGAACGAGGAATCCCTAGTAAGCACAAGTCACTAGCTTGTGCTGATTACGTCCCTGCCCTTTGTACACACCGCCCGTCGCTACTACCGATTGAAT-GGCTTAGTGAGGCCTTCGGATTGAGTTTTGGGAACTGGCAACAGATCTTGATTTTT-AAGAAGTTGGTCAAA-CTTGGTCATTT-AGAGG-AAGTAAAA-GTCGTAACAAGGTTTCCGTAGGTG---AACCTG-CGGAAGGATCATTACCAAT--TT----AGCGAAC----CTGGTTGCTTTT-GACCGAGGTCTCGCAAAAC---CTGTATTTAAAACCCACACTTTTT--A-TA----TAAAATT-ATTGTATCAATT---A-TGATAA-AAAA-------A--GATCACTTTCAAC-AACGGA----TCTCTTGGCTCTC--GCATCGATGAAGAACGTA-GCGAAGTGCGATAAGTAATGTGAATTGCA-GAATTCCGTGAGTCATCGAATCTTTGAACGC-AAATTGCACTCCCTGGCATTCCGG-GGAGTATGCCTGTTT-GAGGGTCAGTTTAAATAAA--TATCGA--GGTGTTGCTTTTT----------------------------GTGACGC--TTCGGAATT-GGGTTAT-CTTGATCCT-CTGGGG----TTAAG--TGACCTAAAATTGATGTATCT-CT-------GTGCATCTC----GGACGTACA-TAAGAATTTTTTT----TTCCTATCCGTCAGGGTT-GCCAGGTCCTT--ATTAGGT-ATGATCAC---GTT-----GCTTGTGAAATCCGTACCTATAATGTAACTCATA--------TTTT-GACCTCAAATCAGGTAG-GAATACCCGCTGAACTT-AAGCATATCAATAAGCGGAGGAAAAGAAAATAACAATGATTCCCCT-AGTAACTGCGAGTGAAGAGGG-ACAAGCTCAAA-TTTTAAATCTGTTAGGTAGAA-CCTGA-CCGAGTTGTAATTTGAAGAGGTG-TTTTCCGCGTT-TTTGGTCAGTCC-AAGTCCTTT-GGAATGAGGCATCATGGAGGGTG-AGAATCCCGTTCG-G-CTGACCAGATT--CGTTTTATGATACACTTTCAAAGAGTCAAGTTG-TTTGGGATTGCAGCTTAAAAT-GGGAGGTAAATTTC-TCCTAAGGCTAAATATTGGCGAG-AGACCGATAGCGAACAAGTACCGTGAGGG--AAAGATG-AAAAGAACTTTG-AAAAGAGAGTAAAATAGT-ACGTGAAATTGT-TGAAAGGG-AAACGATTGAAGTCAGTCG-TACCGACGG-AAAATCAACTCT-TCGAGTGTGGACT--TTGTGGAC-GT--GCGTGAGCTTTAACG----GCCTCGCTGTTTGTAAC-GTTCGTGCTTTTTGGGTGTACTTTTTCGTATGGTAGGCCAACATCAGTTTTGATCGCTATAAAA-TGACCGGAGGAATGTAGCTTCGATCTCGTATTGAAGTGTTATAGCCTTTGGTAGA-----TGTGGTGATTGGGACTGAGGATTGCAACGAATATCCTTTG-GG-CCATCCGTCTGATCTCTGA-AAGTCGCTTAGGTGCCGAAAGCTT-GCTTACGGTCATTTAAGTTTGACGGTCAAAAGGT-TAGAACGTGATTACATTC-GTTAAGGATGTTGGCGTAATGGCTTTAAACGACCCGTCTTGAAACACGGACCAAGGAGTCTAACATATATGCGAGTGTT---------------------------------------------------------------------------------------------------------------------------------------------------------------------------------------
>C1
-------------------------------------------------TTCGCTCTTCAACGAGGAATCCCTAGTAAGCACAAGTCATCAGCTTGTGCTGATTACGTCCCTGCCCTTTGTACACACCGCCCGTCGCTACTACCGATTGAAT-GGCTTAGTGAGGCCTTCGGATTGAGTTTTGGGAACTGGCAACAGATCCTGATTTTT-AAGAAGTTGGTCAAA-CTTGGTCATTT-AGAGG-AAGTAAAA-GTCGTAACAAGGTTTCCGTAGGTG---AACCTG-CGGAAGGATCATTACCGAT--TT----AGTGAAC----CTGGTCGCTTTT-GACCAAGGTCTCGCGAAAC---TTGTATTTAAAACCCACACTTTTT--AATA----TAAAATT-ATCGTATCAATT---A-TGATAA-AAAA-------A--GATCACTTTCAAC-AACGGA----TCTCTTGGCTCTC--GCATCGATGAAGAACGTA-GCGAAGTGCGATAAGTAATGTGAATTGCA-GAATTCCGTGAGTCATCGAACCTTTGAACGC-AAATTGCACTCCCTGGCATTCCGG-GGAGTATGCCTGTTT-GAGGGTCAGTTTAAATAAA--TATCGT--GGTGTTGCTTTTT----------------------------GTGACGC--TTCGGAATT-GGGTTAT-CTTGATCCT-CTGGG-----TTAAG--TGACCTAAAATTGATGTATCCTCT-------GTGCATCTC----GGACGTACA-TAAGAATTTTTTT------CCTATCCGTCAGAGTT-GCCAGGTCCTT--ATTAGGT-ATGATCAC---ATT-----GCTTGTGAAATCCGTACCTATAATATAACTCATA--------TTTT-GACCTCAAATCAGGTAG-GAATACCCGCTGAACTT-AAGCATATCAATAAGCGGAGGAAAAGAAAATAACAATGATTCCCTT-AGTAACGGCGAGTGAAGGGGG-ATAAGCTCAAA-TTTTAAATCTGCTAGGTTTTA-CCTAT-CAGAGTTGTAATTTGAAGAAGCG-TTTTCCGCGTC-TC-GGTTGACCC-AAATCCTTT-GGGATATGGTATCATGGAGGGTG-AGAATCCTGTCCG-G-TTGACTTTTGTGACGCTTTACGATACGTTTTCAAAGAGTCGAGTTG-TTTGGGATTGCAGCTCAAAAT-GGGAGGTAAATTTC-TCCTAAGGCTAAATATTGGCGAG-AGACCGATAGCGAACAAGTACCGTGAGGG--AAAGATG-AAAAGAACTTTG-AAAAGAGAGTAAAATAGT-ACGTGAAATTGT-TGAAAGGG-AAACGATTGAAGTCAGTCG-TACCGACGG-AAAATCAACTCT-TCGAGTGTGGACT--TTGTGGAC-GT--GCGTGAGCTTTAACG----GCCTCGCTGTTTGTAAC-GTTTGTGCTTTTTGGGTGTACTTTTTCGTATGGTAGGCCAACATCAGTTTTGATCGCTATAAAA-TGACTGGAGGAATGTAGCTTCGATCTCGTATTGAAGTGTTATAGCCTTTAGTAGA-----TGTGGTGATTGGGACTGAGGATTGCAACGAATATCCTTTG-GG-CTATCCGTCTGATCTCTGA-AAGTCGCTTAGGTGCCGAAAGCTT-GCTTACGGTCATTTAAGTTTGACGGTCAAAAGGT-TAGAACGTGATTACATTC-GTTAAGGATGTTGGCGTAATGGCTTTAAACGACCCGTCTTGAAACACGGACCAAGGAGTCTAACATATATGCGAGTGTT---------------------------------------------------------------------------------------------------------------------------------------------------------------------------------------
>AI1
------------------------------------------------TATTGCTCTTGAACGAGGAATCCCTAGTAAGCACAAGTCACTAGCTTGTGCTGATTACGTCCCTGCCCTTTGTACACACCGCCCGTCGCTACTACCGATTGAAT-GGCTTAGTGAGGCCTTCGGATTGAGTTTTGGGAACTGGCAACAGATCCCGATTTTTTAAGAAGTTGGTCAAA-CTTGGTCATTT-AGAGG-AAGTAAAA-GTCGTAACAAGGTTTCCGTAGGTG---AACCTG-CGGAAGGATCATTACCGAT--TT----AGCGAAC----CCGGTCGCTTTT-GACCGAGGTCTCGCGAAAC---TTGTATTTAAAACCCACACTTTTT--AATA----TAAAATT-ATCGTATCAATT---A-TGATAA-AAAA-------A--GATCACTTTCAAC-AACGGA----TCTCTTGGCTCTC--GCATCGATGAAGAACGTA-GCGAAGTGCGATAAGTAATGTGAATTGCA-GAATTCCGTGAGTCATCGAATCTTTGAACGC-AAATTGCACTCCCTGGCATTCCGG-GGAGTATGCCTGTTT-GAGGGTCAGTTTAAATAAA--TATCGT--GGTGTTGCTTTT-----------------------------GTGACGC--TTCGGAGTT-GGGTCAT-CTTAATCTT-CTGGG-----TTAAG--TGACCTAAAATTAATGTATTC-CT-------GTGCATCTC----GGACGTAC-ATAAGAATTTTTTT------CCTATCCGTTAGGGTT-GCCAGATCCTT--ATTAGGT-ATGATCAC---GTT-----GCTTGTGAA-TCCGTACCTATAATATAACTTATA--------TTTT-GACCTCAAATCAGGTAG-GAATACCCGCTGAACTT-AAGCATATCAATAAGCGGAGGAAAAGAAAATAACAATGATTCCCCT-AGTAACTGCGAGTGAAGAGGG-ACAAGCTCAAA-TTTTAAATCGGTCAGGTTCTA-CCTGT-TCGAGTTGTAATTTGAAGAAGCG-TTTTTCGCGTT-CG-GGTTGACCC-AAATCCTTT-GGGATAAGGTATCATGGAGGGTG-AGAATCCCGTTCG-G-TTGACCTTGAA-ACGCTCTACGATACGCTTTCAGAGAGTCGAGTTG-TTTGGGAATGCAGCTCAAAATGGG-AGGTAAATTTC-TCCTAAGGCTAAATACCGGCGAG-AGACCGATAGCGAACAAGTACCGTGAGGG--AAAGATG-AAAAGAACTTTG-AAAAGAGAGTTAAACAGT-ACGTGAAATTGT-TGAAAGGG-AAACGATTGAAGCCAGTCG-TTCTGACGG-AAAATCAACTTT-TCGGGTGCCTA----TCGTGGGT-GA--CGTTGAGCCTCACGG----TCTTCGTTGCTTGTGTTTGTTGGTACCTTTGGAGTGCATTTTTTCGTATGGTAGGTCAACATCGATTTTAATCGTCATAAAA-TGATCGGAGGAATGTGGCTTCGATTTCG-ATTGGAGTGTTATAGCCTTTGGTAGA-----TGTGACGATTGGGATCGAGGATTGCAACGAATACCCTTTG-GG-CTATCCGTCTGGCCTCTGA-AAGTCGCTTGGGTGCTGAAAGCTTTGCTTATAGT-ATTCAAGTT-GGCGGTCAACAGGT-TAGAACGTGATTACATTC-GTTAAGGATGTTGACGTAATGGCTTTAAACGACCCGTCTTGAAACACGGACCAAGGAGTCTAACATATGTGCGAGTGTT---------------------------------------------------------------------------------------------------------------------------------------------------------------------------------------
>AI2
------------------------------------------------TATTGCTCTTGAACGAGGAATCCCTAGTAAGCACAAGTCACTAGCTTGTGCTGATTACGTCCCTGCCCTTTGTACACACCGCCCGTCGCTACTACCGATTGAAT-GGCTTAGTGAGGCCTTCGGATTGAGTTTTGGGAACTGGCAACAGATCCTGATTTTT-AAGAAGTTGGTCAAA-CTTGGTCATTT-AGAGG-AAGTAAAA-GTCGTAACAAGGTTTCCGTAGGTG---AACCTG-CGGAAGGATCATTACCAAT--TT----AGCGAAC----CTGGTCGCTTTT-GACCGAGGTCTCGCAAAAC---CTGTATTTAAAACCCACACTTTTTTTAATA----TAAGATT-ATCGTATCAATT---A-TGATAA-AAAA-------AA-GATCACTTTCAAC-AACGGA----TCTCTTGGCTCTC--GCATCGATGAAGAACGTA-GCGAAGTGCGATAAGTAATGTGAATTGCA-GAATTCCGTGAGTCATCGAATCTTTGAACGC-AAATTGCACTCCCTGGCATTCCGG-GGAGTATGCCTGTTT-GAGGGTCAGTTTAAATAAA--TATCGT--GGTGTTGCTTTTT--------------------T-------GTGACGC--TTCGGAATT-GGGTTAT-CTTGATCCT-CTGGG-----TTAAG--TGACCTAAAATTGATGTATCCTCT-------GTGCGTCTC----GGACGTAC-ATAAGAATTTTTTT----T-CCTATCCGTCAGAGTT-GCCAGGTCCTT--ATTAGGT-ATGATCAC---GTT-----GCTTGTGAAATCTGTACCTATAATGTAACTCATA--------TTTT-GACCTCAAATCAGGTAG-GAATACCCGCTGAACTT-AAGCATATCAATAAGCGGAGGAAAAGAAAATAACAATGATTCCCTTTAGTAACGGCGAGTGAAGGGGG-AAAAGCTCAAA-TTTTAAATCGGTCAGGTTCTA-CCTGT-TCGAGTTGTAATTTGAAGAAGCG-TTTTCCGCGTT-CG-GGTTGACCC-AAATCCTTT-GGGATAAGGTATCATGGAGGGTG-AGAATCCCGTCCG-G-TTGACCTTGAA-ACGCTCTACGATACGCTTTCAAAGAGTCGAGCTG-TTTGGGAATGCAGCTCAAAATGGG-AGGTAAATTTC-TCCTAAGGCTAAATACCGGCGAG-AGACCGATAGCGAACAAGTACCGTGAGGG--AAGGATG-AAAAGAACTTTG-AAAAGAGAGTTAAACAGT-ACGTGAAATTGT-TGAAAGGG-AAACGATTGAAGCCAGTCG-TTCTGACGG-AAAATCAACTTT-TCGGGTGCCTA----TCGTGGGT-GA--CGTTGAGCCTCACGG----TCTTCGTTGCTTGTGTTTGTTGGTACCTTTGGAGTGCACTTTTTCGTATGGTAGGTCAACATCGATTTTAATCGTCATAAAA-TGATCGGAGGAATGTGGCTTCGATTTCG-ATTGGAGTGTTATAGCCTTTGGTAGA-----TGTGACGATTGGGATCGAGGATTGCAACGAATACCCTTTG-GG-CTATCCGTCTGGCCTCTGA-AAGTCGCTTGGGTGCTGAAAGCTTTGCTTATAGT-ATTCAAGTT-GGCGGTCAACAGGT-TAGAATGTGATTACATTC-GTTAAGGATGTTGACGTAATGGCTTTAAACGACCCGTCTTGAAACACGGACCAAGGAGTCTAACATATGTGCGAGTGTT---------------------------------------------------------------------------------------------------------------------------------------------------------------------------------------
>M1
-----------------------------------------------TTATTGCTCTTGAACGAGGAATCCCTAGTAAGCACAAGTCACTAGCTTGTGCTGATTACGTCCCTGCCCTTTGTACACACCGCCCGTCGCTACTACCGATTGAAT-GGCTTAGTGAGGCCTTCGGATTGAGTTTTGGGAACTGGCAACAGATTCTGATTTTT-AAGAAGTTGGTCAAA-CTTGGTCATTT-AGAGG-AAGTAAAA-GTCGTAACAAGGTTTCCGTAGGCG---AACCTG-CGGAAGGATCATTACCAAT--TT----AGCGAAC----CTGGTCGCTTTT-GACCAAGGTCTCGTGAAAC---TTGTATTTAAAACCCACACTTTTT--AATA----TAAAATT-ATCGTATCAATT---A-TGATAA-AAAA-------AAAGATCACTTTCAAC-AACGGA----TCTCTTGGCTCTC--GCATCGATGAAGAACGTA-GCGAAGTGCGATAAGTAATGTGAATTGCA-GAATTCCGTGAGTCATCGAATCTTTGAACGC-AAATTGCACTCCCTGGCATTCCGG-GGAGTATGCCTGTTT-GAGGGTCAGTTTAAATAAA--TATCGT--GGTGTTGCTTTT-----------------------------GTGACGC--TTCGGAGTT-GGGTCAT-CTTAATCTT-CTGGG-----TTAAG--TGACCTAAAATTAATGTATTC-CT-------GTGCATCTC----GGACGTAC-ATAAGAATTTTTTT------CCTATCCGTCAGGGTT-GCCAGGTCCTT--ATTAGGT-ATGATCAC---GTT-----GCTTGTGAAATCTGTACCTATAATGTAACTCATA--------TTTT-GACCTCAAATCAGGTAG-GAATACCCGCTGAACTT-AAGCATATCAATAAGCGGAGGAAAAGAAAATAACAATGATTCCCCT-AGTAACTGCGAGTGAAGAGGG-ACAAGCTCAAA-TTTTAAATCTGTTAGGTTTAA-CCTGA-CCGAGTTGTAATTTGAAGAGGTG-TTTCCGCGTTT-TT-GGTCAGTCC-AAGTCCTTT-GGAATGAGGCATCATGGAGGGTG-AGAATCCCGTTCG-G-CTGACCA-GAT-TCGTTTTATGATACACTTTCAAAGAGTCAAGTTG-TTTGGGATTGCAGCTTAAAATGGG-AGGTAAATTTC-TCCTAAGGCTAAATATTGGCGAG-AGACCGATAGCGAACAAGTACCGTGAGGG--AAAGATG-AAAAGAACTTTG-AAAAGAGAGTTAAACAGT-ACGTGAAATTGT-TGAAAGGG-AAACGATTGAAGCCAGTCG-TACTGACGG-AAAATCAACTTT-TCGGGTGCCTA----TCGTGGGT-GA--CGTTGAGCCTCACGG----TCTTCGTTGCTTGTGTT-GTTGGTACCTTTGGAGTGCACTTTTTCGTATGGTAGGTCAACATCGATTTTAATCGTCATAAAA-TGATCGGAGGAATGTGGCTTCGATTTCG-ATTGGAGTGTTATAGCCTTTGGTAGA-----TGTGACGATTGGGATCGAGGATTGCAACGAATACCCTTTG-GG-CTATCCGTCTGGCCTCTGA-AAGTCGCTTGGGTGCTGAAAGCTT-GCTTATAGT-ATTCAAGTT-GGCGGTCAACAGGT-TAGAACGTGATTACATTC-GTTAAGGATGTTGACGTAATGGCTTTAAACGACCCGTCTTGAAACACGGACCAAGGAGTCTAACATATGTGCGAGTGTT---------------------------------------------------------------------------------------------------------------------------------------------------------------------------------------
>M2
------------------------------------------------TTTTGCTCTTGAACGAGGAATCCCTAGTAAGCACAAGTCACTAGCTTGTGCTGATTACGTCCCTGCCCTTTGTACACACCGCCCGTCGCTACTACCGATTGAAT-GGCTTAGTGAGGCCTTCGGATTGAGTTTTGGGAACTGGCAACAGATCCTGATTTTT-AAGAAGTTGGTCAAA-CTTGGTCATTT-AGAGG-AAGTAAAA-GTCGTAACAAGGTTTCCGTAGGTG---AACCTG-CGGAAGGATCATTACCGAT--TT----AGCGAAC----CCGGTCGCTTTT-GACCGAGGTCTCGCGAAAC---TTGTATTTAAAACCCACACTTTTT--AATA----TAAAATT-ATCGTATCAATT---A-TGATAA-AAAA-------AA-GATCACTTTCAAC-AACGGA----TCTCTTGGCTCTC--GCATCGATGAAGAACGTA-GCGAAGTGCGATAAGTAATGTGAATTGCA-GAATTCCGTGAGTCATCGAATCTTTGAACGC-AAATTGCACTCCCTGGCATTCCGG-GGAGTATGCCTGTTT-GAGGGTCAGTTTAAATAAA--TATCGT--GGTGTTGCTTTTT--------------------TT------GTGACGC--TTCGGAATT-GGGTTAT-CTTGATCCT-CTGGGG----TTAAG--TGACCTAAAATTGATGTATCT-CT-------GTGCATCTC----GGACGTAC-ATAAGAATTTTTTT----T-CCTATCCGTCAGGGTT-GCCAGGTCCTT--ATTAGGT-ATGATCAC---GTT-----GCTTGTGAATTCCGTACCTATAATGTAACTCATA--------TTTT-GACCTCAAATCAGGTAG-GAATACCCGCTGAACTT-AAGCATATCAATAAGCGGAGGAAAAGAAAATAACAATGATTCCCCT-AGTAACTGCGAGTGAAGAGGG-ACAAGCTCAAA-TTTTAAATCTGTTAGGTTTTAACCTGA-CCGAGTTGTAATTTGAAGAGGTG-TTTTCCGCGTT-TTTGGTCAGTCC-AAGTCCTTT-GGAATGAGGCATCATGGAGGGTG-AGAATCCCGTTCG-G-CTGACCA-GAT-TCGTTTTATGATACACTTTCAAAGAGTCAAGTTG-TTTGGGATTGCAGCTTAAAATGGG-AGGTAAATTTC-TCCTAAGGCTAAATATTGGCGAG-AGACCGATAGCGAACAAGTACCGTGAGGG--AAAGATG-AAAAGTACTTTG-AAAAGAGAGTTAAATAGT-ACGTGAAATTGT-TGAAAGGG-AAACGATTGAAGCCAGTCG-TACTGACGG-AAAATCAACTTT-TCAGGTGCCTA----TCGTGGGT-GA--CGTTGAGCCTCACGG----TCTTCGTTGCTTGTGTT-GTTGGTACCTTTGGAGTGCACTTTTTCGTATGGTAGGTCAACATCGATTTTAATCGTCATAAAA-TGATCGGAGGAATGTGGTTTCGATTTCG-ATTGAAGTGTTATAGCCTTTGGTAGA-----TGTGACGATTGGGATCGAGGATTGCAACGAGTACCCTTTG-GG-CTATCCGTCTGGCCTCTGA-AAGTCGCTTGGGTGCTGAAAGCTTTGCTTATAGT-ATTTAAGTT-GGCGGTCAACAGGT-TAGAACGTGATTACATTC-GTTAAGGATGTTGACGTAATGGCTTTAAACGACCCGTCTTGAAACACGGACCAAGGAGTCTAACATATGTGCGAGTGTT---------------------------------------------------------------------------------------------------------------------------------------------------------------------------------------
>Y1
----------------------------------------------------GCTCTTCAACGAGGAATCCCTAGTAAGCACAAGTCATCAGCTTGTGCTGATTACGTCCCTGCCCTTTGTACACACCGCCCGTCGCTACTACCGATTGAAT-GGCTTAGTGAGGCCTTCGGATTGTTAGTAAAAAACTG-TAACAGGTTTTCTGCCGACGAAAAGTTGGTCAAA-CTTGGTCATTT-AGAGG-AAGTAAAA-GTCGTAACAAGGTTTCCGTAGGTG---AACCTG-CGGAAGGATCATTACAAATCGTT----AACGAAT----CTCGCCACTTTT---------TTT-----------TCGTATTTAAAACATCCACTCTTA-----------AAAATT-ATTTTTAATGAT---A-AAATTA-AAAA-------AA-GATCACTTTCAAC-AACGGA----TCTCTTGGCTCTC--GCACCGATGAAGAACGTA-GCGAAGTGCGATAAGTAATGTGAATTGCA-GAATTCCGTGAGTCATCGAATCTTTGAACGC-AAATTGCACTCCCTGGTATTCTGG-GGAGTATGCCTGTTT-GAGGGTCAGTTTAAATAAA--TATCGT--GGTGTTGCTTTTT----------------------------GCGACGC--TTCGGAATT-GGGTCAT-CTTGATTCT-CTGGG-----TTAAG--CGACCTAAAATTGATGTATTT-CT-------GTGCATCTC----GGACGTAC-ATAAGATTTTTTTA----T-CCTGTCAG---AGTTT-GCCAGGTTTTTTTATTAGGT-ATGATCAC-ACGTT-----GCTTGTGAAATCTGTACCTATAACGTAACTCATA--------TTTT-GACCTCAAATCAGGTAA-GAAAACCCGCTGAACTT-AAGCATATCAATAAGCGGAGGAAAAGAAAATAACAATGATTCCCCT-AGTAACTGCGAGTGAAGAGGG-ACAAGCTCAAA-TTTTAAATCTGTTAGGTTGMCACCTAA-CCGAGTTGTAATTTGAAGAGGTG-TTTTCCGCGTT-TTTGGTCAGTCC-AAGTCCTTT-GGAATGAGGCATCATGGAGGGTG-GGAATCCCGTTCG-G-CTGACCA-GAT-TCGTTTTATGATACACTTTCAAAGAGTCAAGTTG-TTTGGGATTGCAGCTTAAAATGGG-AGGTAAATTTC-TCCTAAGGCTAAATACCGGCGAG-AGACCGATAGCGAACAAGTACCGTGAGGG--AAAGATG-AAAAGAACTTTG-AAAAGAGAGTTAAACAGT-ACGTGAAATTGT-TGAAAGGG-AAACGATTGAAGCCAGTCG-TTCTGACGG-AAAATCAACTTT-TCGGGTGCCTA----TCGTGGGT-GA--CGTTGAGCCTCACGG----TCTTCGTTGCTTGTGTTTGTTGGTACCTTTGGAGTGCACTTTTTCGTATGGTAGGTCAACATCGATTTTAATCGTCATAAAA-TGATCGGAGGAATGTGGCTTCGATTTCG-ATTGGAGTGTTATAGCCTTTGGTAGA-----TGTGACGATTGGGATCGAGGATTGCAACGAATACCCTTTG-GG-CTATCCGTCTGGCCTCTGA-AAGTCGCTTGGGTGCTGAAAGCTTTGCTTATAGT-AGTCAAGTT-GGCGGTCAACAGGT-TAGAACGTGATTACATTC-GTTAAGGATGTTGACGTAATGGCTTTAAACGACCCGTCTTGAAACGCGGACCAAGGAGTCTAACATATGTGCGAGTGTT---------------------------------------------------------------------------------------------------------------------------------------------------------------------------------------
>A1
--------------------------------------------------TCGCTCTTCAACGAGGAATCCCTAGTAAGCACAAGTCACCAGCTTGTGCTGATTACGTCCCTGCCCTTTGTACACACCGCCCGTCGCTACTACCGATTGAAT-GGCTTAGTGAGGCCCTCGGATCGACTTTCTGAGACTGGCAACAGTCTCTGATTGTT-GAGAAGTTGGTCAAA-CTTGGTCATTT-AGAGG-AAGTAAAA-GTCGTAACAAGGTTTCCGTAGGTG---AACCTG-CGGAAGGATCATTACTGAT--TT----AGCGAAC----CGAG-CATT-----AGCGAGGTTTTGCGATCA-C-TTGTATTTAAAACCCAA-CTCATATA-----------AAATATGTATATTTTT------GAAAAATAAAA----TTAA--GATCACTTTCAAC-AACGGA----TCTCTTGG--CTCTCGCATCGATGAAGAACGTA-GCGAAGTGCGATAAGTAATGTGAATTGCA-GAATTCCGTGAATCATCGAATCTTTGAACGC-AAATTGCACTTTCTGGTATTCCGG-AAAGTATGCCTGTTT-GAGGGTCAGT-TAAATAAA-AA-TCGGT-GTTGTTGCTGCTA--------------------T--TAGTGGTGATGC--ATCGGAATT-GAGTTGTTCTTTGCCCT-TTGGTT----AA--G--TGACTTAAAATT-----------T-------GTACGATTT-TT-GAACGTATT-TAA--ATTATTTA----CGTACGTTCAT----AATA-TCATATAT------TAGGT-GCGGTCAT-----------TCTTATGATTT-CGCGCCTATAATTTTTTTCATT--------ATTT-GACCTCAAATCAGGTAA-GAATACCCGCTGAACTT-AAGCATATCAATAAGCGGAGGAAAAGAAAATAACAATGATTCCCTT-AGTAACGGCGAGTGAAGGGGG-ATGAGCTCAAA-TTTTAAATCTGCTAGGTTTTA-CCTAT-CAGAGTTGTAATTTGAAGAAGCG-TTTTCCGCGTC--TCGGTTGACCC-AAATCCTTT-GGGATATGGTATCATGGAGGGTG-AGAATCCCGTCCG-G-TTGACTTTGTG-ACGCTTTACGATACGTTTTCAAAGAGTCGAGTTG-TTTGGGATTGCAGCTCAAAATGGG-AGGTAAATTTC-TCCTAAGGCTAAATATTGGCGAG-AGACCGATAGCGAACAAGTACCGTGAGGG--AAAGATGAAAA-GAACTTTGAAAAG-AGAGTAAAATAGT-ACGTGAAATTGT-TGAAAGGG-AAACGATTGAAGTCAGTCG-TACCGACGG-AAAATCAACTCT-TCGAGTGTGGACT--TTGTGGAC-GT--GCGTGAGCTTTA-ACG---GCCTCGCTGTTTGTAAC-GTTTGTGCTTTTTGGGTGTACTTTTTCGTATGGTAGGCCAACATCAGTTTTGATCGCTATAAAA-TGACTGGAGGAATGTAGCTTCGATCTCGTATTGAAGTGTTATAGCCTTTAGTAGA-----TGTGGTGATTGGGACTGAGGATTGCAACGAATATCCTTT--GGGCTATCCGTCTGATCTCTGA-AAGTCGCTTAGGTGCCGAAAGCTT-GCTTACGGTCATTTAAATTTGACGGTCAAAAGGT-TAGAACGTGATTACATTC-GTTAAGGATGTTGGCGTAATGGCTTTAAACGACCCGTCTTGAAACACGGACCAAGGAGTCTAACATATATGCGAGTGTT---------------------------------------------------------------------------------------------------------------------------------------------------------------------------------------
>A2
----------------------------------------------------GCTCTTCAACGAGGAATCCCTAGTTAGCACAAGTCACCAGCTTGTGCTGATTACGTCCCTGCCCTTTGTACACACCGCCCGTCGCTACTACCGATTGAAT-GGCTTAGTGAGGCCCTCGGATCGACTTTCTGAGACTGGCAACAGTCTTTGATTGTT-GAGAAGTTGGTCAAA-CTTGGTCATTT-AGAGG-AAGTAAAA-GTCGTAACAAGGTTTCCGTAGGTG---AACCTG-CGGAAGGATCATTACTGAT--TT----AGCGAAC----CGAG-CATT-----AGCGAGGTTTTGCGATCA-C-TTGTATTTAAAACCCAA-CTCATATA-----------AAATATGTATATTTTT------GAAAAATAAAA----TTAA--GATCACTTTCAAC-AACGGA----TCTCTTGG--CTCTCGCATCGATGAAGAACGTA-GCGAAGTGCGATAAGTAGTGTGAATTGCA-GAATTCCGTGAATCATCGAATCTTTGAACGC-AAATTGCACTTTCTGGTATTCCGG-AAAGTATGCCTGTTT-GAGGGTCAGT-TAAATAAA-AA-TCGGT-GTTGTTGCTGCTA--------------------T--TAGTGGTGATGC--ATCGGAATT-GAGTTGTTCTTTGCCCT-TTGGTT----AA--G--TGACTTAAAATT-----------T-------GTACGATTT-TT-GAGCGTATT-TAA--ATTATTTA----CGTACGTTCAT----AATA-TCATACAT------TAGGT-GCGGTCAT-----------TCTTATGATTT-CGCGCCTATAATTTTTTTCATT--------ATTT-GACCTCAAATCAGGTAA-GAATACCCGCTGAACTT-AAGCATATCAATAAGCGGAGGAAAAGAAAATAACAATGATTCCCTT-AGTAACGGCGAGTGAAGGGGG-ATAAGCTCAAA-TTTTAAATCTGCTAGGTTTTA-CCTAT-CAGAGTTGTAATTTGAAGAAGCG-TTTTCCGCGTC--TCGGTTGACCC-AAATCCTTT-GGGATATGGTATCATGGAGGGTG-AGAATCCCGCCCG-G-TTGACTTTGTG-ACGCTTTACGATACGTTTTCAAAGAGTCGAGTTG-TTTGGGATTGCAGCTCAAAATGGG-AGGTAAATTTC-TCCTAAGGCTAAATATTGGCGAG-AGACCGATAGCGAACAAGTACCGTGAGGG--AAAGATGAAAA-GAACTTTGAAAAG-AGAGTAAAATAGT-ACGTGAAGTTGT-TGAAAGGG-AGACGATTGAAGTCAGTCG-TACCGACGG-AAAATCAACTCT-TCGAGTGTGGACT--TTGTGGAC-GT--GCGTGAGCTTTA-ACG---GCCTCGCTGTTTGTAAC-GTTCGTGCTTTTTGGGTGTACTTTTTCGTATGGTAGGCCAACATCAGTTTTGATCGCTATAAAA-TGACCGGAGGAATGTAGCTTCGATCTCGTATTGAAGTGTTATAGCCTTTGGTAGA-----TGTGGTGATTGGGACTGAGGATTGCAACGAATATCCTTT--GGGCTATCCGTCTGATCTCTGA-AAGTCGCTTGGGTGCCGAAAGCTT-GCTTACGGTCATTTAAGTTTGACGGTCAAAAGGT-TAGAACGTGATTACATTC-GTTAAGGATGTTGGCGTAATGGCTTTAAACGACCCGTCTTGAAACACGGACCAAGGAGTCTAACATGTATGCGAGTGT----------------------------------------------------------------------------------------------------------------------------------------------------------------------------------------
>S1
-------------------------------------------------TTCGCTCTTCAACGAGGAATCCCTAGTAAGCACAAGTCATCAGCTTGTGCTGATTACGTCCCTGCCCTTTGTACACACCGCCCGTCGCTACTACCGATTGAAT-GGCTTAGTGAGGCCCTCGAATTGATTTTCTAAGACTGGCAACAGTCTTTGATTGTT-GAGAAGTTGGTCAAA-CTTGGTCATTT-AGAGG-AAATAAAA-GTCGTAACAAGGTTTCCGTAGGTG---AACCTG-CGGAAGGATCATTAATAAT--TT----GCCGAAC----CTAG-CGTT-----AGCGAGGTTCTGCGATCA-T-TTATATTTAAAACCAAA-CTCTTAAATGTTATTATATAATTATGTATTTTTTT------GAATGATAAAAA---TTAAAAGATCACTTTCAAC-AACGGAATCTCTTCTTGAGCTTCTSGCATCGATGAAGAACGTA-GMGAAGTGCGATAAGTAWTGTGAAKTGCA-GAATTCCGTGAATCATCGAATCTTTGAACGC-ATATTGCACTTTCTGGTATTCCGG-AAAGTATGCCTGTTT-GAGGGTCAGT-TAAATAAA-AAATCGGT-GTTGTTGCTGCTT--------------------TTTTAGTGGTGATGC--ATCGGAATT-GAGTTGT-CTTTACCTT-TTGGTT----AAAAG--TGACTTAAAATTA----------T-------GTACGATTT-TTTGAACGTATT-TGA--ATTGTTTA----CGTATGTTCAT----AATA-TCATATAT------TAGGT-GCGATTAT-----------TCTTATAATTT-CGCGTCTATAATTTT--TCATT--------ATTT-GACCTCAAATCAGGTAA-GAGTACCCGCTGAACTT-AAGCATATCAATAAGCGGAGGAAAAGAAAATAACAATGATTCCCTT-AGTAACGGCGAGTGAAGGGGG-ATAAGCTCAAA-TTTTAAATCTGCTAGGTCTTA-CCTAT-CAGAGTTGTAATTTGAAGAAGCG-TTTTCCGCGTC--TCGGTTGACCC-AAATCCTTTTGGGATAAGGTATCATGGAGGGTGGAGAATCCCGTTCG-G-TTGACCTTGTG-ACGCTTTACGATACGTTTTCTAAGAGTCGAGTTG-TTTGGGATTGCAGCTCAAAATGGG-RRGTAAATTTC-TCCTAAGGCTAAATATTGGCGAG-AGACCGATAGCGAACAAGTACCGTGAGGG--AWAGATGAAAA-GAACTTTGAAAAG-AGAGTAAAATAGT-ACGTGAMATKGT-TGAAAGGG-AAACGATTGAAGTCAGTCG-TACCGACGG-AAAATCAGCYCY-TTGAGTGCGGGAACCTTKTKGGC-TT--ACGTGAGTTTTTTAAC---ACCTCGCTGTTTGCAAC-GTTCGTGTTTTTTGGGTGTACTTTTTCGTATGGTAGGCCAATGTCAGTTTCGATCGCTATAAAA-TGACCGGCGGAATGTAGCTTCGATCTCGTATTGAAGTGTTATAGCCTCTGGTAGA-----TGTGGTGATTGGGACTGAGGATTGCAACGAATACCTTTT--GGGCTATCCGTCTGATCTCTGA-AGGTTGCTTAGGTGCCGAAAGCGT-GCTTACGGTTATTTAAGTT-GACAGTCAAAAGGT-TAGAACGTGATTATATTC-GTTAAGGATGTTGGCGTAATGGCTTTAAACGACCCGTCTTGAAACACGGACCAAGGAGTCTAACATATATGCGAGTGTT---------------------------------------------------------------------------------------------------------------------------------------------------------------------------------------
>S2
-------------------------------------------------TTCGCTCTTCAACGAGGAATCCCTAGTAAGCACAAGTCATCAGCTTGTGCTGATTACGTCCCTGCCCTTTGTACACACCGCCCGTCGCTACTACCGATTGAAT-GGCTTAGTGAGGCCCTCGAATTGATTTTCTGAGACTGGCAACAGTCTTTGATTGTT-GAGAAGTTGGTCAAA-CTTGGTCATTT-AGAGG-AAGTAAAA-GTCGTAACAAGGTTTCCGTAGGTG---AACCTG-CGGAAGGATCATTAATAAT--TT----GCTGAAC----CTAG-CGTT-----AGCGAGGTTCTGCGATCA-CCTTATATTTAAAACCCAA-CCTCTTA----TATTGTATAATTATGTATTTTTTTTTTTT-AAATGATAAAAAA--TTAAAAGATCACTTWCMACGRAYKSW---TCTTCTTGAGCTCTCGGCATCGATGAAGAACGTA-GCGAAGTGSGATAAGTAATGTGAATTGCAAGAATTCCGTGAATCATCGAWTCTTTGAACGCCATATTGCACTTTCTGKTATTCCGG-AARGTATGCCTGTTTTGAGGGTCAGT-TAAATAAA-AAATCGGT-GTTGTTGCTACTT--------------------T--TAGTGGTGATGC--ATCGGAATT-GAGTTGT-CTTTACCTT-TTGGTT----AAA-G--TGACTTAAAATTA----------T-------GTACGATTT-TT-GAACGTATT-TAA--ATTGTTTA----CGTATGTTCAT----AATA-TCATA--T------TAGGT-GCGATTAT-----------TCTTATAATTT-CGCGTCTATAATTTT--TCATT--------ATTT-GACCTCAAATCAGGTAA-GAGTACCCGCTGAACTT-AAGCATATCAATAAGCGGAGGAAAAGAAAATAACAATGATTCCCTT-AGTAACGGCGAGTGAAGGGGG-ATAAGCTCAAA-TTTTAAATCTGCTAGGTCTTA-CCTAT-CAGAGTTGTAATTTGAAGAGGCG-TTTTCCGCGTC--TCGGTTGACCC-AAATCCTTTTGGGATAAGGTATCATGGAGGGTG-AGAATCCCGTTCG-GGTTGACCTTGTG-ACGCTTTACGATACGTTTTCTAAGAGTCGAGTTGGTTTGGGATTGCAGCTCAAAWKGGG-AGGTAAATTTC-TCCTAASGCTAAATATTGGCGAGGAGACCGATAGCGAACAAGTACCGTGGAGGGCAAAGATGAAAA-GAACTTTGAAAAGGAGAGTAAAATAGTTACGKGWRAWTGW-TGAAWGGG-AAACGATKGRAGTCAGTCG-TACCGACGG-AAAATCAGCTCT-TT-AGTGCGGACTTGTGGAGCCA-TTCAGCGKGAGGWKWT-AWY---ACCTCGCTGTTTGCAAC-GTTCGTGTTTTTTGGGTGTACTTTTTCGTATGGTAGGCCAATGTCAGTTTCGATCGCTATAAAA-TGACCGGCGGAATGTAGCTTCGATCTCGTATTGAAGTGTTATAGCCTCTGGTAGA-----TGTGGTGATCGGGACTGAGGATTGCAACGAATACCTTTTT-GGGCTATCCGTCTGATCTCTGA-AGGTTGCTTAGGTGCCGAAAGCGT-GCTTACGGTTATTTAAGTT-GACAGTCAAAAGGT-TAGAACGTGATTATATTC-GTTAAGGATGTTGGCGTAATGGCTTTAAACGACCCGTCTTGAAACACGGACCAAGGAGTCTAACATATATGCGAGTGTT---------------------------------------------------------------------------------------------------------------------------------------------------------------------------------------
>T1
-------------------------------------------------TTCGCTCTTCAACGAGGAATCCCTAGTAAGCACAAGTCACCAGCTTGTGCTGATTACGTCCCTGCCCTTTGTACACACCGCCCGTCGCTACTACCGATTGAAT-GGCTTAGTGAGGCCCTCGGATCGACTTTCTGAGACTGGCAACAGTCTCTGATTGTT-GAGAAGTTGGTCAAA-CTTGGTCATTT-AGAGG-AAGTAAAA-GCCGTAACAAGGTTTCCGTAGGTG---AACCTG-CGGAAGGATCGTTAATGAT--TT----GGCGAAC----CTAA-CGTT-----AGTTAGGTTTTGCGATCA-C---TTATTTAAAACCCAA-CTCTTAAA------TGTATAATT-TATGTATTTCTT------GATAAGAAAAA----TAAA-GATCACTTTCAAC-AACGGA----TCTCTTGG--CTCTCGCATCGATGAAGAACGTA-GCGAAGTGCGATAAGTAATGTGAATTGCA-GAATTCCGTGAATCATCGAATCTTTGAACGC-AAATTGCACTTTCTGGTATTCCGG-AAAGTATGCCTGTTT-GAGGGTCAGT-TAAATAAA-AA-TCGGT-GTTATTGCT---A--------------------T--TAATGGTGATGC--ATCGGAATT-GAGTCGT-CTTCACCTT-TGGTTT----TTAAG--TGACTTAAAATTA----------T-------GTRCGATTT-TT-GAACGTATT-TAA--ATTATTTA----CTTACGTTCAT----AATA-TCACATAT------TAGGT-GCGGTCAT-----------CCACATGATTT-CGCGTCTATAATTTTT-TCATT--------ATTT-GACCTCAAATCAGGTAA-GAATACCCGCTGAACTT-AAGCATATCAATAAGCGGAGGAAAAGAAAATAACAATGATTCCCTT-AGTAACGGCGAGTGAAGGGGG-ATAAGCTCAAA-TTTTAAATCTGCTAGGTTTTA-CCTAT-CAGAGTTGTAATTTGAAGAAGCG-TTTTCCGCGTC--TCGGTTGACCC-AAATCCTTT-GGGATATGGTATCATGGAGGGTG-AGAATCCCGTCCG-G-TTGACTTTGTG-ACGCTTTACGATACGTTTTCAAAGAGTCGAGTTG-TTTGGGATTGCAGCTCAAAATGGG-AGGTAAATTTC-TCCTAAGGCTAAATATTGGCGAG-AGACCGATAGCGAACAAGTACCGTGAGGG--AAAGATGAAAA-GAACTTTGAAAAG-AGAGTAAAATAGT-ACGTGAAATTGT-TGAAAGGG-AAACGATTGAAGTCAGTCG-TACCGACGG-AAAATCAACTCT-TCGAGTGTGGACT--TTGTGGAC-GT--GCGTGAGCTTTA-ACG---GCCTCGCTGTTTGTAAC-GTTCGTGCTTTTTGGGTGTACTTTTTCGTATGGTAGGCCAACATCAGTTTTGATCGCTATAAAA-TGACCGGAGGAATGTAGCTTCGATCTCGTATTGAAGTGTTATAGCCTTTGGTAGA-----TGTGGTGATTGGGGCTGAGGATTGCAACGAATACCCTTT--GGGCTATCCGTCTGGCCTCTGA-AAGTCGCTTGGGTGCTGAAAGCTT-GCTTATAGT-ATTCAAGTT-GGCGGTCAACAGGT-TAGAACGTGATTACATTC-GTTAAGGATGTTGACGTAATGGCTTTAAACGACCCGTCTTGAAACACGGACCAAGGAGTCTAACATATGTGCGAGTGTT---------------------------------------------------------------------------------------------------------------------------------------------------------------------------------------
>Z1
--------------------------------------------------TCGCTCTTCAACGAGGAATCCCTAGTAAGCACAAGTCACCAGCTTGTGCTGATTACGTCCCTGCCCTTTGTACACACCGCCCGTCGCTACTACCGATTGAAT-GGCTTAGTGAGGCCCTCGGATCGACTTTCTGAGACTGGCAACAGTCTCTGATTGTT-GAGAAGTTGGTCAAA-CTTGGTCATTT-AGAGG-AAGTAAAA-GTCGTAACAAGGTTTCCGTAGGTG---AACCTG-CGGAAGGATCATTAATGAT--TT----GGCGAAC----CTAA-CGTT-----AGTTAGGTTTTGCGATCA-C---TTATTTAAAACCCAA-CTCTTAAA------TGTATAATT-TATGTATTTCTT------GATAAGAAAAA----TAAA-GATCACTTTCAAC-AACGGA----TCTCTTGG--CTCTCGCATCGATGAAGAACGTA-GCGAAGTGCGATAAGTAATGTGAATTGCA-GAATTCCGTGAATCATCGAATCTTTGAACGC-AAATTGCACTTTCTGGTATTCCGG-AAAGTATGCCTGTTT-GAGGGTCAGT-TAAATAAA-AA-TCGGT-GTTGTTGCTGCTA--------------------T--TAGTGGTGATGC--ATCGGAATT-GAGTTGTTCTTTGCCCT-TTGGTA-----TAAG--TGACTTAAAATT-----------T-------GTACGATTT-TT-GAACGTATT-TAA--ATTATTTA----CGTACGTTTAT----AATA-TCATATATAT----TAGGT-GCGGTCAT-----------TCTTATGATTT-CGCGCCTATAATTTTT-TCATT--------ATTT-GACCTCAAATCAGGTAA-GAATACCCGCTGAACTT-AAGCATATCAATAAGCGGAGGAAAAGAAAATAACAATGATTCCCTT-AGTAACGGCGAGTGAAGGGGG-ATAAGCTCAAA-TTTTAAATCTGCTAGGTTTTA-CCTAT-CAGAGTTGTAATTTGAAGAAGCG-TTTTCCGCGTC--TCGGTTGACCC-AAATCCTTT-GGGATATGGTATCATGGAGGGTG-AGAATCCCGTCCG-G-TTGACTTTGTG-ACGCTTTACGATACGTTTTCAAAGAGTCGAGTTG-TTTGGGATTGCAGCTCAAAATGGG-AGGTAAATTTC-TCCTAAGGCTAAATATTGGCGAG-AGACCGATAGCGAACAAGTACCGTGAGGG--AAAGATGAAAA-GAACTTTGAAAAG-AGAGTAAAATAGT-ACGTGAAATTGT-TGAAAGGG-AAACGATTGAAGTCAGTCG-TACCGACGG-AAAATCAACTCT-TCGAGTGTGGACT--TTGTGGAC-GT--GCGTGAGCTTTA-ACG---GCCTCGCTGTTTGTAAC-GTTCGTGCTTTTTGGGTGTACTTTTTCGTATGGTAGGCCAACATCAGTTTTGATCGCTATAAAA-TGACCGGAGGAATGTAGCTTCGATCTCGTATTGAAGTGTTATAGCCTTTGGTAGA-----TGTGACGATTGGGATCGAGGATTGCAACGAATACCCTTT--GGGCTATCCGTCTGGCCTCTGA-AAGTCGCTTGGGTGCTGAAAGCTTTGCTTATAGT-ATTCAAGTT-GGCGGTCAACAGGT-TAGAACGTGATTACATTC-GTTAAGGATGTTGACGTAATGGCTTTAAACGACCCGTCTTGAAACACGGACCAAGGAGTCTAACATATGTGCGAGTGTT---------------------------------------------------------------------------------------------------------------------------------------------------------------------------------------
>Z2
--------------------------------------------------TCGCTCTTCAACGAGGAATCCCTAGTAAGCACAAGTCACCAGCTTGTGCTGATTACGTCCCTGCCCTTTGTACACACCGCCCGTCGCTACTACCGATTGAAT-GGCTTAGTGAGGCCCTCGGATCGACTTTCTGAGACTGGCAACAGTCTCTGATTGTT-GAGAAGTTGGTCAAA-CTTGGTCATTT-AGAGG-AAGTAAAA-GTCGTAACAAGGTTTCCGTAGGTG---AACCTG-CGGAAGGATCATTAATGAT--TT----GGCGAAC----CTAA-CGTT-----AGTTAGGTTTTGCGATCA-C---TTATTTAAAACCCAA-CTCTTAAA------TGTATAATT-TATGTATTTCTT------GATAAGAAAAA----TAAA-GATCACTTTCAAC-AACGGA----TCTCTTGG--CTCTCGCATCGATGAAGAACGTA-GCGAAGTGCGATAAGTAATGTGAATTGCA-GAATTCCGTGAATCATCGAATCTTTGAACGC-AAATTGCACTTTCTGGTATTCCGG-AAAGTATGCCTGTTT-GAGGGTCAGT-TAAATAAA-AA-TCGGT-GTTATTGCT---A--------------------T--TA-TGGCGATGC--ATCGGAATT-GAGTCGT-CTTTACCTT-TGGTT------TAAG--TGACTTAAAATTA----------T-------GTACGATTT-TT-GAACGTATT-TAA--ATTATTTA----CTTATGTTCAT----AATA-TCACATAT------TAGGT-GCGATCAT-----------CCACATGATTT-TGCGCCTATAATTTTT--CATT--------ATTT-GACCTCAAATCAGGTAA-GAATACCCGCTGAACTT-AAGCATATCAATAAGCGGAGGAAAAGAAAATAACAATGATTCCCTT-AGTAACGGCGAGTGAAGGGGG-ATAAGCTCAAA-TTTTAAATCTGCTA-GTTTTA-CTTAT-CAGAGTTGTAATTTGAAGAAGCG-TTTTCCGCGTC--TCGGTTGACCC-AAATCCTTT-GGGATATGGTATCATGGAGGGTG-AGAATCCCGTCCG-G-TTGACTTTGTG-ACGCTTTACGATACGTTTTCAAAGAGTCGAGTTG-TTTGGGATTGCAGCTCAAAATGGG-AGGTAAATTTC-TCCTAAGGCTAAATATTGGCGAG-AGACCGATAGCGAACAAGTACCGTGAGGG--AAAGATGAAAA-GAACTTTGAAAAG-AGAGTAAAATAGT-ACGTGAAATTGT-TGAAAGGG-AAACGATTGAAGTCAGTCG-TACCGACGG-AAAATCAACTCT-TCGAGTGTGGACT--TTGTGGAC-GT--GCGTGAGCTTTA-ACG---GCCTCGCTGTTTGTAAC-GTTTGTGCTTTTTGGGTGTACTTTTTCGTATGGTAGGCCAACATCAGTTTTGATCGCTATAAAA-TGACTGGAGGAATGTAGCTTCGATCTCGTATTGAAGTGTTATAGCCTTTAGTAGA-----TGTGGTGATTGGGACTGAGGATTGCAACGAATATCCTTT--GGGCTATCCGTCTGATCTCTGA-AAGTCGCTTAGGTGCCGAAAGCTT-GCTTACGGTCATTTAAGTTTGACGGTCAAAAGGT-TAGAACGTGATTACATTC-GTTAAGGATGTTGGCGTAATGGCTTTAAACGACCCGTCTTGAAACACGGACCAAGGAGTCTAACATATATGCGAGTGTT---------------------------------------------------------------------------------------------------------------------------------------------------------------------------------------
>Z3
-------------------------------------------------TTCGCTCTTCAACGAGGAATCCCTAGTAAGCACAAGTCACCAGCTTGTGCTGATTACGTCCCTGCCCTTTGTACACACCGCCCGTCGCTACTACCGATTGAAT-GGCTTAGTGAGGCCCTCGGATCGACTTTCTGAGACTGGCAACAGTCTCTGATTGTT-GAGAAGTTGGTCAAA-CTTGGTCATTT-AGAGG-AAGTAAAA-GTCGTAACAAGGTTTCCGTAGGTG---AACCTG-CGGAAGGATCATTAATGAT--TT----GGCGAAC----CTAA-CGTT-----AGTTAGGTTTTGCGATCA-C---TTATTTAAAACCCAA-CTCTTAAA------TGTATAATT-TATGTATTTCTT------GATAAGAAAAA----TAAA-GATCACTTTCAAC-AACGGA----TCTCTTGG--CTCTCGCATCGATGAAGAACGTA-GCGAAGTGCGATAAGTAATGTGAATTGCA-GAATTCCGTGAATCATCGAATCTTTGAACGC-AAATTGCACTTTCTGGTATTCCGG-AAAGTATGCCTGTTT-GAGGGTCAGT-TAAATAAA-AA-TCGGT-GTTATTGCT---A--------------------T--TA-TGGCGATGC--ATCGGAATT-GAGTCGT-CTTTACCTT-TGGTT------TAGG--TGACTTAAAATTA----------T-------GTACGATTT-TT-GAACGTATT-TAA--ATTATTTA----CGTACGTTTAT----AATA-TCATATATAT----TAGGT-GCGGTCAT-----------TCTTATGATTT-CGCGCCTATAATTTTT-TCATT--------ATTT-GACCTCAAATCAGGTAA-GAATACCCGCTGAACTT-AAGCATATCAATAAGCGGAGGAAAAGAAAATAACAATGATTCCCTT-AGTAACGGCGAGTGAAGGGGG-ATAAGCTCAAA-TTTTAAATCTGCTAGGTTTTA-CTTAT-CAGAGTTGTAATTTGAAGAAGCG-TTT-CCGCGTC--TCGGTTGACCC-AAATCCTTT-GGGATATGGTATCATGGAGGGTG-AGAATCCCGTCCG-G-TTGACTTTGTG-ACGCTTTACGATACGTTTTCAAAGAGTCGAGTTG-TTTGGGATTGCAGCTCAAAATGGG-AGGTAAATTTC-TCCTAAGGCTAAATATTGGCGAG-AGACCGATAGCGAACAAGTACCGTGAGGG--AAAGATGAAAA-GAACTTTGAAAAG-AGAGTAAAATAGT-ACGTGAAATTGT-TGAAAGGG-AAACGATTGAAGTCAGTCG-TACCGACGG-AAAATCAACTCT-TCGAGTGTGGACT--TTGTGGAC-GT--GCGTGAGCTTTA-ACG---GCCTCGCTGTTTGTAAC-GTTCGTGCTTTTTGGGTGTACTTTTTCGTATGGTAGGCCAACATCAGTTTTGATCGCTATAAAA-TGACCGGAGGAATGTAGCTTCGATCTCGTATTGAAGTGTTATAGCCTTTGGTAGA-----TGTGGTGATTGGGGCTGAGGATTGCAACGAATATCCTTT--GGGCTATCCGTCTGATCTCTGA-AAGTCGCTTGGGTGCCGAAAGCTT-GCTTACGGTCATTTAAGTTTGACGGTCAAAAGGT-TAGAACGTGATTACATTC-GTTAAGGATGTTGGCGTAATGGCTTTAAACGACCCGTCTTGAAACACGGACCAAGGAGTCTAACATATATGCGAGTGTT---------------------------------------------------------------------------------------------------------------------------------------------------------------------------------------
>AE1
------------------------------------------------TATTGCTCTTGAACGAGGAATCCCTAGTAAGCACAAGTCACTAGCTTGTGCTGATTACGTCCCTGCCCTTTGTACACACCGCCCGTCGCTACTACCGATTGAAT-GGCTTAGTGAGGCCTTCGGATTGAGTTTTGGGAACTGGCAACAGATCCCGATTTTT-AAGAAGTTGGTCAAA-CTTGGTCATTT-AGAGG-AAGTAAAA-GTCGTAACAAGGTTTCCGTAGGTG---AACCTG-CGGAAGGATCATTACCGAT--TT----AGCGAAC----CTAA-CGTT-----AGTTAGGTTTTGCGATCA-C---TTATTTAAAACCCAA-CTCTTAAA------TGTATAATT-TATGTATTTCTT------GATAAGAAAAA----TAAA-GATCACTTTCAAC-AACGGA----TCTCTTGG--CTCTCGCATCGATGAAGAACGTA-GCGAAGTGCGATAAGTAATGTGAATTGCA-GAATTCCGTGAATCATCGAATCTTTGAACGC-AAATTGCACTTTCTGGTATTCCGG-AAAGTATGCCTGCTT-GAGGGTCAGT-TAAATAAA-AA-TCGGT-GTTATTGCT---A--------------------T--TA-TGGCGATGC--ATCGGAATT-GAGTCGT-CTTTACCTT-TGGTT------TAAG--TGACTTAAAATTA----------T-------GTACGATTT-TT-GAACGTATT-TAA--ATTATTTA----CTTATGTTCAT----AATA-TCACATAT------TAGGT-GCGATCAT-----------CCACATGATTT-TGCGCCTATAATTTTT--CATT--------ATTT-GACCTCAAATCAGGTAA-GAATACCCGCTGAACTT-AAGCATATCAATAAGCGGAGGAAAAGAAAATAACAATGATTCCCTT-AGTAACGGCGAGTGAAGGGGG-ATAAGCTCAAA-TTTTAAATCTGCTAGGTTTTA-CTTAT-CAGAGTTGTAATTTGAAGAAGCG-TTTTCCGCGTC--TCGGTTGACCC-AAATCCTTT-GGGATATGGTATCATGGAGGGTG-AGAATCCCGTCCG-G-TTGACTTTGTG-ACGCTTTACGATACGTTTTCAAAGAGTCGAGTTG-TTTGGGATTGCAGCTCAAAATGGG-AGGTAAATTTC-TCCTAAGGCTAAATATTGGCGAG-AGACCGATAGCGAACAAGTACCGTGAGGG--AAAGATGAAAA-GAACTTTGAAAAG-AGAGTAAAATAGT-ACGTGAAATTGT-TGAAAGGG-AAACGATTGAAGTCAGTCG-TACCGACGG-AAAATCAACTCT-TCGAGTGTGGACT--TTGTGGAC-GT--GCGTGAGCTTTA-ACG---GCCTCGCTGTTTGTAAC-GTTTGTGCTTTTTGGGTGTACTTTTTCGTATGGTAGGCCAACATCAGTTTTGATCGCTATAAAA-TGACTGGAGGAATGTAGCTTCGATCTCGTATTGAAGTGTTATAGCCTTTAGTAGA-----TGTGGTGATTGGGACTGAGGATTGCAACGAATATCCTTT--GGGCTATCCGTCTGATCTCTGA-AAGTCGCTTAGGTGCCGAAAGCTT-GCTTACGGTCATTTAAGTTTGACGGTCAAAAGGT-TAGAACGTGATTACATTC-GTTAAGGATGTTGGCGTAATGGCTTTAAACGACCCGTCTTGAAACACGGACCAAGGAGTCTAACATATATGCGAGTGTT---------------------------------------------------------------------------------------------------------------------------------------------------------------------------------------
>R1
-----------------------------------------------TTATTGCTCTTAAACGAGGAATCCCTAGTAAGCACAAGTCATCAGCTTGTGCTGATTACGTCCCTGCCCTTTGTACACACCGCCCGTCGCTACTACCGATTGAAT-GGCTTAGTGAGGCCCTCGGATCGATGCTCGGAGACTGGCAACAGTTTCCGTTTGTT-GAGAAGTTGGTCAAA-CTTGGTCATTT-AGAGG-AAGTAAAA-GTCGTAACAAGGTTTCCGTAGGTG---AACCTG-CGGAAGGATCATTACCGAT--TT----AGCGAAC----CTAG-CGTT-----AGCAAGGTTTTGCGATCAACTTTATATTTAAAACCCACTCTTAAACG-----------TATAAAATTTATGTATT------AATGATAAAA-----TAAA-GATCACTTTCAAC-AACGGA----TCTCTTGG--CTCTCGCATCGATGAAGAACGTA-GCGAAGTGCGATAAGTAATGTGAATTGCA-GAATTCCGTGAATCATCGAATCTTTGAACGC-ATATTGCACTTTCTGGTATTCCGG-AAAGTATGCCTGTTT-GAGGGTCAGT-TAAATAAA-AA-TCGGT-GTTGTTGCTGCCT--------------------T--TCGTGGTGACGC--GTCGGAATT-GAGTCGT--CTTATCTT-CGGCT-------AAG--TGACTTAAAATT-----------T-------TTATGATTT-TC-GAACGTATT-TAA--ATTGCTTA----CGTACGTTTGA----GATA-TCGAATGTTT--ATTAGGT-TCGGTCAT-----------CCTCATGACT--CGCGCCTATAATTTTT--CATT--------AAAT-GACCTCAAATCAGGTAA-GAATACCCGCTGAACTT-AAGCATATCAATAAGCGGAGGAAAAGAAAATAACAATGATTCCCTT-GGTAACGGCGAGTGAAGGGGG-AAAAGCTCAAA-TTTTAAATCTGCAAGGTTTTA-CCTGT-CAGAGTTGTAATTTGAAGAAGCG-TTTTCCGCGTC--TCGGTTGG-CC-AAAGTCCTTTGGGATAAGGTATCATGGAGGGTG-AGAATCCCGTTCG-G-TTGACCTTATG-ACGCTCTACGATACGCTCTCTAAGAGTCGAGTTG-TTTGGGATTGCAGCTCAAAATGGG-AGGTAAATTTC-TCCTAAGGCTAAATATCGGCGAG-AGACCGATAGCGAACAAGTACCGTGAGGG--AAAGATGAAAA-GAACTTTGAAAAG-AGAGTAAAATAGT-ACGTGAAATTGT-TGAAAGGG-AAACGATTGAAGTCAGTCG-TACCGACGA-GAAATCAACTTTATCGTGTGCGAACT---TGTGGGC-GT--GCGTGAGTTT----CG---GCCTCGCTGTTTGCA-T-GTTTGTGTGCTTTGAGTGTACTTTTTCGTATGGTAGGCCAACGTCAGTTTCGATCACTATAAAA-TGACTGGCGGAATGTAGCTTCGATTTCG-GTTGAAGTGTTATAGCCTCTGGTAGA-----TGTGGTGATTGGGACTGAGGATTGCAACGAATATCCTTT--GGGCTATCCGTCTGATCTCTGA-AAGTTGCTCAGGTGCCGAAAGCGT-GCTTACGGTCATCTAAGTT-GACGGTCAACAGGT-TAGAACGTGATTACATTC-GTTAAGGATGTTGGCGTAATGGCTTTAAACGACCCGTCTTGAAACACGGACCAAGGAGTCTAACATATATGCGAGTGTT---------------------------------------------------------------------------------------------------------------------------------------------------------------------------------------
>R2
--------------------------------------------------TCGCTCTTCAACGAGGAATCCCTAGTAAGCACAAGTCACCAGCTTGTGCTGATTACGTCCCTGCCCTTTGTACACACCGCCCGTCGCTACTACCGATTGAAT-GGCTTAGTGAGGCCCTCGGATCGACTTTCTGAGACTGGCAACAGTCTTTGATTGTT-GAGAAGTTGGTCAAA-CTTGGTCATTT-AGAGG-AAGTAAAA-GTCGTAACAAGGTTTCCGTAGGTG---AACCTG-CGGAAGGATCATTACTGAT--TT----AGCGAAC----CGAG-CATT-----AGCGAGGTTTTGCGATCA--CTTGTATTTAAAACCCAA-CTCATATA-----------AAATATGTATATTTTTG------AAAAATAAAA-----TAAA-GATCACTTTCAAC-AACGGA----TCTCTTGG--CTCTCGCATCGATGAAGAACGTA-GCGAAGTGCGATAAGTAATGTGAATTGCA-GAATTCCGTGAATCATCGAATCTTTGAACGC-ATATTGCACTTTCTGGTATTCCGG-AAAGTATGCCTGTTT-GAGGGTCAGT-TAAATAAA-AA-TCGGT-GTTGTTGCTGCCT--------------------T--TCGTGGTGACGC--GTCGGAATT-GAGTCGT--CTTATCTT-CGGCT-------AAA--TGACTTAAAATT-----------T-------TTATGATTT-TC-GAACGTATT-TAA--ATTGCTTA----CGTACGTTTGA----GATA-TCGAATGTTT--ATTAGGT-TCGGTCAT-----------CCTCATGACT--CGCGCCTATAATTTTT--CATT--------AAAT-GACCTCAAATCAGGTAA-GAATACCCGCTGAACTT-AAGCATATCAATAAGCGGAGGAAAAGAAAATAACAATGATTCCCTT-AGTAACGGCGAGTGAAGGGGG-AAAAGCTCAAA-TTTTAAATCTGCAAGGTTTTA-CCTGT-CAGAGTTGTAATTTGAAGAAGCG-TTTTCCGCGTC--TCGGTTGG-CC-AAAGTCCTTTGGGATAAGGTATCATGGAGGGTG-AGAATCCCGTTCG-G-TTGACCTTATG-ACGCTCTACGATACGCTCTCTAAGAGTCGAGTTG-TTTGGGATTGCAGCTCAAAATGGG-AGGTAAATTTC-TCCTAAGGCTAAATATCGGCGAG-AGACCGATAGCGAACAAGTACCGTGAGGG--AAAGATGAAAA-GAACTTTGAAAAG-AGAGTAAAATAGT-ACGTGAAATTGT-TGAAAGGG-AAGCGATTGAAGTCAGTCG-TACCGACGA-GAAATCAACTTTATCGTGTGCGAACT---TGTGGGC-GT--GCGTGAGTTT----CG---GCCTCGCTGTTTGCA-T-GTTCGTGTGCTTTGAGTGTACTTTTTCGTATGGTAGGCCAACGTCAGTTTCGATCACTATAAAA-TGACTGGCGGAATGTAGCTTCGATTTCG-GTTGAAGTGTTATAGCCTCTGGTAGA-----TGTGGTGATTGGGACTGAGGATTGCAACGAATATCCTTT--GGGCTATCCGTCTGATCTCTGA-AAGTTGCTCAGGTGCCGAAAGCGT-GCTTACGGTCATCTAAGTT-GACGGTCAACAGGT-TAGAACGTGATTACATTC-GTTAAGGATGTTGGCGTAATGGCTTTAAACGACCCGTCTTGAAACACGGACCAAGGAGTCTAACATATGTGCGAGTGTT---------------------------------------------------------------------------------------------------------------------------------------------------------------------------------------
>AH1
------------------------------------------------TATTGCTCTTGAACGAGGAATCCCTAGTAAGCACAAGTCACCAGCTTGTGCTGATTACGTCCCTGCCCTTTGTACACACCGCCCGTCGCTACTACCGATTGAAT-GGCTTAGTGAGGCCCTCGGATCGACTTTCTGAGACTGGCAACAGTCCCTGATTGTT-GAGAAGTTGGTCAAA-CTTGGTCATTT-AGAGG-AAGCAAAA-GTCGTAACAAGGTTTCCGTAGGTG---AACCTG-CGGAAGGATCATTAATGAT--TT----GGCGAAC----CTAA-CGTT-----AGTTAGGTTTTGCGATCA---CT-TATTTAAAACCCA-ACTCTTAAA------TGTATAATT-TATGTATTTCTT------GATAAGAAAAA----TAAA-GATCACTTTCAAC-AACGGA----TCTCTTGG--CTCTCGCATCGATGAAGAACGTA-GCGAAGCGCGATAAGTAATGTGAATTGCA-GAATTCCGTGAATCATCGAATCTTTGAACGC-AAATTGCACTTTCTGGTATTCCGG-AAAGTATGCCTGTTT-GAGGGTCAGT-TAAATAAA-AA-TCGGT-GTTATTGCTATTA--------------------T------GGCGATGC--ATCGGAATT-GAGTCGT-CTTTACCTT-TGGTT------TAAG--TGACTTAAAATTA----------T-------GTACGATTT-TT-GAACGTATT-TAA--ATTATTTA----CTTATGTTCAT----AATA-TCACATAT------TAGGT-GCGATCAT-----------CCACATGATTT-CGCGCCTATAATTTTT--CATT--------ATTT-GACCTCAAATCAGGTAA-GAATACCCGCTGAACTT-AAGCATATCAATAAGCGGAGGAAAAGAAAATAACAATGATTCCCTT-AGTAACGGCGAGTGAAGGGGG-ATAAGCTCAAA-TTTTAAATCTGCTAGGTTTTA-CTTAT-CAGAGTTGTAATTTGAAGAAGCG-TTTTCCGCGTC--TCGGTTGACCC-AAATCCTTT-GGGATATGGTGTCATGGAGGGTG-AGAATCCCGTCCG-G-TTGACTTTGTG-ACGCTTTACGATACGTTTTCAAAGAGTCGAGTTG-TTTGGGATTGCAGCTCAAAATGGG-AGGTAAATTTC-TCCTAAGGCTAAATATTGGCGAG-AGACCGATAGCGAACAAGTACCGTGAGGG--AAAGATGAAAA-GTACTTTGAAAAG-AGAGTTAAACAGT-ATGTGAAATTGT-TGAAAGGG-AAACGATTGAAGCCAGTCG-TTCTGACGG-AAAATCAACTTT-TCGGGTGCCTATC-GTGGGTGAC-GT-----TGAGCCTCA-CGG---TCTTCGTTGCTTGTGTTTGTTGGTACCTTTGGAGTGCACTTTTTCGTATGGTAGGTCAACATCGATTTTAATCGTCATAAAA-TGATCGGAGGAATGTGGCTTCGATTTCG-ATTGGAGTGTTATAGCCTTTGGTAGA-----TGTGACGATTGGGATCGAGGATTGCAACGAATACCCTTT--GGGCTATCCGTCTGGCCTCTGA-AAGTCGCTTGGGTGCTGAAAGCTTTGCTTATAGT-ATTCAAGTT-GGCGGTCAACAGGT-TAGAACGTGATTACATTC-GTTAAGGATGTTGACGTAATGGCTTTAAACGACCCGTCTTGAAACACGGACCAAGGAGTCTAACATATGTGCGAGTGTT---------------------------------------------------------------------------------------------------------------------------------------------------------------------------------------
>AH2
--------------------------------------------------TCGCTCTTCAACGAGGAATCCCTAGTAAGCACAAGTCACCAGCTTGTGCTGATTACGTCCCTGCCCTTTGTACACACCGCCCGTCGCTACTACCGATTGAAT-GGCTTAGTGAGGCCCTCGGATCGACTTTCTGAGACTGGCAGCAGTCTCTGATTGTT-GAGAAGTTGGTCAAA-CTTGGTCATTT-AGAGG-AAGTAAAA-GTCGTAACAAGGTTTCCGTAGGTG---AACCTG-CGGAAGGATCATTAATGAT--TT----GGCGAAC----CTAA-CGTT-----AGTTAGGTTTTGCGATCA---CT-TATTTAAAACCCA-ACTCTTAAA------TGTATAATT-TATGTATTTCTT------GATAAGAAAAA----TAAA-GATCACTTTCAAC-AACGGA----TCTCTTGG--CTCTCGCATCGATGAAGAACGTA-GCGAAGTGCGATAAGTAATGTGAATTGCA-GAATTCCGTGAATCATCGAATCTTTGAACGC-AAATTGCACTTTCTGGTATTCCGG-AAAGTATGCCTGTTT-GAGGGTCAGT-TAAATAAA-AA-TCGGT-GTTATTGCTATTA--------------------T------GGCGATGC--ATCGGAATT-GAGTCGT-CTTTACCTT-TGGTT------TAAG--TGACTTAAAATTA----------T-------GTACGATTT-TT-GAACGTATT-TAA--ATTATTTA----CTTATGTTCAT----AATA-TCACATAT------TAGGT-GCGATCAT-----------CCACATGATTT-TGCGCCTATAATTTTT--CATT--------ATTT-GACCTCAAATCAGGTAA-GAATACCCGCTGAACTT-AAGCATATCAATAAGCGGAGGAAAAGAAAATAACAATGATTCCCTT-AGTAACGGCGAGTGAAGGGGG-ATAAGCTCAAA-TTTTAAATCTGCTAGGTTTTA-CCTAT-CAGAGTTGTAATTTGAAGAAGCG-TTTTCCGCGTC--TCGGTTGACCC-AAATCCTTT-GGGATATGGTATCATGGAGGGTG-AGAATCCCGTCCG-G-TTGACTTTGTG-ACGCTTTACGATACGTTTTCAAAGAGTCGAGTTG-TTTGGGATTGCAGCTCAAAATGGG-AGGTAAATTTC-TCCTAAGGCTAAATACCGGCGAG-AGACCGATAGCGAACAAGTACCGTGAGGG--AAAGATGAAAA-GAACTTTGAAAAG-AGAGTTAAACAGT-ACGTGAAATTGT-TGAAAGGG-AAACGATTGAAGCCAGTCG-TTCTGACGG-AAAATCAACTTT-TCGGGTGCCTATC-GTGGGTGAC-GT-----TGAGCCTCA-CGG---TCTTCGTTGCTTGTGTTTGTTGGTACCTTTGGAGTGCACTTTTTCGTATGGTAGGTCAACATCGATTTTAATCGTCATAAAA-TGATCGGAGGAATGTGGCTTCGATTTCG-ATTGGAGTGTTATAGCCTTTGGTAGA-----TGTGACGATTAGGATCGAGGATTGCAACGAATACCCTTT--GGGCTATCCGTCTGGCCTCTGA-AAGTCGCTTGGGTGCTGAAAGCTTTGCTTATAGT-ATTCAAGTT-GGCGGTCAACAGGT-TAGAACGTGATTACATTC-GTTAAGGATGTTGACATAATGGCTTTAAACGACCCGTCTTGAAACACGGACCAAGGAGTCTAACATATGTGCGAGTGTT---------------------------------------------------------------------------------------------------------------------------------------------------------------------------------------
>I1
-----------------------------------------------TTATTGCTCTTGAACGAGGAATCCCTAGTAAGCACAAGTCACTAGCTTGTGCTGATTACGTCCCTGCCCTTTGTACACACCGCCCGTCGCTACTACCGATTGAAT-GGCTTAGTGAGGCCTTCGGATTGAGTTTTGGGAACTGGCAACAGATCCTGATTTTT-AAGAAGTTGGTCAAA-CTTGGTCATTT-AGAGG-AAGTAAAA-GTCGTAACAAGGTTTCCGTAGGTG---AACCTG-CGGAAGGATCATTACCGAT--TT----AGTGAGC----CTGGTCGCTTTT-GACCAAGGTCTCGCGAAAC---TTGTATTTAAAACCCACACTTTTTAA------TATAAAATT-ATCGTATCAATT---------ATGATAAA----AAAA-GATCACTTTCAAC-AACGGA----TCTCTTGG--CCCTCGCATCGATGAAGAACGTA-GCGAAGTGCGATAAGTAATGTGAATTGCA-GAATTCCGTGAATCATCGAATCTTTGAACGC-AAATTGCACTTTCTGGTATTCCGG-AAAGTATGCCTGTTT-GAGGGTCAGT-TAAATAAA-AA-TCGGT-GTTGTTGCTGCTA--------------------TT--AGTGGTGATGC--ATCGGAATT-GAGTTGTTCTTTGCCCT-TTGGT------TAAG--TGACTTAAAATT-----------T-------GTACGATTT-TT-GAACGTATT-TAA--ATTATTTA----CGTACGTTCAT----AATA-TCATATAT------TAGGT-GCGGTCAT-----------TCTTATGATTT-CGCGCCTATAATTTTTTTCATT--------ATTT-GACCTCAAATCAGGTAA-GAATACCCGCTGAACTT-AAGCATATCAATAAGCGGAGGAAAAGAAAATAACAATGATTCCCTT-AGTAACGGCGAGTGAAGGGGGGATAAGCTCAAA-TTTTAAATCTGCTAGGTTTTA-CCTAT-CAGAGTTGTAATTTGAAGAAGCG-TTTTCCGCGTC--TCGGTTGACCC-AAATCCTTT-GGGATATGGTATCATGGAGGGTG-AGAATCCCGTCCG-G-TTGACTTTGTG-ACGCTTTACGATACGTTTTCAAAGAGTCGAGTTG-TTTGGGATTGCAGCTCAAAATGGG-AGGTAAATTTC-TCCTAAGGCTAAATATTGGCGAG-AGACCGATAGCGAACAAGTACCGTGAGGG--AAAGATGAAAA-GAACTTTGAAAAG-AGAGTTAAACAGT-ACGTGAAATTGT-TGAAAGGG-AAACGATTGAAGCCAGTCG-TACTGACGG-AAAATCAACTTT-TCGGGTGCCTATC-GTGGGTGAC-GT-----TGAGCCTCA-CGG---TCTTCGTTGCTTGTGTT-GTTGGTACCTTTGGAGTGCACTTTTTCGTATGGTAGGTCAACATCGATTTTAATCGTCATAAAA-TGATCGGAGGAATGTGGCTTCGATTTCG-ATTGGAGTGTTATAGCCTTTGGTAGA-----TGTGACGATTGGGATCGAGGATTGCAACGAATACCCTTT--GGGCTATCCGTCTGGCCTCTGA-AAGTCGCTTGGGTGCTGAAAGCTTTGCTTATAGT-ATTCAAGTT-GGCGGTCAACAGGT-TAGAACGTGATTACATTC-GTTAAGGATGTTGACGTAATGGCTTTAAACGACCCGTCTTGAAACACGGGCCAAGGAGTCTAACATATGTGCGAGTGTT---------------------------------------------------------------------------------------------------------------------------------------------------------------------------------------
>D1
--------------------------------------------------TCGCTCTTCAACGAGGAATCCCTAGTAAGCACAAGTCACCAGCTTGTGCTGATTACGTCCCTGCCCTTTGTACACACCGCCCGTCGCTACTACCGATTGAAT-GGCTTAGTGAGGCCCTCGGATCGACTTTCTGAGACTGGCAACAGTCTCTGATTGTT-GAGAAGTTGGTCAAA-CTTGGTCATTT-AGAGG-AAGTAAAA-GTCGTAACAAGGTTTCCGTAGGTG---AACCTG-CGGAAGGATCATTAATGAT--TT----GGCGAAC----CTAA-CGTT-----AGTTAGGTTTTGCGATCA----CTTATTTAAAACCCAA-CTCTTAAA------TGTATAATT-TATGTATTTCTT------GATAAGAAAAA----TAAA-GATCACTTTCAAC-AACGGA----TCTCTTGG--CTCTCGCATCGATGAAGAACGTA-GCGAAGTGCGATAAGTAATGTGAATTGCA-GAATTCCGTGAATCATCGAATCTTTGAACGC-AAATTGCACTTTCTGGTATTCCGG-AAAGTATGCCTGCTT-GAGAGTCAGT-TAAATAAA-AA-TCGGT-GTTGTTGCTGCTA--------------------T--TAGTGGTGATGC--ATCGGAATT-GAGTTGTTCTTTGCCCT-TTGGT------TAAG--TGACTTAAAATT-----------T-------GTACGATTT-TT-GAACGTATT-TAA--ATTATTTA----CGTACGTTCAT----AATA-TCATATAT------TAGGT-GCGGTCAT-----------TCTTATGATTT-CGCGCCTATAATTTTTTTCATT--------ATTT-GACCTCAAATCAGGTAA-GAATACCCGCTGAACTT-AAGCATATCAATAAGCGGAGGAAAAGAAAATAACAATGATTCCCTT-AGTAACGGCGAGTGAAGGGGG-ATAAGCTCAAA-TTTTAAATCTGCTAGGTTTTA-CCTAT-CAGAGTTGTAATTTGAAGAAGCG-TTTTCCGCGTC--TCGGTTGACCC-AAATCCTTT-GGGATATGGTATCATGGAGGGTG-AGAATCCCGTCCG-G-TTGACTTTGTG-ACGCTTTACGATACGTTTTCAAAGAGTCGAGTTG-TTTGGGATTGCAGCTCAAAA-TGGGAGGTAAATTTC-TCCTAAGGCTAAATATTGGCGAG-AGACCGATAGCGAACAAGTACCGTGAGGG--AAAGATGAAAA-GTACTTTGAAAAG-AGAGTTAAATAGT-ACGTGAAATTGT-TGAAAGGG-AAACGATTGAAGCCAGTCG-TACTCATGG-GTAATCAACCTT-TCTGGCGCGATTA---TGTGGGC-GT--GTTGGAGCCTAATCGG---CCCTCGC-GTTTTTATA--TTCGTTCCCCTTGGGTGTACTTGCCCGTGCGGTAGGTTAACATCAATTTCGGACGTCATAAAA-TGACGGGAGGAATGTAGCTTTGGTCTCGTACTGAAGTGTTATAGCCTCTGGTAGA-----TGTGACGTCTGGGATTGAGGATTGCAACGGATACCTTTCG-GGGCTACCTGTCTGGCCTCTGA-TGGTTGCTTTGGTGTCGAAAGCTT-GCTTACGGTCATCAAAGTT-GATTGTCAAAAGGT-TAGAACA-GGTTAAATTC-GTTAAGGATGTTGACGTAATGGCTTTAAACGACCCGTCTTGAAACACGGACCAAGGAGTCTAACATATATGCGAGTGTT---------------------------------------------------------------------------------------------------------------------------------------------------------------------------------------
>D2
--------------------------------------------------TCGCTCTTCAACGAGGAATCCCTAGTAAGCACAAGTCACCAGCTTGTGCTGATTACGTCCCTGCCCTTTGTACACACCGCCCGTCGCTACTACCGATTGAAT-GGCTTAGTGAGGCCCTCGGATCGACTTTCTGAGACTGGCAACAGTCTCTGATTGTT-GAGAAGTTGGTCAAA-CTTGGTCATTT-AGAGG-AAGTAAAA-GTCGTAACAAGGTTTCCGTAGGTG---AACCTG-CGGAAGGATCATTAATGAT--TT----GGCGAAC----CTAA-CGTT-----AGTTAGGTTTTGCGATCA----CTTATTTAAAACCCAA-CTCTTAAA------TGTATAATT-TATGTATTTCTT------GATAAGAAAAA----TAAA-GATCACTTTCAAC-AACGGA----TCTCTTGG--CTCTCGCATCGATGAAGAACGTA-GCGAAGTGCGATAAGTAATGTGAATTGCA-GAATTCCGTGAATCATCGAATCTTTGAACGC-AAATTGCACTTTCTGGTATTCCGG-AAAGTATGCCTGCTT-GAGAGTCAGT-TAAATAAA-AA-TCGGT-GTTGTTGCTGCTA--------------------T--TAGTGGTGATGC--ATCGGAATT-GAGTTGTTCTTTGCCCT-TTGGT------TAAG--TGACTTAAAATT-----------T-------GTACGATTT-TT-GAACGTATT-TAA--ATTATTTA----CGTACGTTCAT----AATA-TCATATAT------TAGGT-GCGGTCAT-----------TCTTATGATTT-CGCGCCTATAATTTTTTTCATT--------ATTT-GACCTCAAATCAGGTAA-GAATACCCGCTGAACTT-AAGCATATCAATAAGCGGAGGAAAAGAAAATAACAATGATTCCCTT-AGTAACGGCGAGTGAAGGGGG-ATAAGCTCAAA-TTT-AAATCTGCTAGGTTTTA-CCTAT-CAGAGTTGTAATTTGAAGAAGCG-TTTTCCGCGTC--TCGGTTGACCC-AA-TCCTTT-GGGATATGGTATCATGGAGGGTG-AGAATCCCGTCCG-G-TTGACTTTGTG-ACGCTTTACGATACGTTTTCAAAGAGTCGAGTTG-TTTGGGATTGCAGCTCAAAAATGGGAGGTAAATTTC-TCCTAAGGCTAAATATTGGCGAG-AGACCGATAGCGAACAAGTACCGTGAGGG--AAAGATGAAAA-GTACTTTGAAAAG-AGAGTTAAATAGT-ACGTGAAATTGT-TGAAAGGG-AAACGATTGAAGCCAGTCG-TACTCATGG-GTAATCAACCTT-TCTGGCGCGATTA---TGTGGGC-GT--GTTGGAGCCTAATCGG---CCCTCGC-GTTTTTATA--TTCGTTCCCCTTGGGTGTACTTGCCCGTGCGGTAGGTTAACATCAATTTCGGACGTCATAAAA-TGACGGGAGGAATGTAGCTTTGGTCTCGTACTGAAGTGTTATAGCCTCTGGTAGA-----TGTGACGTCTGGGATTGAGGATTGCAACGGATACCTTTCG-GGGCTACCTGTCTGGCCTCTGA-TGGTTGCTTTGGTGTCGAAAGCTT-GCTTACGGTCATCAAAGTT-GATTGTCAAAAGGT-TAGAACA-GGTTAAATTC-GTTAAGGATGTTGACGTAATGGCTTTAAACGACCCGTCTTGAAACACGGACCAAGGAGTCTAACATATATGCGAGTGTT---------------------------------------------------------------------------------------------------------------------------------------------------------------------------------------
>G1
--------------------------------------------------TTGCTCTTGAACGAGGAATCCCTAGTAAGCACAAGTCACTAGCTTGTGCTGATTACGTCCCTGCCCTTTGTACACACCGCCCGTCGCTACTACCGATTGAAT-GGCTTAGTGAGGCCTTCGGATTGAGTTTTGGGAACTGGCAACAGATCCTGATTTTT-AAGAAGTTGGTCAAA-CTTGGTCATTT-AGAGG-AAGTAAAA-GTCGTAACAAGGTTTCCGTAGGTG---AACCTG-CGGAAGGATCATTACAAATCGTT----AACGAAT----CT---CGCCACT-T------TTTTTTTCGTAT---TTA------AAACATCCACTCTTAAAAAT-----------------TATTTTTAATGA-TAAAATTAAA-------AAAAGATCACTTTCAAC-AACGGA----TCTCTTGGCTCTC--GCATCGATGAAGAACGTA-GCGAAGTGCGATAAGTAATGTGAATTGCA-GAATTCCGTGAATCATCGAATTTTTGAACGC-AAATTGCACTCTCCGGTTTTCCGGGAGAGTATGCCTGTTT-GAGGGTCAGCCTAAATAAA---ATCGGC-TTCGTTGCTGTGT--------------------TTTTCGCGGTAATGCTTGTCGGAAATTGGGTTAT-CTTAAACTT-GT--------TTAAG--TAGCTTAAAATT-----------TTT-----TTACGATTC-TAAGAACGTTTC-TAAGAATATATTT----CTTTCTTACGTTC-AAGGTATCGAATACT---ATTAGAC-GTGGCCGT------------CACATCGGAT-CTCGTCCATAAT-TTTTTCTTT--------TACT-GACCTCAGA-CAGGTAA-GAGTACCCGCTGAACTT-AAGCATATCAATAAGCGGAGGAAAAGAAAATAACAATGATTCC-CTTAGTAACGGCGAGTGAAGGG-GGAAAAGCTCAAA-TTTTAAATCGGTCAGGTTCTA-CCTGT-TCGAGTTGTAATTTGAAGAAGCG-TTTTCCGCGTT--CGGGTTGACCCCAAATCCTTT-GGGATAAGGTATCATGGAGGGTG-AGAATCCCGTCCG-G-TTGACCTTGAA-ACGCTCTACGATACGCTTTCAAAGAGTCGAGTTG-TTTGGGAATGCAGCTCAAAATGGG-AGGCAAATTTC-TCCTAAGGCTAAATACCGGCGAG-AGACCGATAGCGAACAAGTACCGTGAGGG--AAAGATGAAAA-GAACTTTG-AAAAGAGAGTTAAACAGT-ACGTGAAATTGT-TGAAAGGG-AAACGATTGAAGCCAGTCG-TTCTGACGG-AAAATCAACTTT-TCGGGTGCC-TAT---CGTGGGTGAC---GTTGAGCCTCACGGT----CTTCGTTGCTTGTGTTTGTTGGTACCTTTGGAGTGCACTTTTTCGTATGGTAGGTCAACATCGATTTTAATCGTCATAAAA-TGATCGGAGGAATGTGGCTTCGATTTCG-ATTGGAGTGTTATAGCCTTTGGTAGA-----TGTGACGATTGGGATCGAGGATTGCAACGAATACCCTTT--GGGCTATCCGTCTGGCCTCTGA-AGGTCGCTTGGGTGCTGAAAGCTT-GCTTATAGT-ATTCAAGT-TGGCGGTCAACAGGT-TAGAACGTGATTACATTC-GTTAAGGATGTTGACGTAATGGCTTTAAACGACCCGTCTTGAAACACGGACCAAGGAGTCTAACATATGTGCGAGTGTT---------------------------------------------------------------------------------------------------------------------------------------------------------------------------------------
>G2
-------------------------------------------------TTCGCTCTTCAACGAGGAATCCCTAGTAAGCACAAGTCATCAGCTTGTGCTGATTACGTCCCTGCCCTTTGTACACACCGCCCGTCGCTACTACCGATTGAAT-GGCTTAGTGAGGCCCTCGGATCGATGCTCGGAGACTGGCAACAGTTTCCGTTTGTT-GAGAAGTTGGTCAAA-CTTGGTCATTT-AGAGG-AAGTAAAA-GTCGTAACAAGGTTTCCGTAGGTG---AACCTG-CGGAAGGATCATTACAAATCGTT----GGCGAAT----CT---CGCCACT-T------TTTTTTTCGTAT---TTA------AAACATCCACTCTTAAAAAT-----------------TATTTTTAATGA-TAAAATTAAA-------AAAAGATCACTTTCAAC-AACGGA----TCTCTTGGCTCTC--GCATCGATGAAGAACGTA-GCGAAGTGCGATAAGTAATGTGAATTGCA-GAATTCCGTGAATCATCGAATTTTTGAACGC-AAATTGCACTCTCCGGTTTTCCGGGAGAGTATGCCTGTTT-GAGGGTCAGCCTAAATAAA---ATCGGC-TTCGTTGCTGTGT--------------------TTTTCGCGGTAATGCTTGTCGGAAATTGGGTTAT-CTTAAACTT-GT--------TTAAG--TAGCTTAAAATT-----------TTT-----TTACGATTC-TAAGAACGTTTC-TAAGAATATATTT----CTTTCTTACGTTC-AAGGTATCGAATACT---ATTAGAC-GTGGCCGT------------CACATCGGAT-CTCGTCCATAAT-TTTTTCTTT--------TACT-GACCTCAGA-CAGGTAA-GAGTACCCGCTGAACTT-AAGCATATCAATAAGCGGAGGAAAAGAAAATAACAATGATTCC-CTTAGTAACGGCGAGTGGAGGG-GGAAAAGCTCAAA-TTTTAAATCGGTCAGGTTCTA-CCTGT-TCGAGTTGTAATTTGAAGAAGCG-TTTTCCGCGTT--CGGGTTGACCCCAAATCCTTT-GGGATAAGGTATCATGGAGGGTG-AGAATCCCGTCCG-G-TTGACCTTGAA-ACGCTCTACGATACGCTTTCAAAGAGTCGAGCTG-TTTAGGAATGCAGCTCAAAATGGG-AGGTAAATTTC-TCCTAAGGCTAAATACCGGCGAG-AGACCGATAGCGAACAAGTACCGTGAGGG--AAAGATGAAAA-GAACTTTG-AAAAGAGAGTTAAACAGT-ACGTGAAATTGT-TGAAAGGG-AAACGATTGAAGCCAGTCG-TTCTGACGG-AAAATCAACTTT-TCGGGTGCC-TAT---CGTGGGTGAC---GTTGAGCCTCACGGT----CTTCGTTGCTTGTGTTTGTTGGTACCTTTGGAGTGCACTTTTTCGTATGGTAGGTCAACATCGATTTTAATCGTCATAAAA-TGATCGGAGGAATGTGGCTTCGATTTCG-ATTGGAGTGTTATAGCCTTTGGTAGA-----TGTGACGATTGGGATCGAGGATTGCAACGAATACCCTTT--GGGCTATCCGTCTGGCCTCTGA-AAGTCGCTTGGGTGCTGAAAGCTTTGCTTATAGT-ATTCAAGT-TGGCGGTCAACAGGT-TAGAACGTGATTACATTC-GTTAAGGATGTTGACGTAATGGCTTTAAACGACCCGTCTTGAAACACGGACCAAGGAGTCTAACATATGTGCGAGTGTT---------------------------------------------------------------------------------------------------------------------------------------------------------------------------------------
>AF2
--------------------------------------------------TCGCTCTTCAACGAGGAATCCCTAGTAAGCACAAGTCATCAGCTTGTGCTGATTACGTCCCTGCCCTTTGTACACACCGCCCGTCGCTACTACCGATTGAAT-GGCTTAGTGAGGCCTTCGGATTGTTAGTAAAAAACTGTAACAGGTTTTCTGCCGAC-GAAAAGTTGGTCAAA-CTTGGTCATTT-AGAGG-AAGTAAAA-GTCGTAACAAGGTTTCCGTAGGTG---AACCTG-CGGAAGGATCATTACAAATCGTT----GGCGAAT----CT---CGCCACT-T------TTTTTTTCGTAT---TTA------AAACATCCACTCTTAAAAAT-----------------TATTTTTAATGA-TAAAATTAAA-------AAAAGATCACTTTCAAC-AACGGA----TCTCTTGGCTCTC--GCATCGATGAAGAACGTA-GCGAAGTGCGATAAGTAATGTGAATTGCA-GAATTCCGTGAATCATCGAATTTTTGAACGC-AAATTGCACTCTCCGGTTTTCCGGGAGAGTATGCCTGTTT-GAGGGTCAGCCTAAATAAA---ATCGGC-TTCGTTGCTGTGT--------------------TTTTCGCGGTAATGCTTGTCGGAAATTGGGTTAT-CTTAAACTT-GT--------TTAAG--TAGCTTAAAATT-----------TTT-----TTACGATTC-TAAGAACGTTTC-TAAGAATATATTT----CTTTCTTACGTTC-AAGGTATCGAATACT---ATTAGAC-GTGGCCGT------------CACATCGGAT-CTCGTCCATAAT-TTTTTCTTT--------TACT-GACCTCAGA-CAGGTAA-GAGTACCCGCTGAACTT-AAGCATATCAATAAGCGGAGGAAAAGAAAATAACAATGATTCC-CTTAGTAACGGCGAGTGAAGGG-GGAAAGGCTCAAA-TTTTAAATCGGTCAGGTTCTA-CCTGT-TCGAGTTGTAATTTGAAGAAGCG-TTTTCCGCGTT--CGGGTTGACCC-AAATCCTTT-GGGATAAGGTATCATGGAGGGTG-AGAATCCCGTCCG-G-TTGACCTTGAA-ACGCTCTACGATACGCTTTCAAAGAGTCGAGCTG-TTTGGGAATGCAGCTCAAAATGGG-AGGTAAATTTC-TCCTAAGGCTAAATACCGGCGAG-AGACCGATAGCGAACAAGTACCGTGAGGG--AAAGATGAAAA-GAACCTTG-AAAAGAGAGTTAAACAGT-ACGTGAAATTGT-TGAAAGGG-AAACGATTGAAGCCAGTCG-TTCTGACGG-AAAATCAACTTT-TTGGGTGCT-TAT---CGTGGGTGAC---GTTGAGCCTCACGGT----CTTCGTTGCTTGTGTTTGTTGGTACCTTTGGAGTGCACTTTTTCGTATGGTAGGTCAACATCGATTTTAATCGTCATAAAA-TGATCGGAGGAATGTGGCTTCGATTTCG-ATTGGAGTGTTATAGCCTTTGGTAGA-----TGTGACGATTGGGATCGAGGATTGCAACGAATACCCTTT--GGGCTATCCGTCTGGCCTCTGA-AAGTCGCTTGGGTGCTGAAAGCTTTGCTTATAGT-ATTCAAGT-TGGCGGTCAACAGGT-TAGAACGTGATTACATTC-GTTAAGGATGTTGACGTAATGGCTTTAAACGACCCGTCTTGAAACACGGACCAAGGAGTCTAACATATGTGCGAGTGTT---------------------------------------------------------------------------------------------------------------------------------------------------------------------------------------
>AK2
--------------------------------------------------TCGCTCTTCAACGAGGAATCCCTAGTAAGCACAAGTCATCAGCTTGTGCTGATTACGTCCCTGCCCTTTGTACACACCGCCCGTCGCTACTACCGATTGAAT-GGCTTAGTGAGGCCTTCGGATTGTTAGTAAAAAACTGTAACAGGTTTTCTGCCGAC-GAAAAGTTGGTCAAA-CTTGGTCATTT-AGAGG-AAGTAAAA-GTCGTAACAAGGTTTCCGTAGGTG---AACCTG-CGGAAGGATCATTACAAATCGTT----GGCGAAT----CT---CGCCACT-T------TTTTTT-CGTAT---TTA------AAACATCCACTCTTAAAAAT-----------------TATTTTTAATGA-TAAAATTAAA-------AAAAGATCACTTTCAAC-AACGGA----TCTCTTGGCTCTC--GCATCGATGAAGAACGTA-GCGAAGTGCGATAAGTAATGTGAATTGCA-GAATTCCGTGAATCATCGAATTTTTGAACGC-AAATTGCACTCTCCGGTTTTCCGGGAGAGTATGCCTGTTT-GAGGGTCAGCCTAAATAAA---ATCGGC-TTCGTTGCTGTGT--------------------TTTTCGCGGTAATGCTTGTCGGAAATTGGGTTAT-CTTAAACTT-GT--------TTAAG--TAGCTTAAAATT-----------TTT-----TTACGATTC-TAAGAACGTTTC-TAAGAATATATTT----CTTTCTTACGTTC-AAGGTATCGAATACT---ATTAGAC-GTGGCCGT------------CACATCGGAT-CTCGTCCATAAT-TTTTTCTTT--------TACT-GACCTCAGA-CAGGTAA-GAGTACCCGCTGAACTT-AAGCATATCAATAAGCGGAGGAAAAGAAAATAACAATGATTCC-CTTAGTAACGGCGAGTGAAGGG-GGAAAAGCTCAAA-TTTTAAATCGGTCAGGTTCTA-CCTGT-TCGAGTTGTAATTTGAAGAAGCG-TTTTCCGCGTT--CGGGTTGACCC-AA-TCCTTT-GGGATAAGGTATCATGGAGGGTG-AGAATCCCGTCCG-G-TTGACCTTGAA-ACGCTCTACGATACGCTTTCAAAGAGTCGAGCTG-TTTGGGAATGCAGCTCAAAATGGG-AGGTAAATTTC-TC-TA-G-CTAAATACCGGCGAG-AGACCGATAGCGAACAAGTACCGTGAGGG--AAAGATGAAAA-GAACTTTG-AAAAGAGAGTTAAACAGT-ACGTGAAATTGT-TGAAAGGG-AAACGATTGAAGCCAGTCG-TTCTGACGG-AAAATCAACTTT-TCGGGTGCC-TAT---CGTGGGTGAC---GTTGAGCCCCACGGT----CTTCGTTGCTTGTGTTTGTTGGTACCTTTGGAGTGCACTTTTTCGTATGGTAGGTCAACATCGATTTTAATCGTCATAAAA-TGATCGGAGGAATGTGGCTTCGATTTCG-ATTGGAGTGTTATAGCCTTTGATAGA-----TGTGACGATTGGGATCGAGGATTGCAACGAATACCCTTT--GGGCTATCCGTCTGGCCTCTGA-AAGTCGCTTGGGTGCTGAAAGCTTTGCTTATAGT-ATTCAAGT-TGGCGGTCAACAGGT-TAGAACGTGATTACATTC-GTTAAGGATGTTGACGTAATGGCTTTAAACGACCCGTCTTGAAACACGGACCAAGGAGTCTAACATATGTGCGAGTGTT---------------------------------------------------------------------------------------------------------------------------------------------------------------------------------------
>AF1
-------------------------------------------------TTCGCTCTTCAACGAGGAATCCCTAGTAAGCACAAGTCATCAGCTTGTGCTGATTACGTCCCTGCCCTTTGTACACACCGCCCGTCGCTACTACCGATTGAAT-GGCTTAGTGAGGCCTTCGGATTGTTAGTAAAAAACTGTAACAGGTTTTCTGCCGAC-GAAAAGTTGGTCAAA-CTTGGTCATTT-AGAGG-AAGTAAAA-GTCGTAACAAGGTTTCCGTAGGTG---AACCTG-CGGAAGGATCATTACAAATCGTT----GGCGAAT----CT---CGCCACT-T------TTTTTTTCGTAT---TTA------AAACTTCCCCTCTTAAAAAT-----------------TATTTTTAAGGA-TAAATTTAAA-------AAAAAATCACTTTCAAC-AACGGA----TCTCTGGGCTCTC--GCATCGATGAAAAACGTA-CCGAAGGGCGATAAGTAAGGGGAATTGCG-AAATTCCGGGAATCATCGAATTTTTGAACGC-AAATTGCACTCTCCGGTTTTCCGGGAAAGTATGCCGGTTT-GAGGGTCAGCCTAAATAAA---ATCGGC-TTCGTTGCTGTGT--------------------TTTTCGCGGTAAKGCTKGYCGGAAATKGGGTWAT-CTTAAACTK-GT--------TTAAG--TASCTTAAAATT-----------TTT-----TTACRATTC-TAAGAMCGTTYC-TAARAATATATTT----CTTTCTTACGTTC-ARGGTATCGAATACT---ATTAGAC-GTGGCCGT------------CACATCGRAT-CTCGTCCATAAT-TTTTTCTTT--------TACT-GACCTCAGA-CAGGTAA-GAGTACCCGCTGAACTT-AAGCATATCAATAAGCGGAGGAAAAGAAAATAACAATGATTCC-CTTAGTAACGGCGAGTGAAGGG-GGAAAAGCTCAAA-TTTTAAATCGGTCAGGTTCTA-CCTGT-TCGAGTTGTAATTTGAAGAAGCG-TTTTCCGCGTT--CGGGTTGACCC-AAATCCTTT-GGGATAAGGTATCATGGAGGGTG-AGAATCCCGTCCG-G-TTGACCTTGAA-ACGCTCTACGATACGCTTTCAAAGAGTCGAGCTG-TTTGGGAATGCAGCTCAAAATGGG-AGGTAAATTTC-TCCTAAGGCTAAATACCGGCGAG-AGACCGATAGCGAACAAGTACCGTGAGGG--AAAGATGAAAA-GAACTTTG-AAAAGAGAGTTAAACAGT-ACGTGAAATTGT-TGAAAGGG-AAACGATTGAAGCCAGTCG-TTCTGACGG-AAGATCAACTTT-TCGGGTGCC-TAT---CGTGGGTGAC---GTTGAGCCTCACGGT----CTTCGTTGCTTGTGTTTGTTGGTACCTTTGGAGTGCACCTTTTCGTATGGTAGGTCAACATCGATTTTAATCGTCATAAAA-TGATCGGAGGAATGTGGCTTCGATTTCG-ATTGGAGTGTTATAGCCTTTGGTAGA-----CGTGACGATTGGGATCGAGGATTGCAACGAATACCCTTT--GGGCTATCCGTCTGGCCTCTGA-AAGTCGCTTGGGTGCTGAAAGCTTTGCTTATAGT-ATTCAAGT-TGGCGGTCAACAGGT-TAGGACGTGATTACATTC-GTTAAGGATGTTGACGTAATGGCTTTAAACGACCCGTCTTGAAACACGGACCAAGGAGTCTAACATATGTGCGAGTGTT---------------------------------------------------------------------------------------------------------------------------------------------------------------------------------------
>AF3
-------------------------------------------------TTCGCTCTTCAACGAGGAATCCCTAGTAAGCACAAATCATCAGCTTGTGCTGATTACGTCCCTGCCCTTTGTACACACCGCCCGTCGCTACTACCGATTGAAT-GGCTTAGTGAGGCCTTCGGATTGTTAGTAAAAAACTGTAACAGGTTTTCTGCCGAC-GAAAAGTTGGTCAAA-CTTGGTCATTT-AGAGG-AAGTAAAA-GTCGTAACAAGGTTTCCGTAGGTG---AACCTG-CGGAAGGATCATTACAAATCGTT----GGTGAAT----CT---TGCCACT-T------TTTTTT-CGTAT---TTA------AAACATCCACTCTTAAAAAT-----------------TATTTTTAATGA-TAAAATTAAA-------AAAAGATCACTTTCAAC-AACGGA----TCTCTTGGCTCTC--GCATCGATGAAGAACGTA-GCGAAGTGCGATAAGTAATGTGAATTGCA-GAATTCCGTGAATCATCGAATTTTTGAACGC-AAATTGCACTCTCCGGTTTTCCGGGAGAGTATGCCTGTTT-GAGGGTCAGCCTAAATAAG---ATCGGC-TTCGTTGCTGTGT--------------------TTTTCGCGGTAATGCTTGTCGGAAATTGGGTTAT-CTTAAACTT-GT--------TTAAG--TAGCTTAAAATT-----------TTT-----TTACGATTC-TAAGAACGTTTC-TAAGAATATATTT----CTTTCTTACGTTC-AAGGTGTCGAATACT---ATTAGAC-GTGGCCGT------------CACATCGGAT-CTCGTCCATAAT-TTTTTCTTT--------TACT-GACCTCAGA-CAGGTAA-GAGTACCCGCTGAACTT-AAGCATATCAATAAGCGGAAGAAAAGAAAATAACAATGATTCC-CTTAGTAACGGCGAGTGAAGGG-GGAAAAGCTCAAA-TTTTAAATCGGTCAGGTTCTA-CCTGT-TCGAGTTGTAATTTGAAGAAGCG-TTTTCCGCGTT--CGGGTTGACCC-AAATCCTTT-GGGATAAGGTATCATGGAGGGTG-AGAATCCCGTCCG-G-TTGACCTTGAA-ACGCTCTACGATACGCTTTCAAAGAGTCGAGTTG-TTTGGGAATGCAGCTCAAAATGGG-AGGTAAATTTC-TCCTAAGGCTAAATACCGGCGAG-AGACCGATAGCGAACAAGTACCGTGAGGG--AAAGATGAAAA-GAACTTTG-AAAAGAGAGTTAAACAGT-ACGTGAAATTGT-TGAAAGGG-AAACGATTGAAGCCAGTCG-TACTGACGG-AAAATCAACTTT-TCAGGTGCC-TAT---CGTGGGTGAC---GTTGAGCCTCACGGT----CTTCGTTGCTTGTGTT-GTTGGTACCTTTGGAGTGCACTTTTTCGTATGGTAGGTCAACATCGATTTTAATCGTCATAAAA-TGATCGGAGGAATGTGGTTTCGATTTCG-ATTGAAGTGTTATAGCCTTTGGTAGA-----TGTGACGATTGGGATCGAGGATTGCAACGAATACCCTTT--GGGCTATCCGTCTGGCCTCTGA-AAGTCGCTTGGGTGCTGAAAGCTTTGCTTATAGT-ATTTAAGT-TGGCGGTCAACAGGT-TAGAACGTGATTACATTC-GTTAAGGATGTTGACGTAATGGCTTTAAACGACCCGTCTTGAAACACGGACCAAGGAGTCTAACATATGTGCGAGTGTT---------------------------------------------------------------------------------------------------------------------------------------------------------------------------------------
>AK1
--------------------------------------------------TCGCTCTTCAACGAGGAATCCCTAGTAAGCACAAGTCATCAGCTTGTGCTGATTACGTCCCTGCCCTTTGTACACACCGCCCGTCGCTACTACCGATTGAAT-GGCTTAGTGAGGCCTTCGGATTGTTAGTAAAAAACTGTAACAGGTTTTCTGCCGAC-GAAAAGTTGGTCAAA-CTTGGTCATTT-AGAGG-AAGTAAAA-GTCGTAACAAGGTTTCCGTAGGTG---AACCTG-CGGAAGGATCATTACAAATCGTT----GGCGAAT----CT---CGCCACT-T------TTTTTTTCGTAT---TTA------AAACATCCTCTCTTAAAAAT-----------------TATTTTTAATGA-TAAAATTAAA-------AAGATATCACTTTCAAC-AACGGA----TCTCTTGGCTCTC--GCATCGATGAAAAACGTA-GCAAAGTGCGATAAGTAGTGTGAATTGCA-AAATTCCGTGAATCATCAAATTTTTGAACGC-AAATTGCACTCTCCGGTTTTCCGGGAGAGTATGCCTGTTT-GAGGGTCACCCTATATAAA---ATCGGC-TTCTTTGCTGTGT--------------------TTTTCGCGGTAGTGCTTGTCAGATATTGGGTTAT-CTTACACTT-GT--------TTAAG--TATCTTAAAATT-----------TTT-----TTACGACTC-TAAGAACGTCTC-TGAGAATATATCT----CTCTCTTACGTTC-AGTGTATCATATACT---ATTACAC-GTGCCCGT------------CACATCAGAT-CTCGTCCATAAT-TTTCTCTTT--------CACT-GACCTCAGA-CAAGTAA-GAGTACCCGCTGAACTT-AMGCATATCAATAAGCAGAGGAAAAGAAAATAACAGTGATTCCTCTTAGTAACGGMGAGTGAAGGGAGGAAAAGCTCAAA-TTTTAAATCGGTCAGGTTCTA-CCTGT-TTGAGTTGTAATTTGAAGAAGCG-TTTTCCGCGTT--CGGGTTGACCC-AAATCCTTT-GGGATAAGGTATCATGGAGGGTG-AGAATCCCGTCCG-G-TTGACCTTGAA-ACGCTCTACGATACGCTTTCAAAGAGTCGAGTTG-TTTGGGAATGCAGCTCAAAATGGG-GGGTAAATTTC-TCCTAAGGCTAAATACCGGCGAG-AGACCGATAGCGAACAAGTACCGTGAGGG--AAAGATGAAAA-GAACTTTG-AAAAGAGAGTTAAACAGT-ACGTGAAATTGT-TGAAAGGG-AAACGATTGAAGCCAGTCG-TACTGACGG-AAAATCAACTTT-TCGGGTGCC-TAT---CGTGGGTGAC---GTTGAGCCTCACGGT----CTTCGTTGCTTGTGTT-GTTGGTACCTTTGGAGTGCACTTTTTCGTATGGTAGGTCAACATCGATTTTAATCGTCATAAAA-TGATCGGAGGAATGTGGCTTCGATTTCG-GTTGGAGTGTTATAGCCTTTGGTAGA-----TGTGACGATTGGGATCGAGGATTGCAACGAATACCCTTT--GGGCTATCCGTCTGGCCTCTGA-AAGTCGCTTGGGTGCTGAAAGCTT-GCTTATAGT-ATTCAAGT-TGGCGGTCAACAGGT-TAGAACGTGATTACATTC-GTTAAGGATGTTGACGTAATGGCTTTAAACGACCCGTCTTGAAACACGGACCAAGGAGTCTAACATATGTGCGAGTGTT---------------------------------------------------------------------------------------------------------------------------------------------------------------------------------------
>AG1
--------------------------------------------------TCGCTCTTCAACGAGGAATCCCTAGTAAGCACAAGTCATCAGCTTGTGCTGATTACGTCCCTGCCCTTTGTACACACCGCCCGTCGCTACTACCGATTGAAT-GGCTTAGTGAGGCCCTCGAATTGATTTTCTAAGACTGGCAACAGTCTTTGATTGTT-GAGAAGTTGGTCAAA-CTTGGTCATTT-AGAGG-AAGTAAAA-GTCGTAACAAGGTTTCCGTAGGTG---AACCTG-CGGAAGGATCATTAATAAT--TT----GCCGAAC----CTAG-CGTTAGC-GA---GGTTCTGCGATCAT---TTATA-TTTAAAACCAAACTCTTAAATGTT-----ATATAATTATGTATTTTTTTGAA-TGATAAAAATT------AAAAGATCACTTTCAAC-AACGGA----TCTCTTGGCTCTC--GCATCGATGAAGAACGTA-GCGAAGTGCGATAAGTAATGTGAATTGCA-GAATTCCGTGAATCATCGAATTTTTGAACGC-AAATTGCACTCTCCGGTTTTCCGGGAGAGTATGCCTGTTT-GAGGGTCAGCCTAAATAAA---ATCGGC-TTCGTTGCTGTGT--------------------TTTTCGCGGTAATGCTTGTCGGAAATTGGGTTAT-CTTAAACTT-GT--------TTAAG--TAGCTTAAAATT-----------TTT-----TTACGATTC-TAAGAACGTTTC-TAAGAATATATTT----CTTTCTTACGTTC-AAGGTATCGAATACT---ATTAGAC-GTGGCCGT------------CACATCGGAT-CTCGTCCATAAT-TTTTTCTTT--------TACT-GACCTCAGA-CAGGTAA-GAGTACCCGCTGAACTT-AAGCATATCAATAAGCGGAGGAAAAGAAAATAACAATGATTCC-CTTAGTAACGGCGAGTGAAGGG-GGAAAAGCTCAAA-TTTTAAATCGGTCAGGTTCTA-CCTGT-TCGAGTTGTAATTTGAAGAAGCG-TTTTTCGCGTT--CGGGTTGACCC-AAATCCTTT-GGGATAAGGTATCATGGAGGGTG-AGAATCCCGTTC--GGTTGACCTTGAA-ACGCTCTACGATACGCTTTCAAAGAGTCGAGTTG-TTTGGGAATGCAGCTCAAAATGGG-AGGTAAATTTC-TCCTAAGGCTAAATACCGGCGAG-AGACCGATAGCGAACAGGTACCGTGAGGG--AAAGATGAAAA-GAACTTTG-AAAAGAGAGTTAAACAGT-ACGTGAAATTGT-TGAAAGGG-AAACGATTGAAGCCAGTCG-TACTGACGG-AAAATCAACTTT-TCGGGTGCC-TAT---CGTGGGTGAC---GTTGAGCCTCACGGT----CTTCGTTGCTTGTGTT-GTTGGTACCTTTGGAGTGCACTTTTTCGTATGGTAGGTCAACATCGATTTTAATCGTCATAAAA-TGATCGGAGGAATGTGGCTTCGATTTCG-ATTGGAGTGTTATAGCCTTTGGTAGA-----TGTGACGATTGGGATCGAGGATTGCAACGAATACCCTTT--GGGCTATCCGTCTGGCCTCTGA-AAGTCGCTTGGGTGCTGAAAGCTT-GCTTATAGT-ATTCAAGT-TGGCGGTCAACAGGT-TAGAACGTGACTACATTC-GTTAAGGATGTTGACGTAATGGCTTTAAACGACCCGTCTTGAAACACGGACCAAGGAGTCTAACATATATGCGAGTGTT---------------------------------------------------------------------------------------------------------------------------------------------------------------------------------------
>AG2
--------------------------------------------------TCGCTCTTCAACGAGGAATCCCTAGTAAGCACAAGTCACCAGCTTGTGCTGATTACGTCCCTGCCCTTTGTACACACCGCCCGTCGCTACTACCGATTGAAT-GGCTTAGTGAGGCCCTCGGATCGACTTTCTGAGACTGGCAACAGTCTCTGATTGTT-GAGAAGTTGGTCAAA-CTTGATCATTT-AGAGG-AAGTAAAA-GTCGTAACAAGGTTTCCGTAGGTG---AACCTG-CGGAAGGATCATTAATGAT--TT----GGCGAAC----CTAA-CGTTAGT-TA---GGTTTTGCGATCAC---TTA---TTTAAAACCCAACCCTTAAATGT------ATA-ATTTATGTATTTCTT--GA-TAAGAAAAAT--------AAAGATCACTTTCAAC-AACGGA----TCTCTTGGCCCTC--GCATCGATGAAGAACGTA-GCGAAGTGCGATAAGTAATGTGAATTGCA-GAATTCCGTGAATCATCGAATTTTTGAACGC-AAATTGCACTCTCCGGTTTTCCGGGAGAGTATGCCTGTTT-GAGGGTCAGCCTAAATAAA---ATCGGC-TTCGTTGCTGTGT--------------------TTTTCGCGGTAATGCTTGTCGGAAATTGGGTTAT-CTTAAACTT-GT--------TTAAG--TAGCTTAAAATT-----------TTT-----TTACGATTC-TAAGAACGTTTC-TAAGAATATATTT----CTTTCTTACGTTC-AAGGTATCGAATACT---ATTAGAC-GTGGCCGT------------CACATCGGAT-CTCGTCCATAAT-TTTTTCTTT--------TACT-GACCTCAGA-CAGGTAA-GAGTACCCGCTGAACTT-AAGCATATCAATAAGCGGAGGAAAAGAAAATAACAATGATTCC-CTTAGTAACGGCGAGTGAAGGG-GGAAAAGCTCAAA-TTTTAAATCGGTCAGGTTCTA-CCTGT-TCGAGTTGTAATTTGAAGAAGCG-TTTTCCGCGTT--CGGGTTGACCC-AAATCCTTT-GGGATAAGGTATCATGGAGGGTG-AGAATCCCGTCC--GGTTGACCTTGAA-ACGCTCTACGATACGCTTTCAAAGAGTCGAGCTG-TTTGGGAATGCAGCTCAAAATGGG-AGGTAAATTTC-TCCTAAGGCTAAATACCGGCGAG-AGACCGATAGCGAACAAGTACCGTGAGGG--AAAGATGAAAA-GAACTTTG-AAAAGAGAGTTAAACAGT-ACGTGAAATTGT-TGAAAGGG-AAACGATTGAAGCCAGTCG-TTCTGACGG-AAAATCAACTTT-TCGGGTGCC-TAT---CGTGGGTGAC---GTTGAGCCTCACGGT----CTTCGTTGCTTGTGTTTGTTGGTACCTTTGGAGTGCACTTTTTCGTATGGTAGGTCAACATCGATTTTAATCGTCATAAAA-TGATCGGAGGAATGTGGCTTCGATTTCG-ATTGGAGTGTTATAGCCTTTGGTAGA-----TGTGACGATTGGGATCGAGGATTGCAACGAATACCCTTT--GGGCTATCCGTCTGGCCTCTGA-AAGTCGCTTGGGTGCTGAAAGCTTTGCTTATAGT-ATTCAAGT-TGGCGGTCAACAGGT-TAGAACGTGATTACATTC-GTTAAGGATGTTGACGTAATGGCTTTAAACGACCCGTCTTGAAACACGGACCAAGGAGTCTAACATGTGTGCGAGTGTT---------------------------------------------------------------------------------------------------------------------------------------------------------------------------------------
>H1
-----------------------------------------------TTATTGCTCTTGAACGAGGAATCCCTAGTAAGCACAAGTCACTAGCTTGTGCTGATTACGTCCCTGCCCTTTGTACACACCGCCCGTCGCTACTACCGATTGAAT-GGCTTAGTGAGGCCTTCGGATTGAGTTTTGGGGACTGGCAACAGATCCTGATTTTT-AAGAAGTTGGTCAAA-CTTGGTCATTT-AGAGG-AAGTAAAA-GTCGTAACAAGGTTTCCGTAGGTG---AACCTG-CGGAAGGATCATTACCGAT--TT----AGTGAAC----CTGGTCGCTTTT-GACCAAGGTCTCGCGAAAC---TTGTATTTAAAACCCACACTTTTTAATATA-----AAA--------TTATCGTATCAA-TTATGATAAA-------AAAAGATCACTTTCAAC-AACGGA----TCTCTTGGCTCTC--GCATCGATGAAGAACGTA-GCGAAGTGCGATAAGTAATGTGAATTGCA-GAATTCCGTGAGTCATCGAACCTTTGAACGC-AAATTGCACTCCCTGGTTTTCCGGGAGAGTATGCCTGTTT-GAGGGTCAGCCTAAATAAA---ATCGGC-TTCGTTGCTGTGT--------------------TTTTCGCGGTAATGCTTGTCGGAAATTGGGTTAT-CTTAAACTT-GT--------TTAAG--TAGCTTAAAATT-----------TTT-----TTACGATTC-TAAGAACGTTTC-TAAGAATATATTT----CTTTCTTACGTTC-AAGGTATCGAATACT---ATTAGAC-GTGGCCGT------------CACATCGGAT-CTCGTCCATAAT-TTTCTCTTT--------TACT-GACCTCAGA-CAGGTAA-GAGTACCCGCTGAACTT-AAGCATATCAATAAGCGGAGGAAAAGAAAATAACAATGATTCC-CTTAGTAACGGCGAGTGAAGGG-GGAAAAGCTCAAA-TTTTAAATCGGTCAGGTTCTA-CCTGT-TCGAGTTGTAATTTGAAGAAGCG-TTTTCCGCGTT--CGGGTTGACCC-AAATCCTTT-GGGATAAGGTATCATGGAGGGTG-AGAATCCCGTCCG-G-TTGACCTTGAA-ACGCTCTACGATACGCTTTCAAAGAGTCGAGCTG-TTTGGGAATGCAGCTCAAAATGGG-AGGTAAATTTC-TCCTAAGGCCAAATACCGGCGAG-AGACCGATAGCGAACAAGTACCGTGAGGG--AAAGATGAAAA-GAACTTTG-AAAAGAGAGTTAAACAGT-ACGTGAAATTGT-TGAAAGGG-AAACGATTGAAGCCAGTCG-TTCTGACGG-AAAATCAACTTT-TCGGGTGCC-TAT---CGTGGGTGAC---GTTGAGCCTCACGGT----CTTCGTTGCTTGTGTTTGTTGGTACCTTTGGAGTGCACTTTTTCGTATGGTAGGTCAACATCGATTTTAATCGTCATAAAA-TGATCGGAGGAATGTGGCTTCGATTTCG-ATTGGAGTGTTATAGCCTTTGGTAGA-----TGTGACGATTGGGATCGAGGATTGCAACGAATACCCTTT--GGGCTATCCGTCTGGCCTCTGA-AAGTCGCTTGGGTGCTGAAAGCTTTGCTTATAGT-ATTCAAGT-TGGCGGTCAACAGGT-TAGAACGTGATTACATTC-GTTAAGGATGTTGACGTAATGGCTTTAAACGACCCGTCTTGAAACACGGACCAAGGAGTCTAACATATGTGCGAGTGTT---------------------------------------------------------------------------------------------------------------------------------------------------------------------------------------
>H2
-----------------------------------------------TTATTGCTCTTGAACGAGGAATCCCTAGTAAGCACAAGTCACTAGCTTGTGCTGATTACGTCCCTGCCCTTTGTACACACCGCCCGTCGCTACTACCGATTGAAT-GGCTTAGTGAGGCCTTCGGATTGAGTTTTGGGAACTGGCAACAGATCCTGATTTTT-AAGAAGTTGGTCAAA-CTTGGTCATTT-AGAGG-AAGTAAAA-GTCGTAACAAGGTTTCCGTAGGTG---AACCTG-CGGAAGGATCATTACCAAT--TT----AGCGAAC----CTGGTTGCTTTT-GACCGAGGTCTCGCAAAAC---CTGTATTTAAAACCCACACTTTTTA-TATA-----AAA--------TTATTGTATCAA-TTATGATAAA-------AAAAGATCACTTTCAAC-AACGGA----TCTCTTGGCTCTC--GCATCGATGAAGAACGTA-GCGAAGTGCTATAAGTAATGTGAATTGCA-GAATTCCGTGAATCATCGAATTTTTGAACGC-AAATTGCACTCTCCGGTTTTCCGGGAGAGTATGCCTGTTT-GAGGGTCAGCCTAAATAAA---ATCGGC-TTCGTTGCTGTGT--------------------TTTTCGCGGTAATGCTTGTCGGAAATTGGGTTAT-CTTAAACTT-GT--------TTAAG--TAGCTTAAAATT-----------TTT-----TTACGATTC-TAAGAACGTTTC-TAAGAATATATTT----CTTTCTTACGTTC-AAGGTATCGAATACT---ATTAGAC-GTGGCCGT------------CACATCGGAT-CTCGTCCATAAT-TTTTTCTTT--------TACT-GACCTCAGA-CAGGTAA-GAGTACCCGCTGAACTT-AAGCATATCAATAAGCGGAGGAAAAGAAAATAACAATGATTCC-CTTAGTAACGGCGAGTGAAGGG-GGAAAAGCTCAAA-TTTTAAATCGGTCAGGTTCTA-CCTGT-TCGAGTTGTAATTTGAAGAAGCG-TTTTCCGCGTT--CGGGTTGACCC-AAATCCTTT-GGGATAAGGTATCATGGAGGGTG-AGAATCCCGTCCG-G-TTGACCTTGAA-ACGCTCTACGATACGCTTTCAAAGAGTCGAGCTG-TTTGGGAATGCAGCTCAAAATGGG-AGGTAAATTTC-TCCTAAGGCTAAATACCGGCGAG-AGACCGATAGCGAACAAGTACCGTGAGGG--AAAGATGAAAA-GAACTTTG-AAAAGAGAGTTAAACAGT-ACGTGAAATTGT-TGAAAGGG-AAACGATTGAAGCCAGTCG-TACTGACGG-AAAATCAACTTT-TCGGGTGCC-TAT---CGTGGGTGAC---GTTGAGCCTCACGGT----CTTCGTTGCTTGTGTT-GTTGGTACCTTTGGAGTGCACTTTTTCGTATGGTAGGTCAACATCGATTTTAATCGTCATAAAA-TGATCGGAGGAATGTGGCTTCGATTTCG-GTTGGAGTGTTATAGCCTTTGGTAGA-----TGTGACGATTGGGATCGAGGATTGCAACGAATACCCTTT--GGGCTATCCGTCTGGCCTCTGA-AAGTCGCTTGGGTGCTGAAAGCTT-GCTTATAGT-ATTCAAGT-TGGCGGTCAACAGGT-TAGAACGTGATTACATTC-GTTAAGGATGTTGACGTAATGGCTTTAAACGACCCGTCTTGAAACACGGACCAAGGAGTCTAACATATGTGCGAGTGTT---------------------------------------------------------------------------------------------------------------------------------------------------------------------------------------
>K1
------------------------------------------------------TCTTCAACGAGGAATCCCTAGTAAGCACAAGTCATCAGCTTGTGCTGATTACGTCCCTGCCCTTTGTACACACCGCCCGTCGCTACTACCGATTGAAT-GGCTTAGTGAGGCCTTCGGATTGTTAGTAAAAAACTGTAACAGGTTTTCTGCCGAC-GAAAAGTTGGTCAAA-CTTGGTCATTT-AGAGG-AAGTAAAA-GTCGTAACAAGGTTTCCGTAGGTG---AACCTG-CGGAAGGATCATTACAAATCGTT----GGCGAAT----CT---CGCCACT-T------TTTTTTTCGTAT---TTA------AAACATCCACTCTTAAAAAT-----------------TATTTTTAATGA-TAAAATTAAA-------AAAAGATCACTTTCAAC-AACGGA----TCTCTTGGCTCTC--GCATCGATGAAGAACGTA-GCGAAGTGCGATAAGTAATGTGAATTGCA-GAATTCCGTGAATCATCGAATTTTTGGACGC-AAATTGCACTCTCCGGTTTTCCGGGAGAGTATGCCTGTTT-GAGGGTCAGCCTAAATAAA---ATCGGC-TTCGTTGCTGTGT--------------------TTTTCGCGGTAATGCTTGTCGGAAATTGGGTTAT-CTTAAACTT-GT--------TTAAG--TAGCTTAAAATT-----------TTT-----TTACGATTC-TAAGAACGTTTC-TAAGAATATATTT----CTTTCTTACGTTC-AAGGTATCGAATACT---ATTAGAC-GTGGCCGT------------CACATCGGAT-CTCGTCCATAAT-TTTTTCTTT--------TACT-GACCTCAGA-CAGGTAA-GAGTACCCGCTGAACTT-AAGCATATCAATAAGCGGAGGAAAAGAAAATAACAATGATTCC-CTTAGTAACGGCGAGTGAAGGG-GGAAAAGCTCAAA-TTTTAAATCGGTCAGGTTCTA-CCTGT-TCGAGTTGTAATTTGAAGAAGCG-TTTTCCGCGTT--CGGGTTGACCC--AATCCTTT-GGGATAAGGTATCATGGAGGGTG-AGAATCCCGTCCG-G-TTGACCTTGAA-ACGCTCTACGATACGCTTTCAAAGAGTCGAGCTG-TTTGGGAATGCAGCTCAAAATGGG-AGGTAAATTTC-TCCTAAGGCTAAATACCGGCGAG-AGACCGATAGCGAACAAGTACCGTGAGGG--AAAGATGAAAA-GAACTTTG-AAAAGAGAGTTAAACAGT-ACGTGAAATTGT-TGAAAGGG-AAACGATTGAAGCCAGTCA-TACCAACGG-GAAATCAACCTT-TTGAGCTCGGTCT---CGTGGGTTTT---GAAGAGTTTCAAAGC----CTTCGG-ATTCGCGGG-ATTGGGATCTCTCG-GTGTACTTTCTCGTACGGTTAGTCAACATCGGTTTTGAATGTCATAAAA-TGACTGGAGGAATGTAGCTTCGATCTCGTATTGAAGTGTTATAGCCTTTGGTAGA-----TGTGATGTTTGAGACCGAGGATTGCAACGGATACCCTTCA-GGGCTATTCGTCTGATCTCTGATACGTTGCCTTGATGTTGAAAGCTT-GCTTATGAT-GTTAGGGTATTACGGTCAAAAGGT-TAGAACG-AATTACATTC-GTTAAGGATGTTGACGTAATGACTTTAAACGACCCGTCTTGAAACACGGACCAAGGAGTCTAACATATATGCGAGTGTT---------------------------------------------------------------------------------------------------------------------------------------------------------------------------------------
>FM876813
TGGGTAATCTTGTGAAACTTCATCGTGATGGGGATAGAGCATTGCAATTATTGCTCTTCAACGAGGAATCCCTAGTAAGCACAAGTCATCAGCTTGTGTTGATTACGTCCCTGCCCTTTGTACACACCGCCCGTCGCTACTACCGATTGAAT-GGCTTAGTGAGACCCTCGGATCGGTGATCAGAAGCTTTAACCGGCATCTGTTTGCT-GAGAAGTTGGTCAAA-CTTGGTCATTT-AGAGG-AAGTAAAA-GTCGTAACAAGGTTTCCGTAGGTG---AACCTG-CGGAAGGATCATTAATGATTTTT---AAGCAATC----CGAG-CGAT-AAAAAGCGAGGGTT-GCGAAA-------TATTTAAAACCCC-ACTCTTTT-TAACTTT--------------ATTATGATGAA-TTTTTTTTTAAA---AAAAA-GATCACTTTCAAC-AACGGA----TCTCTTGGCTCTC--GCATCGATGAAGAACGCA-GCGAAATGCGATAAGTAGTGTGAATTGCA-GAAATT-GTGAATCATCGAATCTTTGAACGC-AAATTGCACTCTCTGGTATTCCGG-GGAGTATGCCTGTTT-GAGGGTCGTTAGAAAAAAA--A-TCGA--AGCGTCGCTCTTTATGAAATATTTTATTATATTTTGTTTGGGTGATTGC-GTCGGAATT-GAGCCGTCTTTCATATG-TTAATTCATGTCAAA-GTGGCTTAAAATTC--AATCA-ATCTG-----GTACGATTT-A-AAAGCGTATT-TAAGATCAATCTT----GGTTTAAGAACGCGCGATTGACGTACCATCTCATGTAGT-ACGTTCGACCTGC--------TTGTCAGGCTCATTCGTAATACGACACTC-AA--------CTTTTGACCTCAAATCAGGTAA-GAATACCCGCTGAACTT-AAGCATATCAATAAGCGGAGGAAAAGAAAATAACAATGATTCCCTC-AGTAACGGCGAGCGAAGAGGG-ATAAGCTCAAA-TTTTAAATCTGTTGGGTTTCA-CCTAA-CAGAGTTGTATTTTGAAGAAACG-TTTTCTGCGTC-CAGGATTAGCCT-AAATCCTTT-GGGATAAGGTATCATGGAGGGTG-AGAATCCCGTTCATGGTTAATCTTAAGGATGCTCTACGATACGTTCTCCAAGAGTCGAGTTG-TTTGGGATTGCAGCTCAAAATGGG-AGGTAAATTTC-TCCTAAGGCTAAATATTGGCGAG-AGACCGATAGCGAACAAGTACCGTGAGGG--AAAGATGAAAA-GAACTTTG-AAAAGAGAGTTAAACAGT-ACGTGAAATTGT-TGAAAGGG-AAACGATTGAAGTCAGTCA-TACCAACGG-GAAATCAACCTT-TTGAGTTTGGTCT---TGTGGGTTTC---GGAGAGTTTA--AAA---GCCTTCGGATTCGTTAG-GATTGAGCCCTTTTGGTGTACTTTCTCGTACGGTTAGTCAACATCGGTTTTGAATGTCATAAAA-TGACTGGAGGAATGTGGCTTCGATCTCGTATCGAAGTGTTATAGCCTTTGGTAGA-----TGTGATGTTCGAGTCCGAGGATTGCAACGGATACCCTTCT-GGGCTATTCGTCTGATCTCTGATACGTAGCCTTGATGTCGAAAGCTT-GCTTATGAT-GTTAGGGTATTACGGTCAAAAGGT-TAGAACG-GATTAAATTC-GTTAAGGATGTTGACGTAATGACTTTAAACGACCCGTCTTGAAACACGGACCAAGGAGTCTAACATATATGCGAGTGTTTGGGTGAATAAATCCTTGCGCGTAATGAAAGTGATTTTGGTGAGATCCGGGAACAAATTTATTTTCGGAGCATCATCGACCGATCAGGATATTTTTTGATAGATTTGAGTAAGAGCATATCTGCTAGGACCCGAAAGATGGTGAACTATGCCTGAATAGGGCGAAGCCAGAGGAAACTCTGGT
>FN547499
-----------------------------------------------------------------------------------------------------ATTACGTCCCTGCCCTTTGTACACACCGCCCGTCGCTACTACCGATTGAAT-GGCTTAGTGAGACCCTCGGATCGGTGATCAGAAGCTTTAACCGGCATCTGTTTGCT-GAGAAGTTGGTCAAA-CTTGGTCATTT-AGAGG-AAGTAAAA-GTCGTAACAAGGTTTCCGTAGGTG---AACCTG-CGGAAGGATCATTAATGATTTTTT--AAGCAATC----CGAG-CGAG-ATAAAGCGAGGATT-GCGAAA-------TATTTAAAACCCC-ACTCTTAT-TAACTTTTATATAATAATTAAATCATGATACA-TGAATTTTAAAA---AAAAA-GATCACTTTCAAC-AACGGA----TCTCTTGGCTCTC--GCATCGATGAAGAACGCA-GCGAAATGCGATAAGTAGTGTGAATTGCA-GAAATT-GTGAATCATCGAATCTTTGAACGC-AAATTGCACTCTCTGGTATTCTGG-GGAGTATGCCTGTTT-GAGGGTCGTTAGAACAAAA--A-TCGA--AGCGTCGCTATTTATGAAATATT--ATTATATTTTGTTTGGTTGATCGC-GTCGGAATT-GAGCCGTCTTTCATATG-TTAATTCATGTCAAA-GTGGCTTAAAATTC--A-TCA-ATCTG-----GTACGATTT-A-AA-GCGTATT-TAAGATCAACCTT----GATT-AAGAACGCGCGAT-GACGTATCGTCTCATGTAGT-ACGTTCGACCTGC--------TTGTCAGGCTCATTCGTA-TACGACACTC-AA--------CTTTTGAGCTCAAATCAGGTAA-GAATACCCGCTGAACTT-AAGCATATCAATAAGCGGAGGAAAAGAAAATAACAATGATTCCCTC-AGTAACGGCGAGCGAAGAGGG-ATAAGCTCAAA-TTTTAAATCTGTTGGGTTTCA-CCTAA-CAGAGTTGTATTTTGAAGAAACG-TTTTCTGCGTC-CAGGATTAGCCT-AAATCCTTT-GGGATAAGGTATCATGGAGGGTG-AGAATCCCGTTCATGGTTAATCTTAAGGATGCTCTACGATACGTTCTCCAAGAGTCGAGTTG-TTTGGGATTGCAGCTCAAAATGGG-AGGTAAATTTC-TCCTAAGGCTAAATATTGGCGAG-AGACCGATAGCGAACAAGTACCGTGAGGG--AAAGATGAAAA-GAACTTTG-AAAAGAGAGTTAAACAGT-ACGTGAAATTGT-TGAAAGGG-AAACGATTGAAGTCAGTCA-TACCAACGG-GAAATCAACCTC-TTGAGTTTGGTCT---CGTGGGTTTC---GAAGAGTTTA--AAA---GCCTTCGGATTT-TCGA-GATTGGGCTCTTCTGGTGTACTTTCTCGTACGGTTAGTCAACATCGGTTTTGAATGTCATAAAA-TGACTGGAGGAATGTGGCTTCGATCTCGTATTGAAGTGTTATAACCTTTGGTAGA-----TGTGATGTTTGAGACCGAGGATTGCAACGGATACCCTTCT-GGGCTATTCGTCTGATCTCTGAAACGTTGCCTTGATGTCGAAAGCTT-GCTTATGAT-GTTAGGGTATTACGGTCAAAAGGT-TAGAACG-GATTAAATTC-GTTAAGGATGTTGACGTAATGACTTTAAACGACCCGTCTTGAAACACGGACCA-----------------------------------------------------------------------------------------------------------------------------------------------------------------------------------------------------------------
>L1
-------------------------------------------------TTCGCTCTTCAACGAGGAATCCCTAGTAAGCACAAGTCATCAGCTTGTGTTGATTACGTCCCTGCCCTTTGTACACACCGCCCGTCGCTACTACCGATTGAAT-GGCTTAGTGGGACCCTCGGATTGGTATTCAGAAGCTTTAACCGGCATCTGTTTGCT-GAGAAGTTGGTCAAA-CTTGGTCATTT-AGAGG-AAGTAAAA-GTCGTAACAAGGTTTCCGTAGGTG---AACCTG-CGGAAGGATCATTAATGATTTTTA--AAGCGAGT----CGAG-CG----TTAAGCGAGGCTT-GCGAAA-------TATTTAAAACCCC-ACTCTTTT-TAACCTT-----AAAAAATAAATCATGATACA-TGAATTTAAAAA---AAAAA-GATCACTTTCAAC-AACGGA----TCTCTTGGCTCCC--GCATCGATGAAGAACGCA-GCGAAATGCGATAAGTAGTGTGAATTGCA-TAATTTTGTGAATCATCGAATCTTTGAACGC-AAATTGCACTCCCTGGTATTCCGG-GGAGTATGCCTGTTT-GAGGGTCGTTAGAATAAAA--A-TCGA--GGCGTCGCTCTTT-------------------TTTTTAAGGGTGATCGT-GTCGGAATT-GAGCCGTCTTTCAAATGTTTAATTCACGTCAAA-GTGGCTTAAAATTT--CATCC-ATCCG-----GTACGATT----AAAGCGTATT-TAAGATCAATTTT----GATT-AAGAACGCGCGATGA-CGTACCATCCCATGTAGT-ACGTTTGACCTGGC------GTCATCAGGATCATTCGTA-TACGATACTC-AA--------CTTTTGACCTCAAATCARGTAA-GAATACCCGCTGAACTTTAAGCATATCAATAAGCGGAGGAAAAGAAAATAACAATGATTCCCTC-AGTAACGKCGAGCGAAGAGGG-ATAAGCTCAAA-TTTTAAATCTGTTGGGTTCCG-CTTAA-CAGAGTTGTATTTTGAAGAAACG-TTTTCTGCATC-CAGGATTAGCCT-AAATCCTTT-GGGATAAGGTATCATGGAGGGTG-AGAATCCCGTTCATGGTTAATCTTAAGGAAGCTCTACGATACGTTTTCCAAGAGTCGAGTTG-TTTGGGATTGCAGCTCAAAATGGG-AGGTAAATTTC-TCCTAAGGCTAAATATTGGCGAG-AGACCGATAGCGAACAAGTACCGTGAGGG--AAAGATGAAAA-GAACTTTG-AAAAGAGAGTTAAACAGT-ACGTGAAATTGT-TGAAAGGG-AAACGATTGAAGTCAGTCA-TACCAACGG-GAAATCAACCTT-TTGAGCTCGGTCT---CGTAGGTTTT---GAAGAGTTTC--AAA---GCCTTCGGATTC-GCGG-GATTGGGATCTCTCGGTGTACTTTCTCGTACGGTTAGTCAACATCGGTTTTGAATGTCATAAAA-TGACTGGAGGAATGTAGCTTC---------TTGAAGTGTTATAGCCTTTGGTAGA-----TGTGATGTTTGAGACCGAGGATTGCAACGGATACCCTTCA-GGGCTATTCGTCTGATCTCTGATACGTTGCCCTGATGTTGAAAGCTT-GCTTATGAT-GTTAGGGTATTACGGTCAAAAGGT-TAGAACG-AATTACATTC-GTTAAGGATGTTGACGTAATGACTTTAAACGACCCGTCTTGAAACACGGACCAAGGAGTCTAACATATATGCGAGTGTT---------------------------------------------------------------------------------------------------------------------------------------------------------------------------------------
>L2
---------------------------------------------------------------------CCCTAGTAAGCACAAGTCATCAGCTTGTGTTGATTACGTCCCTGCCCTTTGTACACACCGCCCGTCGCTACTACCGATTGAAT-GGCTTAGTGAGACCCTCGGATTGGTATTCAGAAGCTTTAACCGGCATCTGTTTGCT-GAGAAGTTGGTCAAA-CTTGGTCATTT-AGAGG-AAGTAAAA-GTCGTAACAAGGTTTCCGTAGGTG---AACCTG-CGGAAGGATCATTAATGATTTTTA--AAGCGAGT----CGAG-CG----TTAAGCGAGGCTT-GCGAAAAA-----TATTTAAAACCCC-ACTCTTTT-TAACCTT-----AAAAAATAAATCATGATACA-TGAATTTAAAAA---AAAA--GATCACTTTCAAC-AACGGA----TCTCTTGGCTCTC--GCATCGATGAAGAACGCA-GCGAAATGCGATAAGTAGTGTGAATTGCA-TAATTTTGTGAATCATCGAATCTTTGAACGC-AAATTGCACTCCCTGGTATTCCGG-GGAGTATGCCTGTTT-GAGGGTCGTTAGAATAAAA--A-TCGA--GGCGTCGCTCTTT-------------------TTTT-AAGGKKGATCSC-KYCGRAWTK-GACCCGCCTTTCAAA-GGTWAWTTCWKGTCAAR-GKGSYTWAAAWTTY--CWYCC-WYCCG-----GWMCRATT----AAGGSGWATT-TAARATCATTTTK----GATW-AAGAACGCSCGAKGA-CGTACCWTCTCAKGTAGT-ACGTTKGACCKGCC------GTCGTCAGGATCATTCGTA-TACGATACTC-AA--------CTTTTGACCTCAAATCAGGTAA-GAATACCCGCTGAACYT-AAGCATATCAATAAGCGGAGGAAAAGAAAATAACAATGATTCCCTC-AGTAACGGCGAGCGAAGAGGG-ATAAGCTCAAA-TTTTAAWTCTGTTGGGTTCCG-CTTAA-CAGAGTTGTATTTTGAAGAAACG-TTTTCTGCATC-CAGGATTAGCCT-AAATCCTTT-GGGATAAGGTATCATGGAGGGTG-AGAATCCCGTTCATGGTTAATCTTAAGGAAGCTCTACGATACGTTTTCCAAGAGTCGAGTTG-TTTGGGATTGCAGCTCAAAATGGG-AGGTAAATTTC-TCCTAAGGCTAAATATTGGCGAG-AGACCGATAGCGAACAAGTACCGTGAGGG--AAAGATGAAAA-GAACTTTG-AAAAGAGAGTTAAACAGT-ACGTGAAATTGT-TGAAAGGG-AAACGATTGAAGTCAGTCA-TACCAACGG-GAAATCAACCTT-TTGAGCTCGGTCT---CGTGGGTTTT---GAAGAGTTTC--AAA---GCCTTCGGATTC-GCTG-GATTGGGATCTCTCGGTGTACTTTCTCGTACGGTTAGTCAACATCGGTTTTGAATGTCATAAAA-TGACTGGAGGAATGTAGCTTCGATCTCGTATTGAAGTGTTATAGCCTTTGGTAGA-----TGTGATGTTTGAGACCGAGGATTGCAACGGATACCCTTCA-GGGCTATTCGTCTGATCTCTGATACGTTGCCTTGATGTTGAAAGCTT-GCTTATGAT-GTTAGGGTATTACGGTCAAAAGGT-TAGAACG-AATTACATTC-GTTAAGGATGTTGACGTAATGACTTTAAACGACCCGTCTTGAAACACGGACCAAGGAGTCTAACATATATGCGAGTGTT---------------------------------------------------------------------------------------------------------------------------------------------------------------------------------------
>FN547493
TGGGTAATCTTGTGAAACTTCATCGTGATGGGGATAGAGCATTGCAATTATTGCTCTTCAACGAGGAATCCCTAGTAAGCACAAGTCATCAGCTTGTGTTGATTACGTCCCTGCCCTTTGTACACACCGCCCGTCGCTACTACCGATTGAAT-GGCTTAGTGAGACCCTCGGATTGGTATTCAGAAGCTTTAACCGGCATCTGTTTGCT-GAGAAGTTGGTCAAA-CTTGGTCATTT-AGAGG-AAGTAAAA-GTCGTAACAAGGTAGCCGTAGGTG---AACCTG-CGGAAGGATCATTAATGATTTTTA--AAGCGAGT----CGAG-CG----TTATGCGAGGCTT-GCGAAA-------TATTTAAAACCCC-ACTCTTTT-TAACTTTT----AAAAAATAAATCATGATACA-TGAATTTAAAAA---AAAA--GATCACTTTCAAC-AACGGA----TCTCTTGGCTCTC--GCATCGATGAAGAACGCA-GCGAAATGCGATAAGTAGTGTGAATTGCA-TAATTTTGTGAATCATCGAATCTTTGAACGC-AAATTGCACTCCCTGGTATTCCGG-GGAGTATGCCTGTTT-GAGGGTCGTTAGAATAAAA--AATCGA--GGTGTCGCTCTTT-------------------TTTTTAAGGGTGATCGC-GTCGGAATT-GAGCCGTCTTTCAAATG-TTAATTCATGTCAAA-GTGGCTTGAAATT---CATCC-ATCCG-----GTACGATT----AAAGCGTATT-TAAGATCAACTTT----GATT-AANAACGCGCGATGAACGAACCATCTCATGTAGT-ACGTTTGACTTGAC------GTCGTCAGGATCACTCGTA-TACTAAACTCGAA--------CTTTTGACCTCAAATCAGGTAAAGAATACCCGCTGAACTT-AAGCATATCAATAAGCGGAGGAAAAGAAAATAACAATGATTCCCTC-AGTAACGGCGAGCGAAGAGGG-ATAAGCTCAAA-TTTTAAATCTGTTGGGTTCCA-CTTAA-CAGAGTTGTATTTTGAAGAAACG-TTTTCTGCATC-CAGGATTAGCCT-AAATCCTTT-GGGATAAGGTATCATGGAGGGTG-AGAATCCCGTTCATGGTTAATCTTAAGGAAGCTCTACGATACGTTTTCCAAGAGTCGAGTTG-TTTGGGATTGCAGCTCAAAATGGG-AGGTAAATTTC-TCCTAAGGCTAAATATTGGCGAG-AGACCGATAGCGAACAAGTACCGTGAGGG--AAAGATGAAAA-GAACTTTG-AAAAGAGAGTTAAACAGT-ACGTGAAATTGT-TGAAAGGG-AAACGATTGAAGTCAGTCA-TACCAACGG-GAAATCAACCTT-TTGAGCTCGGTCT---CGTGGGTTTT---GAAGAGTTTC--AAA---GCCTTCGGATTC-GCGG-GATTGGGATCTCTTGGTGTACTTTTTCGTACGGTTAGTCAACATCGGTTTTGGATGTCATAAAA-TGACTGGAGGAATGTAGCTTCGATCTCGTATTGAAGTGTTATAGCCTTTGGTAGA-----TGTGATGTTTGAGACCGAGGATTGCAACGGATACCCTTCA-GGGCTATTCGTCTGATCTCTGATACGTTGCCTTGATGTTGAAAGCTT-GCTTATGAT-GTTAGGGTATTACGGTCAAAAGGT-TAGAACG-GATTAGATTC-GTTAAGGATGTTGACGTAATGACTTTAAACGACCCGTCTTGAAACACGGACCAAGGAGTCTAACATATATGCGAGTGTTC--------------------------------------------------------------------------------------------------------------------------------------------------------------------------------------
>FM876795
TGGGTAATCTTGTGAAACTTCATCGTGATGGGGATAGAGCATTGCAATTATTGCTCTTCAACGAGGAATCCCTAGTAAGCACAAGTCATCAGCTTGTGTTGATTACGTCCCTGCCCTTTGTACACACCGCCCGTCGCTACTACCGATTGAAT-GGCTTAGTGAGACCCTCGGATTGGTAATCAGAAGCCTTAACCGGCATCTGTTTGCT-GAGAAGTTGGTCAAA-CTTGGTCATTT-AGAGG-AAGTAAAA-GTCGTAACAAGGTTTCCGTAGGTG---AACCTG-CGGAAGGATCATTAATGATTTTTTA-AAGCGGGT----CGAG-CG---TTTAAGCGAGGCTT-GCGAAAAAA----TATTTAAAACCCC-ACTCTTTTGTAACTTTAT--TAAAAATAAAATCATGATGCA-TGAATTTTAAAA---AAAAA-GATCACTTTCAAC-AACGGA----TCTCTTGGCTCTC--GCATCGATGAAGAACGCA-GCGAAATGCGATAAGTAGTGTGAATTGCA-TAATTTTGTGAATCATCGAATCTTTGAACGC-AAATTGCACTCTCTGGTATTCCGG-GGAGTATGCCTGTTT-GAGGGTCGTTAGAATAAAA--A-TCGA--AGCGTCGCTCCTTTG-----------------TATTTTGGGGTGATCGC-GTCGGAATT-GAGCCGTCTTTCAAATG-TTAATTCATGTTAAAAGTGGCTTAAAATTTTCTATCATACCTG-----GTACGATTT---AAAGCGTATT-TAAGATCAATTTTTT--GATT-AAGAACGCGCGATGA-CGTACCATCTCATGTAGT-ACGTTTGACCTGC-------GTTG-CAGGTTCATTCGTA-TACGATACTC-AA--------CTTTTGACCTCAAATCAGGTAA-GAATACCCGCTGAACTT-AAGCATATCAATAAGCGGAGGAAAAGAAAATAACAATGATTCCCTC-AGTAACGGCGAGCGAAGAGGG-ATAAGCTCAAA-TTTTAAATCTGCTGGGTTTCA-CCTAA-CAGAGTTGTATTTTGAAGAAACG-TTTTCTGCGTC-CCGGGTTAGCCT-AAGTCCTTT-GGGATAAGGTATCATGGAGGGTG-AGAATCCCGTTCATGGTTAATCTTGAGGATGCTCTACGATACGTTTTCCAAGAGTCGAGTTG-TTTGGGATTGCAGCTCAAAATGGG-AGGTAAATTTC-TCCTAAGGCTAAATATTGGCGAG-AGACCGATAGCGAACAAGTACCGTGAGGG--AAAGATGAAAA-GAACTTTG-AAAAGAGAGTTAAACAGT-ACGTGAAATTGT-TGAAAGGG-AAACGATTGAAGTCAGTCA-TACCAACGG-GAAATCAACCTT-TTGAGCTTTGTAT---CGTGGGTT-C---GAAGAGTTTA--AAC---GCCTTCGGGTTC-GCGA-GATTGGGATCTTCTGGTGTACTTTCTCGTACGGTTAGTCAACATCGGTTTTGAATGTCATAAAA-TGACTGGAGGAATGTGGCTTCGATCTCGTATCGAAGTGTTATAGCCTTTGGTAGA-----TGTGATGTTTGAGACCGAGGATTGCAACGGATACCCTTTAAGGGCTATTCGTCTGATCTCTGATACGTTACCTTGATGTTGAAAGCTT-GCTTATGAT-GTTAGGGTATTACGGTCAAAAGGT-TAGAACG-GATTAAATTC-GTTAAGGATGTTGACGTAATGACTTTAAACGACCCGTCTTGAAACACGGACCAAGGAGTCTAACATATATGCGAGTGTTTGGGTGGTTAAACCCTTGCGCGTAATGAAAGTGATTTTGGTGAGATCCGGGAAAAATT----TTTCGGAGCATCATCGACCGATCAGGATATTTTTTGATAGATTTGAGTGAGAGCATATCTGCTAGGACCCGAAAGATGGTGAACTATGCCTGAATAGGGCGAAGCCAGAGGAAACTCTGGT
>X1
--------------------------------------------------TCGCTCTTCAACGAGGAATCCCTAGTAAGCACAAGTCATCAGCTTGTGTTGATTACGTCCCTGCCCTTTGTACACACCGCCCGTCGCTACTACCGATTGAAT-GGCTTAGTGAGACCCTCGGATTGGTATTCAGAAGCTTTAACCGGCATCTGTTTGCT-GAGAAGTTGGTCAAA-CTTGGTCATTT-AGAGG-AAGTAAAA-GTCGTAACAAGGTTTCCGTAGGTG---AACCTG-CGGAAGGATCATTAATGATTTTTA--AAGCGAGT----CGAG-CG----TTAAGCGAGGCTT-GCGAAA-------TATTTAAAACCCC-ACTCTTTT-TAACCTT-----AAAAAATAAACCATGATACA-TGAATTTAAAAA---AAAAAAGATCACTTTCAAC-AACGGA----TCTCTTGGCTCTC--GCATCGATGAAGAACGCA-GCGAAATGCGATAAGTAGTGTGAATTGCA-TAATTTTGTGAATCATCGAATCTTTGAACGC-AAATTGCACTCCCTGGTATTCCGG-GGAGTATGCCTGTTT-GAGGGTCGTTAGAATAAAA--A-TCGA--GGCGTCGCTCTTT------------------TTTTT-AAGGGTGATCGT-GTCGGAATT-GAGCCGTCTTTCAAATG-TTAATTCACGTCGAA-GTGGCTTAAAATTT--CATCC-ATCCG-----GTACGATT----AAAGCGTATT-TAAGATCAATTTT----GATT-AAGAACGCGCGATGA-CGTACCATCTCATGTAGT-ACGTTTGACCTGGC------GTCGTCAGGATCATTCGTA-TACGATACTC-AA--------CTTTTGACCTCAAATCAGGTAA-GAATACCCGCTGAACTT-AAGCATATCAATAAGCGGAGGAAAAGAAAATAACAATGATTCCCTC-AGTAACGGCGAGCGAAGAGGG-ATAAGCTCAAA-TTTTAAATCTGCTAGGTCTTA-CCTAT-CAGAGTTGTAATTTGAAGAAGCG-TTTCC-GCGTC-TCGG-TTGACCC-AAATCCTTT-GGGATATGGTATCATGGAGGGTG-AGAATCCCGTTC--GGTTGACCTTGTG-ACGCTTTACGATACGTTTTCTAAGAGTCGAGTTG-TTTGGGATTGCAGCTCAAAATGGG-AGGTAAATTTC-TCCTAAGGCTAAATATTGGCGAG-AGACCGATAGCGAACAAGTACCGTGAGGG--AAAGATGAAAA-GAACTTTG-AAAAGAGAGTAAAATAGT-ACGTGAAATTGT-TGAAAGGG-AAACGATTGAAGTCAGTCG-TACCGACGG-AAAATCAGCTCT-TT-AGTGCGGACT---TGTGGGCTTA---CGTGAGTTTT--AAC---ACCTCGCTGTTTGCAAC-GTTCGTGTTTTTTGGGTGTACTTTTTCGTATGGTAGGCCAATGTCAGTTTCGATCGCTATAAAA-TGACCGGCGGAATGTAGCTTCGATCTCGTATTGAAGTGTTATAGCCTCTGGTAGA-----TGTGGTGATCGGGACTGAGGATTGCAACGAATACCTTTTT-GGGCTATCCGTCTGATCTCTGA-AGGTTGCTTAGGTGCCGAAAGCGT-GCTTACGGT-TATTTAAGTTGACAGTCAAAAGGT-TAGGACGTGATTATATTC-GTTAAGGATGTTGGCGTAATGGCTTTAAACGACCCGTCTTGAAACACGGACCAAGGAGTCTAACATATGTGCGAGTGTT---------------------------------------------------------------------------------------------------------------------------------------------------------------------------------------
>X2
-------------------------------------------------TTCGCTCTTCAACGAGGAATCCCTAGTAAGCACAAGTCATCAGCTTGTGTTGATTACGTCCCTGCCCTTTGTACACACCGCCCGTCGCTACTACCGATTGAAT-GGCTTAGTGAGACCCTCGGATTGGTATTCAGAAGCTTTAACCGGCATCTGCTTGCT-GAGAAGTTGGTCAAA-CTTGGTCATTT-AGAGG-AAGTAAAA-GTCGTAACAAGGTTTCCGTAGGTG---AACCTG-CGGAAGGATCATTAATGATTTTTA--AAGCGAGT----CGAG-CG----TTAAGCGAGGCTT-GCGAAAAT-----TATTTAAAACCCC-ACTCTTTT-TAACCTT-----AAAAAATAAATCATGATACA-TGAATTTAAAAA---AAAAA-GATCACTTTCAAC-AACGGA----TCTCTTGGCTCTC--GCATCGATGAAGAACGCA-GCGAAATGCGATAAGTAGTGTGAATTGCA-TAATTTTGTGAATCATCGAATCTTTGAACGC-AAATTGCACTCCCTGGTATTCCGG-GGAGTATGCCTGTTT-GAGGGTCGTTAGAATAAAA--A-TCGA--GGTGTCGCTCTTT------------------TTTTTTAAGGGTGATCGC-GTCGGAATT-GAGCCGTCTTTCAAATG-TTAATTCATGTCAAA-GTGGCTTAAAATTT--CATCC-ATCCG-----GTACGATT----AAAGCGTATT-TAAGATCAATTTT----GATT-AAGAACGAGCGATGA-CGTACCATCTCATGTAGT-ACGTTTGACCTGGC------GTCGTCAGGATCATTCGTA-TACGATACTC-AA--------CTTTTGACCTCAAATCAGGTAA-GAATACCCGCTGAACTT-AAGCATATCAATAAGCGGAGGAAAAGAAAATAACAATGATTCCCTC-AGTAACGGCGAGCGAAGAGGG-ATAAGCTCAAA-TTTTAAATCTGTTGGGTTCCG-CTTAA-CAGAGTTGTATTTTGAAGAAACG-TTTTCTGCATC-CAGGATTAGCCT-AAATCCTTT-GGGATAAGGTATCATGGAGGGTG-AGAATCCCGTTCATGGTTAATCTTAAGGAAGCTCTACGATACGTTTTCCAAGAGTCGAGTTG-TTTGGGATTGCAGCTCAAAATGGG-AGGTAAATTTC-TCCTAAGGCTAAATATTGGCGAG-AGACCGATAGCGAACAAGTACCGTGAGGG--AAAGATGAAAA-GAACTTTG-AAAAGAGAGTAAAATAGT-ACGTGAAATTGT-TGAAAGGG-AAACGATTGAAGTCAGTCG-TACCGACGG-AAAATCAGCTCT-TTGAGTGCGGACT---TGTGGGCTTA---CGTGAGTTTTTTAAC---ACCTCGCTGTTTGCAAC-GTTCGTGTTTTTTGGGTGTACTTTTTCGTATGGTAGGCCAATGTCAGTTTCGATCGCTATAAAA-TGACCGGCGGAATGTAGCTTCGATCTCGTATTGAAGTGTTATAGCCTCTGGTAGA-----TGTGGTGATTGGGACTGAGGATTGCAACGAATACCTTTT--GGGCTATCCGTCTGATCTCTGA-AGGTTGCTTAGGTGCCGAAAGCGT-GCTTACGGT-TATTTAAGTTGACAGTCAAAAGGT-TAGAACGTGATTATATTC-GTTAAGGATATTGGCGTAATGGCTTTAAACAACCCGTCTTGAAACACGGACCAAGGAGTCTAACATATGTGCGAGTGTT---------------------------------------------------------------------------------------------------------------------------------------------------------------------------------------
>FN547546
--------------------------------------------------TCGCTCTTCAACGAGGAATCCCTAGTAAGCGTGAGTCATCAGCTCGCGTTGATTACGTCCCTGCCCTTTGTACACACCGCCCGTCGCTACTACCGATTGAAT-GGCTTAGTGAGACCCTCGGATTGGCTTACGGTGGTTGGCAACAGCTTGCCGTTCGTTGAGAAGTTGGTCAAA-CTTGGTCATTT-AGAGG-AAGTAAAA-GTCGTAACAAGGTTTCCGTAGGTG---AACCTG-CGGAAGGATCATTAAAAGAACGGGGGGGAGGCGT-GCTCTCGTTCCTCACGGAACCGGGACGCGTTTTCCTCCTTGAATCCAAATTC--ATGATTTTTTCGTTCCGGAAT-----CGAGCGATTACACGCA-CGATTCTAAAACGTAATATAACAAAACTTTCAAC-AATGGA----TCTCTTGGCTCTT--GCATCGATGAAGAACGCA-GTGAAGTGCGATATGTAGTGTGAATTGCA-GAATTCCGTGAATCATCGAATCTTTGAACGC-ATATTGCACTCTCTGGTATTCCGG-AGAGTATGCCTATTT-GAGGGTCATGTGAAATA------TAA----TTCTAGATTTCT-----------------------------TAGAAA------AAAAT-GGGTCAT---CCAGATT-----------TCA-TGGTTACCTAAAATACAAGACAT-----------GCTCATTTT-TTGGGTTACGTGATACTTTTGTTAA----------TCGTGACATT--CCGAGAAATATGC-GGGCGTGTTGTAATTTTTGCAAAAACGGATGGGAATTCGTCTC-TGCAAAATAGGATAAATT------GAATCTTGACCTCAAATTAGGTAA-GGGTACCCGCTGAACTT-AAGCATATCAATAAGCGGAGGAAAAGAAACTAACCAGGATTCCCTT-AGTAACGGCGAGTGAAGCGGG-AATGGCTCAAA-TTTTAAATCTGATCGGTTC---TCCGATCCGAATTGTAATCTAAAGAAGCG-TTTACAGCGTC--CT-CTCGGGTATAGGTCCCTT-GGAATAGGGCATCATAGAGGGTG-AGAATCCCGTCTGTGACACGAGTTCGGGATGCGATACGTTACGCTTTCGACGAGTCGAGTTG-TTTGGGATTGCAGCTCAAAATGGG-TGGTAAATTCC-ATCTAAGGCTAAATAATTGCAAG-AGACCGATAGCGAACAAGTACCGTGAGGG--AAAGATGAAAA-GAACTTTG-AAAAGAGAGTTAAACAGT-ACGTGAAATTGT-TGAAAGGG-AAACGATTGAAGCCAGTCA-TGCCGGTGG-GAAATCAGCTCC-----------------------------------------------------------CGGGGTAACCCG------GGAAGTGCACTTTCTCGCAAGGCAGGTTAGCGTCAGTTTCGCCAGTCGTAAAA-AGTCCGTCGGAAGGTAGCTCCATTC-------GGAGTGTTATAGCCAGCGGTCAA-----TGCGACGTGCGGGATTGAGGATTGCAGCGGGTGCCCTTCG-GGGCTAAGTGCCTGACCCTTGT-TCGAGATCGTCTCGGTAGCAGCAT-GCTGGTGACGAGCACGATT-CGCGGACACGGGGTTTAGCGTCACGGTAAACTC-GTTAAGGATGCTGACGTAATGGCTTCAAACGACCCGTCTTGAAACACGGACCAAGGAGTCTAACATGTGTGCGAGTGTT---------------------------------------------------------------------------------------------------------------------------------------------------------------------------------------
>FN547534
TGGGTAATCTTGTGAAACTTCATCGTGCTGGGGATAGAGCATTGCAATTATTGCTCTTCAACGAGGAATCCCTAGTAAGCGTGAGTCATCAGCTCGCGTTGATTACGTCCCTGCCCTTTGTACACACCGCCCGTCGCTACTACCGATTGAAC-GGCTTAGTGAGACTCTCGGATTGGCTTATGGTAGCTGGCAACAGCTTGCCGTTGGCTGAGAAGTTAGTCAAA-CTTGGTCGTTT-AGAGG-AAGTAAAA-GTCGTAACAAGGTTTCCGTAGGTG---AACCTG-CGGAAGGATCATTAAAAAAGTACGGGGGAGACGTCGCTCTTGTTTCTT-TGGAATCGGGACGGCGTTTCCTTTTAGTATCCAAATTCTAAAGATTTTCCGAGTCTGACATACATATGTATGCTTAGATTCAACAAAAATAAAAAAAATGAAAACAAAACTTTCAAC-AATGGA----TCTCTTGGCTCTT--GCATCGATGAAGAACGCA-GTGAAGTGCGATATGTAGTGTGAATTGCA-GAATTCCGTGAATCATCGAATCTTTGAACGC-ATATTGCACTCTCTGGTATTCCGG-AGAGTATGCCTATTT-GAGGGTCATTTGAAATAAT---ATAAAT--TTCAAGATTTCT-----------------------------TGGAATT----TAAAAT-GGGTTGT---CCATTTT-----------TCGGTGGTCACCTAAAATGCAAGACAA-----------GCTCATTTC-TTGGGTTGCGTGATACTTTCAGTTAC--------CTCGTGACACTTACCAAGGAAACATC-GGGCGTGTTATGAATTTTGCAATAGATAAATTCGGTTTATCTCGTGCGAAATATA--AAATT------GAATCATGACCTCAAATTAGGTAG-GAGTACCCGCTGAACTT-AAGCATATCAATAAGCGGAGGAAAAGAAACTAACAAGGATTCCCTT-AGTAACGGCGAGTGAAGTGGG-AATGGCTCAAA-TTTAAAATCTGACCAGTT----TCTGGTCCGAATTGTAATCTAAAGAAGTG-TTTTCCGCGTC--CAGCTCGAGTATAGGTCCCTT-GGAATAGGGCATCAGAGAGGGTG-AGAATCCCGTCTGTGACACGAGTTTGGAG-GTGATATGATACGCTTTCGACGAGTCGAGTTG-TTTGGGATTGCAGCTCAAAATGGG-TGGTAAATTCC-ATCTAAGGCTAAATAATGACAAG-AGACCGATAGCGAACAAGTACCGTGAGGG--AAAGATGAAAA-GAACTTTG-AAAAGAGAGTTAAACAGT-ACGTGAAATTGT-TGAAAGGG-AAACGATTGAAGCCAGTCG-TGCTGGCGG-GAAATCAGCTTT-----------------------------------------------------------CGGGATTACT--------GGAAGTGCACTTTCTCGCAAGGCAGGTTAGCATCAATTTCGCACGTTGTAAAA-AGTCCGTCGGAATGTGACTCCTTTC-------GGAGTGTTATAGCCAGCGGTCAA-----TGCGACGCGTGGGATTGAGGATTGCAGCGGGAGCCTTTTA-GG-CTAAGTGCCTGGCCCTTGT-TCGTGATCGTCTTGGCAACAGCAT-GCTGGTGTCGAGAACGATT-CGTGGCCACGGGGTGTAGCGTCACGGTAAACTC-GCTAAGGATGCTGACGTAATGGCTTTAAACGACCCGTCTTGAAACACGGACCAAGGAGTCTAACATACGTGCGAGTGTTTGGGCGGAAAACCCATTCGCGTAATGAAAGTGAACGTAGGTGGGAGTTCTCTTCGCGGGGGACGCACCATCGACCGATCTGGATATTTTTTGATAGATTTGAGTAAGAGC-------------------------------------------------------------------------
