# Supplementary material for: Flooding Greatly Affects the Diversity of Arbuscular Mycorrhizal Fungi Communities in the Roots of Wetland Plants
Source: PLoS One. 2011 Sep 12;6(9):e24512. doi: 10.1371/journal.pone.0024512 (PMC3171463; doi:10.1371/journal.pone.0024512)
Supplement: Alignment S2 — Sequence alignment of the sequences from phylotypes Glo1–Glo4 and their related sequences in GenBank. (TXT) [file pone.0024512.s006.txt]

>V1
------------------------------------------------------------
------------------------------------------------------------
------------------------------------------------------------
------------------------------------------------------------
------------------------------------------------------------
------------------------------------------------------------
------------------------------------------------------------
------------------------------------------------------------
------------------------------------------------------------
------------------------------------------------------------
------------------------------------------------------------
------------------------------------------------------------
------------------------------------------------------------
------------------------------------------------------------
------------------------------------------------------------
------------------------------------------------------------
------------------------------------------------------------
------------------------------------------------------------
------------------------------------------------------------
------------------------------------------------------------
------------------------------------------------------------
-------------------tattgctcttgaacgaggaatccctagtaagcac-aagtca
ttagcttgtgctgattacgtccctgccctttgtacacaccgcccgtcgctactaccgatt
gaatggcttagtgaggccttcggatcgagattcggagactggcaacagactctgggtttt
gaaaagttggtcaaacttggtcatttagaggaagtaaaagtcgtaacaaggtttccgtag
gtgaacc-tgcggaaggatcattaccaa-tcttagcaggcctggtc--tttgtcgaccat
ggtttcgcg-aaaa-tcgtatttaaaa-ccccactcttatat----aaaatgaatcattt
tatttgtg-at-aataaa--taaagatcactttcaacaacggatctcttggctctcgcat
cgatgaagaacgtagcgaagtgcgataagtagtgtgaattgcagaattccgtgaatcatc
gaatctttgaacgcaaattgcactccctggcatcccggggagtatgcctgtttgagggtc
agta-a-aat--taaaatcgg--ta-cgttgca-----tttttttgtaac-gtctccggg
gtttgggttatcttagct---------ctga--g-g---ttaagaggctt-aaaattga-
-catcatttcg-cgcgc-ttttagacgtacataaa-ttaa-ttttta-ttcgtctag--c
cg--gtgccgaa-g--gttattag-gtgcga-cc--ata--tttcgtgg-tctcgtgtct
ataaattttatcatga-tttga-cctc-aaatcaggtaggagta-cccgctgaac-ttaa
gcatatcaataagc-ggaggaaaag-aaaataacaatgattcccctagtaactgcgagtg
aaga-gggacaagctc-aaattttaaatctgtt-aggcttac-ctaaccgag-ttgtaat
ttgaagaggcg-ttttctgtgt-ttctgatcatcccaagt-cctttgggatagggcatca
t-ggagggtgagaat-cccgttcggttgatcagattcgctttacgatacgtcatctaaga
gtcaagttgttt-gggattgcagcttaaaatggg-aggtaaa-tttctcctaa-ggctaa
atattggcgagagaccgatagcgaacaagtaccgtgagggaaagatg-aaaagtactttg
aaaagagagttaaatagcacgtgaaattgttgaaagggaaacgattgaagccagtcgtac
ttgcgga-caatcagcctttcgggtgcgattctgtggagcgtgaggag-ttaaacgcctt
cat-gcctgcgtatttgtac-tctggggtatacttggacgtgcggtgggttaacatcaat
ttcggatgtcat-aaaatggctggaggaatgtagcttcggtctcgtactgaagtgttata
gc-ctttggtagagtagatgtgatgaccgggattgaggattgcaacgaatacctttt-gg
gctacccgcctgatctctgaaagttgctccggtgccgaaagcttgcttacggttatcaaa
gttgacgttcaaaaggttagaacgggttaaattcgttaagga-tgttgacgtaa-tggct
ttaaacgacccgtcttgaaacacggaccaaggagtctaacatatatgcgagtgtt-----
------------------------------------------------------------
------------------------------------------------------------
--------------------------------------------
>V4
------------------------------------------------------------
------------------------------------------------------------
------------------------------------------------------------
------------------------------------------------------------
------------------------------------------------------------
------------------------------------------------------------
------------------------------------------------------------
------------------------------------------------------------
------------------------------------------------------------
------------------------------------------------------------
------------------------------------------------------------
------------------------------------------------------------
------------------------------------------------------------
------------------------------------------------------------
------------------------------------------------------------
------------------------------------------------------------
------------------------------------------------------------
------------------------------------------------------------
------------------------------------------------------------
------------------------------------------------------------
------------------------------------------------------------
------------------ttattgctcttgaacgaggaatccctagtaagcac-aagtca
ttagcttgtgctgattacgtccctgccctttgtacacaccgcccgtcgctactaccgatt
gaatggcttagtgaggccttcggatcgagattcggagactggcaacagactctgggtttt
gaaaagttggtcaaacttggtcatttagaggaagtaaaagtcgtaacaaggtttccgtag
gtgaacc-tgcggaaggatcattaccaa-tcttagcgggcctggtc--tttgtcgaccat
ggtttcgcg-aaaa-tcgtatttaaaa-ccccactcttatat----aaaatggatcattt
tatttgtg-at-aataaa--taaagatcactttcaacaacggatctcttggctctcgcat
cgatgaagaacgtagcgaagtgcgataagtagtgtgaattgcagaattccgtgaatcatc
gaatctttgaacgcaaattgcactccctggcatcccggggagtatgcctgtttgagggtc
agta-a-aat--taaaatcgg--ta-cgttgca-----tttttttgtaac-gtctccgga
gtttgggttatcttagct---------ctga--g-g---ttaagaggctt-aaaattga-
-catcatttcg-cgcgc-ttttagacgtacataaa-ttaa-ttttta-ttcgtctag--c
tg--gtgccgaa-g--gttattag-gtgcga-cc--ata--tttcgtgg-tctcgtgtct
ataaattttatcatga-tttga-cctc-aaatcaggtaggagta-cccgctgaac-ttaa
gcatatcaataagc-ggaggaaaag-aaaataacaatgattcccctagtaactgcgagtg
aaga-gggacaagctc-aaattttaaatctgtt-aggcttac-ctaaccgag-ttgtaat
ttgaagaggcg-ttttctgtgt-ttctgatcatcccaagt-cctttgggatagggcatca
t-ggagggtgagaat-cccgttcggttgatcagattcgctttacgatacgtcatctaaga
gtcaagttgttt-gggattgcagcttaaaatggg-aggtaaa-tttctcctaa-ggctaa
atagcggcgagagaccgatagcgaacaagtaccgtgagggaaagatg-aaaagaactttg
aaaagagagttaaacagtacgtgaaattgttgaaagggaaacgattgaagccagtcgtac
cttcggg-taatcagcctttcgggtgcgattctgtggagcgtgaggag-ttaaacgcctt
cat-gcctgcatattcgtgcactttgggtgtacttgcccgtgtggtaggttaacatcaat
ttcggatatcat-aaaatggctggaggaatgtagcttcggtctcgtactgaagtgttata
gc-ctctg-----gtagatgtgatgaccgggattgaggattgcaacgaatacctttt-gg
gctacccgcctgatctctgaaagttgctctggtgccgaaagcttgcttacggtcatcaaa
gttgacgttcaaaaggttagaacgggttaaattcgttaagga-tgttgacgtaa-tggct
ttaaacgacccgtcttgaaacacggaccaaggagtctaacatatatgcgagtgttc----
------------------------------------------------------------
------------------------------------------------------------
--------------------------------------------
>V5
------------------------------------------------------------
------------------------------------------------------------
------------------------------------------------------------
------------------------------------------------------------
------------------------------------------------------------
------------------------------------------------------------
------------------------------------------------------------
------------------------------------------------------------
------------------------------------------------------------
------------------------------------------------------------
------------------------------------------------------------
------------------------------------------------------------
------------------------------------------------------------
------------------------------------------------------------
------------------------------------------------------------
------------------------------------------------------------
------------------------------------------------------------
------------------------------------------------------------
------------------------------------------------------------
------------------------------------------------------------
------------------------------------------------------------
-------------------tattgctcttgaacgaggaatccctagtaagcac-aagtca
ttagcttgtgctgattacgtccctgccctttgtacacaccgcccgtcgctactaccgatt
gaatggcttagtgaggccttcggatcgagattcggagactggcaacagactctgggtttt
gaaaagttggtcaaacttggtcatttagaggaagtaaaagtcgtaacaaggtttccgtag
gtgaacc-tgcggaaggatcattaccaa-tcttagcgggcctggtc--tttgtcgaccat
ggtttcgcg-aaaa-tcgtatttaaaa-ccccactcttatat----aaaatgaatcattt
tatttgtg-at-aataaa--taaagatcactttcaacaacggatctcttggctctcgcat
cgatgaagaacgtagcgaagtgcgataagtagtgtgaattgcagaattccgtgaatcatc
gaatctttgaacgcaaattgcactccctggcatcccggggagtatgcctgtttgagggtc
agta-a-aat--taaaatcgg--ta-cgttgca-----tttttttgtaac-gtctccgga
gtttgggttatcttagct---------ctga--g-g---ttaagaggctt-aaaattga-
-catcatttcg-cgcgc-ttttagacgtacataaa-ttaa-ttttta-ttcgtctag--c
tg--gtgccgaa-g--gttattag-gtgcga-cc--ata--tttcgtgg-tctcgtgtct
ataaattttatcatga-tttga-cctc-aaatcaggtaggagta-cccgctgaac-ttaa
gcatatcaataagc-ggaggaaaag-aaaataacaatgattcccctagtaactgcgagtg
aaga-gggacaagctc-aaattttaaatctgtt-aggcttac-ctaaccgag-ttgtaat
ttgaagaggcg-ttttctgtgt-ttctgatcatcccaagt-cctttgggatagggcatca
t-ggagggtgagaat-cccgttcggttgatcagattcgctttacgatacgtcatctaaga
gtcaagttgttt-gggattgcagcttaaaatggg-aggtaaa-tttctcctaa-ggctaa
ataacggcgagagaccgatagcgaacaagtaccgtgagggaaagatg-aaaagaactttg
aaaagagagttaaacagtacgtgaaattgttgaaagggaaacgattgaagccagtcgtac
cttcggg-taatcagcctttcgggtgcgattctgtggagcgtgaggag-ttaaacgcctt
cat-gcctgcatattcgtgcactttgggtgtacttgcccgtgtggtaggttaacatcaat
tttggatatcat-aaaatggctggaggaatgtagcttcggtctcgtactgaagtgttata
gc-ctctg-----gtagatgtgatgaccgggattgaggattgcaacgaatacctttt-gg
gctacccgcctgatctctgaaagttgctctggtgccgaaagcttgcttacggtcatcaaa
gttgacgttcaaaaggttagaacgggttaaattcgttaagga-tgttgacgtaa-tggct
ttaaacgacccgtcttgaaacacggaccaaggagtctaacatatatgcgagtgtt-----
------------------------------------------------------------
------------------------------------------------------------
--------------------------------------------
>V2
------------------------------------------------------------
------------------------------------------------------------
------------------------------------------------------------
------------------------------------------------------------
------------------------------------------------------------
------------------------------------------------------------
------------------------------------------------------------
------------------------------------------------------------
------------------------------------------------------------
------------------------------------------------------------
------------------------------------------------------------
------------------------------------------------------------
------------------------------------------------------------
------------------------------------------------------------
------------------------------------------------------------
------------------------------------------------------------
------------------------------------------------------------
------------------------------------------------------------
------------------------------------------------------------
------------------------------------------------------------
------------------------------------------------------------
-------------------tattgctcttgaacgaggaatccctagtaagcac-aagtca
ttagcttgtgctgattacgtccctgccctttgtacacaccgcccgtcgctactaccgatt
gaatggcttagtgaggccttcggatcgagattcggagactggcaacagactctgggtttt
gaaaagttggtcaaacttggtcatttagaggaagtaaaagtcgtaacaaggtttccgtag
gtgaacc-tgcggaaggatcattaccaa-tcttagcgggcctggtc--tttgtcgaccat
ggtttcgcg-aaaa-tcgtatttaaaa-ccccactcttatat----aaaatgaatcattt
tatttgtg-at-aataaa--taaagatcactttcaacaacggatctcttggctctcgcat
cgatgaagaacgtagcgaagtgcgataagtagtgtgaattgcagaattccgtgaatcatc
gaatctttgaacgcaaattgcactccctggcatcccggggagtatgcctgttcgagggtc
agta-a-aat--taaaatcgg--ta-cgttgca-----tttttttgtaac-gtctccgga
gtttgggttatcttagct---------ctga--g-g---ttaagaggctt-aaaattga-
-catcattccg-cgcgc-ttttagacgtacataaa-ttaa-ttttta-ttcgtctag--c
tg--gtgccgaa-g--gttattag-gtgcga-cc--ata--tttcgtgg-tctcgtgtct
ataaattttatcatga-tttga-cctc-aaatcaggtaggagta-cccgctgaac-ttaa
gcatatcaataagc-ggaggaaaag-aaaataacaatgattcccctagtaactgcgagtg
aaga-gggacaagctc-aaattttaaatctgtt-aggcttac-ctaaccgag-ttgtaat
ttgaagaggcg-ttttctgtga-ttctgatcatcccaagt-cctttgggatagggcatca
t-ggagggtgagaat-cccgttcggttgatcagattcgctttacgatacgtcatctaaga
gtcaagttgttt-gggattgcagcttaaaatggg-aggtaaa-tttctcctaa-ggctaa
ataacggcgagagaccgatagcgaacaagtaccgtgagggaaagatg-aaaagaactttg
aaaagagagttaaacagtacgtgaaattgttgaaagggaaacgattgaagccagtcgtac
cttcggg-taatcagcctttcgggtgcgattctgtggagcgtgaggag-ttaaacgcctt
cat-gcctgcatattcgtgcactttgggtgtacttgcccgtgtggtaggttaacatcaat
ttcggatatcat-aaaatggctggaggaatgtagcttcggtctcgtactgaagtgttata
gc-ctctg-----gtagatgtgatgaccgggattgaggattgcaacgaatacctttt-gg
gctacccgcctgatctctgaaagttgctctggtgccgaaagcttgcttacggtcatcaaa
gtggacgttcaaaaggttagaacgggttaaattcgttaagga-tgttgacgtaa-tggct
ttaaacgacccgtcttgaaacacggaccaaggagtctaacatatatgcgagtgtt-----
------------------------------------------------------------
------------------------------------------------------------
--------------------------------------------
>V6
------------------------------------------------------------
------------------------------------------------------------
------------------------------------------------------------
------------------------------------------------------------
------------------------------------------------------------
------------------------------------------------------------
------------------------------------------------------------
------------------------------------------------------------
------------------------------------------------------------
------------------------------------------------------------
------------------------------------------------------------
------------------------------------------------------------
------------------------------------------------------------
------------------------------------------------------------
------------------------------------------------------------
------------------------------------------------------------
------------------------------------------------------------
------------------------------------------------------------
------------------------------------------------------------
------------------------------------------------------------
------------------------------------------------------------
-------------------tattgctcttgaacgaggaatccctagtaagcac-aagtca
ttagcttgtgctgattacgtccctgccctttgtacacaccgcccgtcgctactaccgatt
gaatggcttagtgaggccttcggatcgagattcggagactggcaacagactctgggtttt
gaaaagttggtcaaacttggtcatttagaggaagtaaaagtcgtaacaaggtttccgtag
gtgaacc-tgcggaaggatcattaccta-tcttagcgggcctggtc---ttgttgactat
ggtttcgcg-aaaa-tcgtatttaaaa-ccccactcatatat---aaaaatgaatcatta
tacttgta-aa-aataaa--taaagatcactttcaacaacggatctcttggctctcgcat
cgatgaagaacgtagcgaagtgcgataagtagtgtgaattgcagaattccgtgaatcatc
gaatctttgaacgcaaattgcactccctggcatcccggggagtatgcctgtttgagggtc
agta-a-att--taaaatcgg--tg-cgttgca---tttttttttgtaacggtctccgga
gtttgggttatcttagcc---------ctgaggg-g---ttaagaggctt-aaaattga-
-catcatttcg-cgcgctttttagacgtacataaa-ttaa-ttttta-ttcgtctaat-c
tg--gtgccgaa-g--gttattag-atgtga-cc--ata--tttcgtgg-tctcgtgtct
at-aattttatcatga-tttga-cctc-aaatcaggtaggagta-cccgctgaac-ttaa
gcatatcaataagc-ggaggaaaag-aaaataacaatgattcccctagtaactgcgagtg
aaga-gggacaagctc-aaattttaaatctgtt-aggcttac-ctaaccgag-ttgtaat
ttgaagaggcg-ttttctgtgt-ttctgatcagcccaagt-cctttgggatagggcatca
t-ggagggtgagaat-cccgttcggttgatcagattcgctttacgatacgtcatctaaga
gtcaagttgttt-gggattgcagcttaaaatggg-aggtaaa-tttctcctaa-ggctaa
ataacggcgagagaccgatagcgaacaagtaccgtgagggaaagatg-aaaagaactttg
aaaagagagttaaacagtacgtgaaattgttgaaagggaaacgattgaagccagtcgtac
cttcggg-taatcagcctttcgggtgcgattctgtggagcgtgaggag-ttaaacgcctt
cat-gcctgcatattcgtgcactttgggtgtacatgcccgtgtggtaggttaacatcaat
ttcggatatcat-aaaatggctggaggaatgtagcttcggtctcgtactgaagtgttata
gc-ctctg-----gtagatgtgatgaccgggattgaggattgcaacgaatacctttt-gg
gctacccgcctgatctctgaaagttgctctggtgccgaaagcttgcttacggtcatcaaa
gttgacgttcaaaaggttagaacgggttaaattcgttaagga-tgttgacgtaa-tggct
ttaaacgacccgtcttgaaacacggaccaaggagtctaacatatatgcgagtgtt-----
------------------------------------------------------------
------------------------------------------------------------
--------------------------------------------
>V3
------------------------------------------------------------
------------------------------------------------------------
------------------------------------------------------------
------------------------------------------------------------
------------------------------------------------------------
------------------------------------------------------------
------------------------------------------------------------
------------------------------------------------------------
------------------------------------------------------------
------------------------------------------------------------
------------------------------------------------------------
------------------------------------------------------------
------------------------------------------------------------
------------------------------------------------------------
------------------------------------------------------------
------------------------------------------------------------
------------------------------------------------------------
------------------------------------------------------------
------------------------------------------------------------
------------------------------------------------------------
------------------------------------------------------------
-------------------tattgctcttgaacgaggaatccctagtaagcac-aagtca
ttagcttgtgctgattacgtccctgccctttgtacacaccacccgtcgctactaccgatt
gaatggcttagtgaggccttcggatcgagattcggagactggcaacggactctgggtttt
gaaaagttggtcaaacttggtcatttagaggaagtaaaagtcgtaacaaggtttccgtag
gtgaacc-tgcggaaggatcattaccta-tcttagcgggcctggtc---ttgttgactat
ggtttcgcg-aaaa-tcgtatttaaaa-ccccactcatatat---aaaaatgaaccatta
tacttgta-aa-aataaa--taaagatcactttcaacaacggatctcttggctctcgcat
cgatgaagaacgtagcgaagtgcgataagtagtgtgaattgcagaattccgtgaatcatc
gaatctttgaacgcaaattgcactccctggcatcccggggagtatgcctgtttgagggtc
agta-a-att--taaaatcgg--tg-cgttgca---tttttttttgtaacggtctcccga
gtttgggttatcttagcc---------ctgaggg-g---ttaagaggctt-aaaattga-
-catcatttcg-cgcgctttttagacgtacataaa-ttaa-ttttta-ttcgtctag--c
tg--gtgccgaa-g--gttattag-gtgcga-cc--ata--tttcgtgg-tctcgtgtct
ataaattttatcatga-tttga-cctc-aaatcaggtaggagta-cccgctgaac-ttaa
gcatatcaataagc-ggaggaaaag-aaaataacaatgattcccctagtaactgcgagtg
aaga-gggacaagctc-aaattttaaatctgtt-aggcttac-ctaaccgag-ttgtaat
ttgaagaggcg-ttttctgtgt-ttctgatcatcccaagt-cctttgggatagggcatca
t-ggagggtgagaat-cccgttcggttgatcagattcgctttacgatacgtcatctaaga
gtcaagttgttt-gggattgcagcttaaaatggg-aggtaaa-tttctcctaa-ggctaa
ataacggcgagagaccgatagcgaacaagtaccgtgagggaaagatg-aaaagaactttg
aaaagagagttaaacagtacgtgaaattgttgaaagggaaacgattgaagccagtcgtac
cttcggg-taatcagcctttcgggtgcgattctgtggagcgtgaggag-ttaaacgcctt
cat-gcctgcatattcgtgcactttgggtgtacttgcccgtgtggtaggttaacatcaat
ttcggatatcat-aaaatggctggaggaatgtagcttcggtctcgtactgaagtgttata
gc-ctctg-----gtagatgtgatgaccgggattgaggattgcaacgaatacctttt-gg
gctacccgcctgatctctgaaagctgctctggtgccgaaagcttgcttacggtcatcaaa
gttgacgttcaaaaggttagaacgggttaaattcgttaagga-tgttgacgtaa-tggct
ttaaacgacccgtcttgaaacacggaccaaggagtctaacatatatgcgagtgtt-----
------------------------------------------------------------
------------------------------------------------------------
--------------------------------------------
>FM865545 [org=Glomus intraradices, Att1102-12, MUCL49410, pHS051-14] 
------------------------------------------------------------
------------------------------------------------------------
------------------------------------------------------------
------------------------------------------------------------
------------------------------------------------------------
------------------------------------------------------------
------------------------------------------------------------
------------------------------------------------------------
------------------------------------------------------------
------------------------------------------------------------
------------------------------------------------------------
------------------------------------------------------------
------------------------------------------------------------
------------------------------------------------------------
------------------------------------------------------------
------------------------------------------------------------
------------------------------------------------------------
------------------------------------------------------------
------------------------------------------------------------
------------------------------------------------------------
-------------------------------tgggtaatcttgtgaaacttcatcgtgct
ggggatagagcattgcaattattgctcttgaacgaggaatccctagtaagcac-aagtca
ttagcttgtgctgattacgtccctgccctttgtacacaccgcccgtcgctactaccgatt
gaatggcttagtgaggccctcggatcgagattcggagactggcaacagactctgggtttt
gaaaagttggtcaaacttggtcatttagaggaagtaaaagtcgtaacaaggtttccgtag
gtgaacc-tgcggaaggatcattaccaa-tcttagcgggcctggtc---ttgttgactat
ggtttcgcg-aaaa-tcgtatttaaaa-ccccactcttatat----aagatgaatcatta
tatttgta-aa-aataaa--taaagatcactttcaacaacggatctcttggctctcgcat
cgatgaagaacgtagcgaagtgcgataagtagtgtgaattgcagaattccgtgaatcatc
gaatctttgaacgcaaattgcactccctggcatcccggggagtatgcctgtttgagggtc
agta-a-att--taaaatcgg--tg-cgttgca---tttttttttgtaac-gtttccgga
gtttgggttatcttagcc---------ttga--g-g---ttaagaggctt-aaaattga-
-tatcatttcg-cgcgc-ttttagacgtacataaa-ttaa-ttttta-ttcgtctaat-c
tg--gtgccgaa-g--gttattag-atgcga-cc--atg--tctcgtgg-tctcgtgtct
at-aattttatcatga-tttga-cctc-aaatcacgtaggagta-cccgctgaac-ttaa
gcatatcaataagc-ggaggaaaag-aaaataacaatgattcccctagtaactgcgagtg
aaga-gggacaagctc-aaattttaaatctgtt-aggtttac-ctaaccgag-ttgtaat
ttgaagaggcg-ttttctgtgt-ttttgatcagcccaagt-cctttgggatagggcatca
t-ggagggtgagaat-cccgttcggttggtcagattcgctttacgatacgtcatctaaga
gtcaagttgttt-gggattgcagcttaaaatggg-aggtaaa-tttctcctaa-ggctaa
ataacggcgagagaccgatagcgaacaagtaccgtgagggaaagatg-aaaagaactttg
aaaagagagttaaacagtacgtgaaattgttgaaagggaaacgattgaagccagtcgtac
cttcggg-taatcagcctttcgggtgcgattctgtggagcgtggggag-ttaaacgcctt
cat-gcctgcatattcgtgcactttgggtgtacttgcccgtgtggtaggttaacatcaat
ttcggatgtcat-aaaatggctggaggaatgtagcttcggtctcgtactgaagtgttata
gc-ctttg-----gtagatgtgatgaccgggattgaggattgcaacgaatacctttt-gg
gctatccgtctgatctctgaaagttgctctggtgccgaaagcttgcttacggttatcaaa
gttgacgttcaaaaggttagaacgggttaaattcgttaagga-tgttgacgtaa-tggct
ttaaacgacccgtcttgaaacacggaccaaggagtctaacatatatgcgagtgtttgggt
gatcaaacccttacgcgtaatgaaagtaatttaggtgggaacatttttgtgcaccatcga
ccgatcaggatattttttgatagatttgagtaagagcatatctgctaggacccgaaagat
ggtgaactatgcctgaatagggtgaagccagaggaaactctggt
>FM865548 [org=Glomus intraradices, Att1102-12, MUCL49410, pHS051-39] 
------------------------------------------------------------
------------------------------------------------------------
------------------------------------------------------------
------------------------------------------------------------
------------------------------------------------------------
------------------------------------------------------------
------------------------------------------------------------
------------------------------------------------------------
------------------------------------------------------------
------------------------------------------------------------
------------------------------------------------------------
------------------------------------------------------------
------------------------------------------------------------
------------------------------------------------------------
------------------------------------------------------------
------------------------------------------------------------
------------------------------------------------------------
------------------------------------------------------------
------------------------------------------------------------
------------------------------------------------------------
-------------------------------tgggtaatcttttgaaacttcatcgtgct
ggggatagagcattgcaattattgctcttgaacgaggaatccctagtaagcac-aagtca
ttagcttgtgctgattacgtccctgccctttgtacacaccgcccgtcgctactaccgatt
gaatggcttagtgaggccctcggatcgagattcggagactggcaacagactctgggtttt
gaaaagttggtcaaacttggtcatttagaggaagtaaaagtcgtaacaaggtttccgtag
gtgaacc-tgcggaaggatcattaccaa-tcttagcgggcctggtc---ttgttgactat
ggtttcgcg-aaaa-tcgtatttaaaa-ccccactcttatat----aagatgaatcatta
tatttgta-aa-aataaa--taaagatcactttcaacaacggatctcttggctctcgcat
cgatgaagaacgtagcgaagtgcgataagtagtgtgaattgcagaattccgtgaatcatc
gaatctttgaacgcaaattgcactccctggcatcccggggagtatgcctgtttgagggtc
agta-a-att--taaaatcgg--tg-cgttgca---tttttttttgtaac-gtttccgga
gtttgggttatcttagcc---------ttga--g-g---ttaagaggctt-aaaattga-
-tatcatttcg-cgcgc-ttttagacgtacataaa-ttaa-ttttta-ttcgtctaat-c
tg--gtgccgaa-g--gttattag-atgcga-cc--atg--tctcgtgg-tctcgtgtct
at-aattttatcatga-tttga-cctc-aaatcaggtaggagta-cccgctgaac-ttaa
gcatatcaataagc-ggaggaaaag-aaaataacaatgattcccctagtaactgcgagtg
aaga-gggacaagctc-aaattttaaatctgtt-aggtttac-ctaaccgag-ttgtaat
ttgaagaggcg-ttttctgtgt-ttttgatcagcccaagt-cctttgggatagggcatca
t-ggagggtgagaat-cccgttcggttggtcagattcgctttacgatacgtcatctaaga
gtcaagttgttt-gggattgcagcttaaaatggg-aggtaaa-tttctcctaa-ggctaa
ataacggcgagagaccgatagcgaacaagtaccgtgagggaaagatg-aaaagaactttg
aaaagagagttaaacagtacgtgaaattgttgaaagggaaacgattgaagccagtcgtac
cttcggg-taatcagcctttcgggtgcgattctgtggagcgtggggag-ttaaacgcctt
cat-gcctgcatattcgtgcactttgggtgtacttgcccgtgtggtaggttaacatcaat
ttcggatgtcat-aaaatggctggaggaatgtagcttcggtctcgtactgaagtgttata
gc-ctttg-----gtagatgtgatgaccgggattgaggattgcaacgaatacctttt-gg
gctatccgtctgatctctgaaagttgctctggtgccgaaagcttgcttacggttatcaaa
gttgacgttcaaaaggttagaacgggttaaattcgttaagga-tgttgacgtaa-tggct
ttaaacgacccgtcttgaaacacggaccaaggagtctaacatatatgcgagtgtttgggt
gatcaaacccttacgcgtaatgaaagtaatttaggtgggaacatttttgtgcaccatcga
ccgatcaggatattttttgatagatttgagtaagagcatatctgctaggacccgaaagat
ggtgaactatgcctgaatagggtgaagccagaggaaactctggt
>FM865549 [org=Glomus intraradices, Att1102-12, MUCL49410, pHS051-49] 
------------------------------------------------------------
------------------------------------------------------------
------------------------------------------------------------
------------------------------------------------------------
------------------------------------------------------------
------------------------------------------------------------
------------------------------------------------------------
------------------------------------------------------------
------------------------------------------------------------
------------------------------------------------------------
------------------------------------------------------------
------------------------------------------------------------
------------------------------------------------------------
------------------------------------------------------------
------------------------------------------------------------
------------------------------------------------------------
------------------------------------------------------------
------------------------------------------------------------
------------------------------------------------------------
------------------------------------------------------------
-------------------------------tgggtaatcttatgaaacttcatcgtgct
ggggatagagcattgcaattattgctcttgaacgaggaatccctagtaagcac-aagtca
ttagcttgtgctgattacgtccctgccctttgtacacaccgcccgtcgctactaccgatt
gaatggcttagtgaggccctcggatcgagattcggagactggcaacagactctgggtttt
gaaaagttggtcaaacttggtcatttagaggaagtaaaagtcgtaacaaggtttccgtag
gtgaacc-tgcggaaggatcattaccaa-tcttagcgggcctggtc---ttgttgactat
ggtttcgcg-aaaa-tcgtatttaaaa-ccccactcttatat----aagatgaatcatta
tatttgta-aa-aataaa--taaagatcactttcaacaacggatctcttggctctcgcat
cgatgaagaacgtagcgaagtgcgataagtagtgtgaattgcagaattccgtgaatcatc
gaatctttgaacgcaaattgcactccctggcatcccggggagtatgcctgtttgagggtc
agta-a-att--taaaatcgg--tg-cgttgca---tttttttttgtaac-gtttccgga
gtttgggttatcttagcc---------ttga--g-g---ttaagaggctt-aaaattga-
-tatcatttcg-cgcgc-ttttagacgtacataaa-ttaa-ttttta-ttcgtctaat-c
tg--gtgccgaa-g--gttattag-atgcga-cc--atg--tctcgtgg-tctcgtgtct
at-aattttatcatga-tttga-cctc-aaatcaggtaggagta-cccgctgaac-ttaa
gcatatcaataagc-ggaggaaaag-aaaataacaatgattcccctagtaactgcgagtg
aaga-gggacaagctc-aaattttaaatctgtt-aggtttac-ctaaccgag-ttgtaat
ttgaagaggcg-ttttctgtgt-ttttgatcagcccaagt-cctttgggatagggcatca
t-ggagggtgagaat-cccgttcggttggtcagattcgctttacgatacgtcatctaaga
gtcaagttgttt-gggattgcagcttaaaatggg-aggtaaa-tttctcctaa-ggctaa
ataacggcgagagaccgatagcgaacaagtaccgtgagggaaagatg-aaaagaactttg
aaaagagagttaaacagtacgtgaaattgttgaaagggaaacgattgaagccagtcgtac
cttcggg-taatcagcctttcgggtgcgattctgtggagcgtggggag-ttaaacgcctt
cat-gcctgcatattcgtgcactttgggtgtacttgcccgtgtggtaggttaacatcaat
ttcggatgtcat-aaaatggctggaggaatgtagcttcggtctcgtactgaagtgttata
gc-ctttg-----gtagatgtgatgaccgggattgaggattgcaacgaatacctttt-gg
gctatccgtctgatctctgaaagttgctctggtgccgaaagcttgcttacggttatcaaa
gttgacgttcaaaaggttagaacgggttaaattcgttaagga-tgttgacgtaa-tggct
ttaaacgacccgtcttgaaacacggaccaaggagtctaacatatatgcgagtgtttgggt
gatcaaacccttacgcgtaatgaaagtaatttaggtgggaacatttttgtgcaccatcga
ccgatcaggatattttttgatagatttgagtaagagcatatctgctaggacccgaaagat
ggtgaactatgcctgaatagggtgaagccagaggaaactctg--
>FM865559 [org=Glomus intraradices, Att 4-38. INVAM FL208, pHS080-12] 
------------------------------------------------------------
------------------------------------------------------------
------------------------------------------------------------
------------------------------------------------------------
------------------------------------------------------------
------------------------------------------------------------
------------------------------------------------------------
------------------------------------------------------------
------------------------------------------------------------
------------------------------------------------------------
------------------------------------------------------------
------------------------------------------------------------
------------------------------------------------------------
------------------------------------------------------------
------------------------------------------------------------
------------------------------------------------------------
------------------------------------------------------------
------------------------------------------------------------
------------------------------------------------------------
------------------------------------------------------------
------------------------------------------------------------
------------------------------------------------------------
-------------attacgtccctgccctttgtacacaccgcccgtcgctactaccgatt
gaatggcttagtgaggccttcggatcgagattcggagactggcaacagactctggatttt
gaaaagttggtcaaacttggtcatttagaggaagtaaaagtcgtaacaaggtttccgtag
gtgaacc-tgcggaaggatcattaccaa-tcttagcgggcctggtc---ttgttgactat
ggtttcgcg-aaaa-tcgtatttaaaa-ccccactcttatat----aaaatgaatcatta
tatttgta-aa-aataaa--taaagatcactttcaacaacggatctcttggctctcgcat
cgatgaagaacgtagcgaagtgcgataagtagtgtgaattgcagaattccgtgaatcatc
gaatctttgaacgcaaattgcactccctggcatcccggggagtatgcctgtttgagggtc
agta-a-att--taaaatcgg--tg-cgttgca---tttttttttgtaac-gtttccgga
gtttgggttatcttagcc---------ttga--g-g---ttaagaggctt-aaaattga-
-tatcatttcg-cgcgc-ttttagacgtacataaa-ttaa-ttttta-ttcgtctaat-c
tg--gtgccgaa-g--gttattag-atgcga-cc--atg--tctcgtgg-tctcgtgtct
at-aattttatcatga-tttga-cctc-aaatcaggtaggagta-cccgctgaac-ttaa
gcatatcaataagc-ggaggaaaag-aaaataacaatgattcccctagtaactgcgagtg
aaga-gggacaagctc-aaattttaaatctgtt-aggtttac-ctaaccgag-ttgtaat
ttgaagaggcgtttttctgtgt-ttttgatcagcccaagt-cctttgggatagggcatca
t-ggagggtgagaat-cccgttcggttgatcagattcgctttacgatacgtcatctaaga
gtcaagttgttt-gggattgcagcttaaaatggg-aggtaaa-tttctcctaa-ggctaa
ataacggcgagagaccgatagcgaacaagtaccgtgagggaaagatg-aaaagaactttg
aaaagagagttaaacagtacgtgaaattgttgaaagggaaacgattgaagccagtcgtac
cttcggg-taatcagcctttcgggtgcgattctgtggagcgtggggag-ttaaacgcctt
cat-gcctgcatattcgtgcactttgggtgtacttgcccgtgtggtaggttaacatcaat
ttcggatgtcat-aaaatggctggaggaatgtagcttcggtctcgtactgaagtgttata
gc-ctttg-----gtagatgtgatgaccgggattgaggattgcaacgaatacctttt-gg
gctatccgtctgatctctgaaagttgctctggtgccgaaagcttgcttacggttatcaaa
gttgacgttcaaaaggttagaacgggttaaattcgttaagga-tgttgacgtaa-tggct
ttaaacgacccgtcttgaaacacggacca-------------------------------
------------------------------------------------------------
------------------------------------------------------------
--------------------------------------------
>FM865560 [org=Glomus intraradices, Att 4-38. INVAM FL208, pHS080-16] 
------------------------------------------------------------
------------------------------------------------------------
------------------------------------------------------------
------------------------------------------------------------
------------------------------------------------------------
------------------------------------------------------------
------------------------------------------------------------
------------------------------------------------------------
------------------------------------------------------------
------------------------------------------------------------
------------------------------------------------------------
------------------------------------------------------------
------------------------------------------------------------
------------------------------------------------------------
------------------------------------------------------------
------------------------------------------------------------
------------------------------------------------------------
------------------------------------------------------------
------------------------------------------------------------
------------------------------------------------------------
------------------------------------------------------------
------------------------------------------------------------
-------------attacgtccctgccctttgtacacaccgcccgtcgctactaccgatt
gaatggcttagtgaggccctcggatcgagattcggagactggcaacagactctgggtttt
gaaaagttggtcaaacttggtcatttagaggaagtaaaagtcgtaacaaggtttccgtag
gtgaacc-tgcggaaggatcattaccaa-tcttagcgggcctggtc---ttgttgactat
ggtttcgcg-aaaa-tcgtatttaaaa-ccccactcttatat----aaaatgaatcatta
tatttgta-aa-aataaa--taaagatcactttcaacaacggatctcttggctctcgcat
cgatgaagaacgtagcgaagtgcgataagtagtgtgaattgcagaattccgtgaatcatc
gaatctttgaacgcaaattgcactccctggcatcccggggagtatgcctgtttgagggtc
agta-a-att--taaaatcgg--tg-cgttgca---tttttttttgtaac-gtttccgga
gtttgggttatcttagcc---------ttga--g-g---ttaagaggctt-aaaattga-
-tatcatttcg-cgcgc-ttttagacgtacataaa-ttaa-ttttta-ttcgtctaat-c
tg--gtgccgaa-g--gttattag-atgcga-cc--atg--tctcgtgg-tctcgtgtct
at-aattttatcatga-tttga-cctc-aaatcaggtaggagta-cccgctgaac-ttaa
gcatatcaataagc-ggaggaaaag-aaaataacaatgattcccctagtaactgcgagtg
aaga-gggacaagctc-aaattttaaatctgtt-aggtttac-ctaaccgag-ttgtaat
ttgaagaggcg-ttttctgtgt-ttttgatcagcccaagt-cctttgggatagggcatca
t-ggagggtgagaat-cccgttcggttgatcagattcgctttacgatacgtcatctaaga
gtcaagttgttt-gggattgcagcttaaaatggg-aggtaaa-tttctcctaa-ggctaa
ataacggcgagagaccgatagcgaacaagtaccgtgagggaaagatg-aaaagaactttg
aaaagagagttaaacagtacgtgaaattgttgaaagggaaacgattgaagccagtcgtac
cttcggg-taatcagcctttcgggtgcgattctgtggagcgtggggag-ttaaacgcctt
cat-gcctgcatattcgtgcactttgggtgtacttgcccgtgtggtaggttaacatcaat
ttcggatgtcat-aaaatggctggaggaatgtagcttcggtctcgtactgaagtgttata
gc-ctttg-----gtagatgtgatgaccgggattgaggattgcaacgaatacctttt-gg
gctatccgtctgatctctgaaagttgctctggtgccgaaagcttgcttacggttatcaaa
gttgacgttcaaaaggttagaacgggttaaattcgttaagga-tgttgacgtaa-tggct
ttaaacgacccgtcttgaaacacggacca-------------------------------
------------------------------------------------------------
------------------------------------------------------------
--------------------------------------------
>FM865576 [org=Glomus intraradices, Att4-41, INVAM FL208, pHS096-19] 
------------------------------------------------------------
------------------------------------------------------------
------------------------------------------------------------
------------------------------------------------------------
------------------------------------------------------------
------------------------------------------------------------
------------------------------------------------------------
------------------------------------------------------------
------------------------------------------------------------
------------------------------------------------------------
------------------------------------------------------------
------------------------------------------------------------
------------------------------------------------------------
------------------------------------------------------------
------------------------------------------------------------
------------------------------------------------------------
------------------------------------------------------------
------------------------------------------------------------
------------------------------------------------------------
------------------------------------------------------------
------------------------------------------------------------
-------------------tattgctcttgaacgaggaatccctagtaagcac-aagtca
ttagcttgtgctgattacgtccctgccctttgtacacaccgcccgtcgctactaccgatt
gaatggcttagtgaggccctcggatcgagattcggagactggcaacagactctgggtttt
gaaaagttggtcaaacttggtcatttagaggaagtaaaagtcgtaacaaggtttccgtag
gtgaacc-tgcggaaggatcattaccaa-tcttagcgggcctggtc---ttgttgactat
ggtttcgcg-aaaa-tcgtatttaaaa-ccccactcttatat----aaaatgaatcatta
tatttgta-aa-aataaa--taaagatcactttcaacaacggatctcttggctctcgcat
cgatgaagaacgtagcgaagtgcgataagtagtgtgaattgcagaattccgtgaatcatc
gaatctttgaacgcaaattgcactccctggcatcccggggagtatgcctgtttgagggtc
agta-a-att--taaaatcgg--tg-cgttgca---tttttttttgtaac-gtttccgga
gtttgggttatcttagcc---------ttga--g-g---ttaagaggctt-aaaattga-
-tatcatttcg-cgcgc-ttttagacgtacataaa-ttaa-ttttta-ttcgtctaat-c
tg--gtgccgaa-g--gttattag-atgcga-cc--atg--tctcgtgg-tctcgtgtct
at-aattttatcatga-tttga-cctc-aaatcaggtaggagta-cccgctgaac-ttaa
gcatatcaataagc-ggaggaaaag-aaaataacaatgattcccctagtaactgcgagtg
aaga-gggacaagctc-aaattttaaatctgtt-aggtttac-ctaaccgag-ttgtaat
ttgaagaggcg-ttttctgtgt-ttttgatcagcccaagt-cctttgggatagggcatca
t-ggagggtgagaat-cccgttcggttgatcagattcgctttacgatacgtcatctaaga
gtcaagttgttt-gggattgcagcttaaaatggg-aggtaaa-tttctcctaa-ggctaa
ataacggcgagagaccgatagcgaacaagtaccgtgagggaaagatg-aaaagaactttg
aaaagagagttaaacagtacgtgaaattgttgaaagggaaacgattgaagccagtcgtac
cttcggg-taatcagcctttcgggtgcgattctgtggagcgtggggag-ttaaacgcctt
cat-gcctgcatattcgtgcactttgggtgtacttgcccgtgtggtaggttaacatcaat
ttcggatgtcat-aaaatggctggaggaatgtagcttcggtctcgtactgaagtgttata
gc-ctttg-----gtagatgtgatgaccgggattgaggattgcaacgaatacctttt-gg
gctatccgtctgatctctgaaagttgctctggtgccgaaagcttgcttacggttatcaaa
gttgacgttcaaaaggttagaacgggttaaattcgttaagga-tgttgacgtaa-tggct
ttaaacgacccgtcttgaaacacggaccaaggagtctaacatatatgcgagtgtt-----
------------------------------------------------------------
------------------------------------------------------------
--------------------------------------------
>FM865605 [org=Glomus intraradices, Att4-64, INVAM FL208, pHS99-47] 
------------------------------------------------------------
------------------------------------------------------------
------------------------------------------------------------
------------------------------------------------------------
------------------------------------------------------------
------------------------------------------------------------
------------------------------------------------------------
------------------------------------------------------------
------------------------------------------------------------
------------------------------------------------------------
------------------------------------------------------------
------------------------------------------------------------
------------------------------------------------------------
------------------------------------------------------------
------------------------------------------------------------
------------------------------------------------------------
------------------------------------------------------------
------------------------------------------------------------
------------------------------------------------------------
------------------------------------------------------------
------------------------------------------------------------
-------------------tattgctcttgaacgaggaatccctagtaagcac-aagtca
ttagcttgtgctgattacgtccctgccctttgtacacaccgcccgtcgctactaccgatt
gaatggcttagtgaggccctcggatcgagattcggagactggcaacagactctgggtttt
gaaaagttggtcaaacttggtcatttagaggaagtaaaagtcgtaacaaggtttccgtag
gtgaacc-tgcggaaggatcattaccaa-tcttagcgggcctggtc---ttgttgactat
ggtttcgcg-aaaa-tcgtatttaaaa-ccccactcttatat----aaaatgaatcatta
tatttgta-aa-aataaa--taaagatcactttcaacaacggatctcttggctctcgcat
cgatgaagaacgtagcgaagtgcgataagtagtgtgaattgcagaattccgtgaatcatc
gaatctttgaacgcaaattgcactccctggcatcccggggagtatgcctgtttgagggtc
agta-a-att--taaaatcgg--tg-cgttgca---tttttttttgtaac-gtttccgga
gtttgggttatcttagcc---------ttga--g-g---ttaagaggctt-aaaattga-
-tatcatttcg-cgcgc-ttttagacgtacataaa-ttaa-ttttta-ttcgtctaat-c
tg--gtgccgaa-g--gttattag-atgcga-cc--atg--tctcgtgg-tctcgtgtct
at-aattttatcatga-tttga-cctc-aaatcaggtaggagta-cccgctgaac-ttaa
gcatatcaataagc-ggaggaaaag-aaaataacaatgattcccctagtaactgcgagtg
aaga-gggacaagctc-aaattttaaatctgtt-aggtttac-ctaaccgag-ttgtaat
ttgaagaggcgtttttctgtgt-ttttgatcagcccaagt-cctttgggatagggcatca
t-ggagggtgagaat-cccgttcggttgatcagattcgctttacgatacgtcatctaaga
gtcaagttgttt-gggattgcagcttaaaatggg-aggtaaa-tttctcctaa-ggctaa
ataacggcgagagaccgatagcgaacaagtaccgtgagggaaagatg-aaaagaactttg
aaaagagagttaaacagtacgtgaaattgttgaaagggaaacgattgaagccagtcgtac
cttcggg-taatcagcctttcgggtgcgattctgtggagcgtggggag-ttaaacgcctt
cat-gcctgcatattcgtgcactttgggtgtacttgcccgtgtggtaggttaacatcaat
ttcggatgtcat-aaaatggctggaggaatgtagcttcggtctcgtactgaagtgttata
gc-ctttg-----gtagatgtgatgaccgggattgaggattgcaacgaatacctttt-gg
gctatccgtctgatctctgaaagttgctctggtgccgaaagcttgcttacggttatcaaa
gttgacgttcaaaaggttagaacgggttaaattcgttaagga-tgttgacgtaa-tggct
ttaaacgacccgtcttgaaacacggaccaaggagtctaacatatatgcgagtgtt-----
------------------------------------------------------------
------------------------------------------------------------
--------------------------------------------
>FM865577 [org=Glomus intraradices, Att4-41, INVAM FL208, pHS096-22] 
------------------------------------------------------------
------------------------------------------------------------
------------------------------------------------------------
------------------------------------------------------------
------------------------------------------------------------
------------------------------------------------------------
------------------------------------------------------------
------------------------------------------------------------
------------------------------------------------------------
------------------------------------------------------------
------------------------------------------------------------
------------------------------------------------------------
------------------------------------------------------------
------------------------------------------------------------
------------------------------------------------------------
------------------------------------------------------------
------------------------------------------------------------
------------------------------------------------------------
------------------------------------------------------------
------------------------------------------------------------
------------------------------------------------------------
-------------------tattgctcttgaacgaggaatccctagtaagcac-aagtca
ttagcttgtgctgattacgtccctgccctttgtacacaccgcccgtcgctactaccgatt
gaatggcttagtgaggccctcggatcgagattcggagactggcaacagactctgggtttt
gaaaagttggtcaaacttggtcatttagaggaagtaaaagtcgtaacaaggtttccgtag
gtgaacc-tgcggaaggatcattaccaa-tcttagcgggcctggtc---ttgttgactat
ggtttcgcg-aaaa-tcgtatttaaaa-ccccactcttatat----aaaatgaatcatta
tatttgta-aa-aataaa--taaagatcactttcaacaacggatctcttggctctcgcat
cgatgaagaacgtagcgaagtgcgataagtagtgtgaattgcagaattccgtgaatcatc
gaatctttgaacgcaaattgcactccctggcatcccggggagtatgcctgtttgagggtc
agta-a-att--taaaatcgg--tg-cgttgca---tttttttttgtaac-gtttccgga
gtttgggttatcttagcc---------ttga--g-g---ttaagaggctt-aaaattga-
-tatcatttcg-cgcgc-ttttagacgtacataaa-ttaa-ttttta-ttcgtctaat-c
tg--gtgccgaa-g--gttattag-atgcga-cc--atg--tctcgtgg-tctcgtgtct
at-aattttatcatga-tttga-cctc-aaatcaggtaggagta-cccgctgaac-ttaa
gcatatcaataagc-ggaggaaaag-aaaataacaatgattcccctagtaactgcgagtg
aaga-gggacaagctc-aaattttaaatctgtt-aggtttac-ctaaccgag-ttgtaat
ttgaagaggcg-ttttctgtgt-ttttgatcagcccaagt-cctttgggatagggcatca
t-ggagggtgagaat-cccgttcggttgatcagattcgctttacgatacgtcatctaaga
gtcaagttgttt-gggattgcagcttaaaatggg-aggtaaa-tttctcctaa-ggctaa
ataacggcgagagaccgatagcgaacaagtaccgtgagggaaagatg-aaaagaactttg
aaaagagagttaaacagtacgtgaaattgttgaaagggaaacgattgaagccagtcgtac
cttcggg-taatcagcctttcgggtgcgattctgtggagcgtgaggag-ttaaacgcctt
cat-gcctgcatattcgtgcactttgggtgtacttgcccgtgtggtaggttaacatcaat
ttcggatatcat-aaaatggctggaggaatgtagcttcggtctcgtactgaagtgttata
gc-ctctg-----gtagatgtgatgaccgggattgaggattgcaacgaatacctttt-gg
gctacccgcctgatctctgaaagttgctctggtgccgaaagcttgcttacggttatcaaa
gttgacgttcaaaaggttagaacgggttaaattcgttaagga-tgttgacgtaa-tggct
ttaaacgacccgtcttgaaacacggaccaaggagtctaacatatgtgcgagtgttt----
------------------------------------------------------------
------------------------------------------------------------
--------------------------------------------
>FM865597 [org=Glomus intraradices, Att4-64, INVAM FL208, pHS99-11] 
------------------------------------------------------------
------------------------------------------------------------
------------------------------------------------------------
------------------------------------------------------------
------------------------------------------------------------
------------------------------------------------------------
------------------------------------------------------------
------------------------------------------------------------
------------------------------------------------------------
------------------------------------------------------------
------------------------------------------------------------
------------------------------------------------------------
------------------------------------------------------------
------------------------------------------------------------
------------------------------------------------------------
------------------------------------------------------------
------------------------------------------------------------
------------------------------------------------------------
------------------------------------------------------------
------------------------------------------------------------
------------------------------------------------------------
-------------------tattgctcttgaacgaggaatccctagtaagcac-aagtca
ttagcttgtgctgattacgtccctgccctttgtacacaccgcccgtcgctactaccgatt
gaatggcttagtgaggccctcggatcgagattcggagactggcaacagactctgggtttt
gaaaagttggtcaaacttggtcatttagaggaagtaaaagtcgtaacaaggtttccgtag
gtgaacc-tgcggaaggatcattaccaa-tcttagcgggcctggtc---ttgttgactat
ggtttcgcg-aaaa-tcgtatttaaaa-ccccactcttatat----aaaatgaatcatta
tatttgta-aa-aataaa--taaagatcactttcaacaacggatctcttggctctcgcat
cgatgaagaacgtagcgaagtgcgataagtagtgtgaattgcagaattccgtgaatcatc
gaatctttgaacgcaaattgcactccctggcatcccggggagtatgcctgtttgagggtc
agta-a-att--taaaatcgg--tg-cgttgca---tttttttttgtaac-gtttccgga
gtttgggttatcttagcc---------ttga--g-g---ttaagaggctt-aaaattga-
-tatcatttcg-cgcgc-ttttagacgtacataaa-ttaa-ttttta-ttcgtctaat-c
tg--gtgccgaa-g--gttattag-atgcga-cc--atg--tctcgtgg-tctcgtgtct
at-aattttatcatga-tttga-cctc-aaatcaggtaggagta-cccgctgaac-ttaa
gcatatcaataagc-ggaggaaaag-aaaataacaatgattcccctagtaactgcgagtg
aaga-gggacaagctc-aaattttaaatctgtt-aggtttac-ctaaccgag-ttgtaat
ttgaagaggcg-ttttctgtgt-ttttgatcagcccaagt-cctttgggatagggcatca
t-ggagggtgagaat-cccgttcggttgatcagattcgctttacgatacgtcatctaaga
gtcaagttgttt-gggattgcagcttaaaatggg-aggtaaa-tttctcctaa-ggctaa
ataacggcgagagaccgatagcgaacaagtaccgtgagggaaagatg-aaaagaactttg
aaaagagagttaaacagtacgtgaaattgttgaaagggaaacgattgaagccagtcgtac
cttcggg-taatcagcctttcgggtgcgattctgtggagcgtggggag-ttaaacgcctt
cat-gcctgcatattcgtgcactttgggtgtacttgcccgtgtggtaggttaacatcaat
ttcggatgtcat-aaaatggctggaggaatgtagcttcggtctcgtactgaagtgttata
gc-ctttg-----gtagatgtgatgaccgggattgaggattgcaacgaatacctttt-gg
gctacccgcctgatctctgaaagttgctctggtgccgaaagcttgcttacggttatcaaa
gttgacgttcaaaaggttagaacgggttaaattcgttaagga-tgttgacgtaa-tggct
ttaaacgacccgtcttgaaacacggaccaaggagtctaacatatgtgcgagtgttt----
------------------------------------------------------------
------------------------------------------------------------
--------------------------------------------
>FM865585 [org=Glomus intraradices, Att4-41, INVAM FL208, pHS096-46] 
------------------------------------------------------------
------------------------------------------------------------
------------------------------------------------------------
------------------------------------------------------------
------------------------------------------------------------
------------------------------------------------------------
------------------------------------------------------------
------------------------------------------------------------
------------------------------------------------------------
------------------------------------------------------------
------------------------------------------------------------
------------------------------------------------------------
------------------------------------------------------------
------------------------------------------------------------
------------------------------------------------------------
------------------------------------------------------------
------------------------------------------------------------
------------------------------------------------------------
------------------------------------------------------------
------------------------------------------------------------
------------------------------------------------------------
-------------------tattgctcttgaacgaggaatccctagtaagcac-aagtca
ttagcttgtgctgattacgtccctgccctttgtacacaccgcccgtcgctactaccgatt
gaatggcttagtgaggccctcggatcgagattcggagactggcaacagactctgggtttt
gaaaagttggtcaaacttggtcatttagaggaagtaaaagtcgtaacaaggtttccgtag
gtgaacc-tgcggaaggatcattaccaa-tcttagcgggcctggtc---ttgttgactat
ggtttcgcg-aaaa-tcgtatttaaaa-ccccactcttatat----aaaatgaatcatta
tatttgta-aa-aataaa--taaagatcactttcaacaacggatctcttggctctcgcat
cgatgaagaacgtagcgaagtgcgataagtagtgtgaattgcagaattccgtgaatcatc
gaatctttgaacgcaaattgcactccctggcatcccggggagtatgcctgtttgagggtc
agta-a-att--taaaatcgg--tg-cgttgca---tttttttttgtaac-gtttccgga
gtttgggttatcttagcc---------ttga--g-g---ttaagaggctt-aaaattga-
-tatcatttcg-cgcgc-ttttagacgtacataaa-ttaa-ttttta-ttcgtctaat-c
tg--gtgccgaa-g--gttattag-atgcga-cc--atg--tctcgtgg-tctcgtgtct
at-aattttatcatga-tttga-cctc-aaatcaggtaggagta-cccgctgaac-ttaa
gcatatcaataagc-ggaggaaaag-aaaataacaatgattcccctagtaactgcgagtg
aaga-gggacaagctc-aaattttaaatctgtt-aggtttac-ctaaccgag-ttgtaat
ttgaagaggcg-ttttctgtgt-ttttgatcagcccaagt-cctttgggatagggcatca
t-ggagggtgagaat-cccgttcggttgatcagattcgctttacgatacgtcatctaaga
gtcaagttgttt-gggattgcagcttaaaatgggaaggtaaa-tttctcctaa-ggctaa
ataacggcgagagaccgatagcgaacaagtaccgtgagggaaagatg-aaaagaactttg
aaaagagagttaaacagtacgtgaaattgttgaaagggaaacgattgaagccagtcgtac
cttcggg-taatcagcctttcgggtgcgattctgtggagcgtggggag-ttaaacgcctt
cat-gcctgcatattcgtgcactttgggtgtacttgcccgtgtggtaggttaacatcaat
ttcggatgtcat-aaaatggctggaggaatgtagcttcggtctcgtactgaagtgttata
gc-ctttg-----gtagatgtgatgaccgggattgaggattgcaacgaatacctttt-gg
gctatccgtctgatctctgaaagttgctctggtgccgaaagcttgcttacggttatcaaa
gttgacgttcaaaaggttagaacgggttaaattcgttaagga-tgttgacgtaa-tggct
ttaaacgacccgtcttgaaacacggaccaaggagtctaacatatatgcgagtgttc----
------------------------------------------------------------
------------------------------------------------------------
--------------------------------------------
>FM865600 [org=Glomus intraradices, Att4-64, INVAM FL208, pHS99-3] 
------------------------------------------------------------
------------------------------------------------------------
------------------------------------------------------------
------------------------------------------------------------
------------------------------------------------------------
------------------------------------------------------------
------------------------------------------------------------
------------------------------------------------------------
------------------------------------------------------------
------------------------------------------------------------
------------------------------------------------------------
------------------------------------------------------------
------------------------------------------------------------
------------------------------------------------------------
------------------------------------------------------------
------------------------------------------------------------
------------------------------------------------------------
------------------------------------------------------------
------------------------------------------------------------
------------------------------------------------------------
------------------------------------------------------------
-------------------tattgctcttgaacgaggaatccctagtaagcac-aagtca
ttagcttgtgctgattacgtccctgccctttgtacacaccgcccgtcgctactaccgatt
gaatggcttagtgaggccctcggatcgagattcggagactggcaacagactctgggtttt
gaaaagttggtcaaacttggtcatttagaggaagtaaaagtcgtaacaaggtttccgtag
gtgaacc-tgcggaaggatcattaccaa-tcttagcgggcctggtc---ttgttgactat
ggtttcgcg-aaaa-tcgtatttaaaa-ccccactcttatat----aaaatgaatcatta
tatttgta-aa-aataaa--taaagatcactttcaacaacggatctcttggctctcgcat
cgatgaagaacgtagcgaagtgcgataagtagtgtgaattgcagaattccgtgaatcatc
gaatctttgaacgcaaattgcactccctggcatcccggggagtatgcctgtttgagggtc
agta-a-att--taaaatcgg--tg-cgttgca---tttttttttgtaac-gtttccgga
gtttgggttatcttagcc---------ttga--g-g---ttaagaggctt-aaaattga-
-tatcatttcg-cgcgc-ttttagacgtacataaatttaa-ttttta-ttcgtctaat-c
tg--gtgccgaa-g--gttattag-atgcga-cc--atg--tctcgtgg-tctcgtgtct
at-aattttatcatga-tttga-cctc-aaatcaggtaggagta-cccgctgaac-ttaa
gcatatcaataagc-ggaggaaaag-aaaataacaatgattcccctagtaactgcgagtg
aaga-gggacaagctc-aaattttaaatctgtt-aggtttac-ctaaccgag-ttgtaat
ttgaagaggcg-ttttctgtgt-ttttgatcagcccaagt-cctttgggatagggcatca
t-ggagggtgagaat-cccgttcggttggtcagattcgctttacgatacgtcatctaaga
gtcaagttgttt-gggattgcagcttaaaatggg-aggtaaa-tttctcctaa-ggctaa
ataacggcgagagaccgatagcgaacaagtaccgtgagggaaagatg-aaaagaactttg
aaaagagagttaaacagtacgtgaaattgttgaaagggaaacgattgaagccagtcgtac
cttcggg-taatcagcctttcgggtgcgattctgtggagcgtgaggag-ttaaacgcctt
cat-gcctgcatattcgtgcactttgggtgtacttgcccgtgtggtaggttaacatcaat
ttcggatatcat-aaaatggctggaggaatgtagcttcggtctcgtactgaagtgttata
gc-ctctg-----gtagatgtgatgaccgggattgaggattgcaacgaatacctttt-gg
gctacccgcctgatctctgaaagttgctctggtgccgaaagcttgcttacggttatcaaa
gttgacgttcaaaaggttagaacgggttaaattcgttaagga-tgttgacgtaattggct
ttaaacgacccgtcttgaaacacggaccaaggagtctaacatatatgcgagtgttt----
------------------------------------------------------------
------------------------------------------------------------
--------------------------------------------
>FM865547 [org=Glomus intraradices, Att1102-12, MUCL49410, pHS051-24] 
------------------------------------------------------------
------------------------------------------------------------
------------------------------------------------------------
------------------------------------------------------------
------------------------------------------------------------
------------------------------------------------------------
------------------------------------------------------------
------------------------------------------------------------
------------------------------------------------------------
------------------------------------------------------------
------------------------------------------------------------
------------------------------------------------------------
------------------------------------------------------------
------------------------------------------------------------
------------------------------------------------------------
------------------------------------------------------------
------------------------------------------------------------
------------------------------------------------------------
------------------------------------------------------------
------------------------------------------------------------
-------------------------------tgggtaatcttgtgaaacttcatcgtgct
ggggatagagcattgcaattattgctcttgaacgaggaatccctagtaagcac-aagtca
ttagcttgtgctgattacgtccctgccctttgtacacaccgcccgtcgctactaccgatt
gaatggcttagtgaggccttcggatcgagattcggagactggcaacagactctggatttt
gaaaagttggtcaaacttggtcatttagaggaagtaaaagtcgtaacaaggtttccgtag
gtgaacc-tgcggaaggatcattaccaa-tcttagcgggcctggtc---ttgtcgaccat
ggtttcgcg-aaaa-ttgtatttaaaa-ccccactcttatat----aaaatgaatcattt
tatttgta-at-aataaa--taaagatcactttcaacaacggatctcttggctctcgcat
cgatgaagaacgtagcgaagtgcgataagtagtgtgaattgcagaattccgtgaatcatc
gaatctttgaacgcaaattgcactccctggcatcccggggagtatgcctgtttgagggtc
agta-a-aat--taaaatcgg--tg-cgttgca---tttttttttgtaac-gtttccgga
gtttgggttatcttagcc---------ttga--g-g---ttaagaggctt-aaaattga-
-tatcatttcg-cgcgc-ttttagacgtacataaa-ttaa-ttttta-ttcgtctaat-c
tg--gtgccgaa-g--gttattag-atgcga-cc--atg--tctcgtgg-tctcgtgtct
at-aattttatcatga-tttga-cctc-aaatcaggtaggagta-cccgctgaac-ttaa
gcatatcaataagc-ggaggaaaag-aaaataacaatgattcccctagtaactgcgagtg
aaga-gggacaagctc-aaattttaaatctgtt-aggtttac-ctaaccgag-ttgtaat
ttgaagaggcg-ttttctgtgt-ttttgatcagcccaagt-cctttgggatagggcatca
t-ggagggtgagaat-cccgttcggttggtcagattcgctttacgatacgtcatctaaga
gtcaagttgttt-gggattgcagcttaaaatggg-aggtaaa-tttctcctaa-ggctaa
ataacggcgagagaccgatagcgaacaagtaccgtgagggaaagatg-aaaagaactttg
aaaagagagttaaacagtacgtgaaattgttgaaagggaaacgattgaagccagtcgtac
cttcggg-taatcagcctttcgggtgcgattctgtggagcgtgaggag-ttaaatgcctt
cat-gcctgcatattcgtgcactttgggtgtacttgcccgtgtggtaggttaacatcaat
ttcggatatcat-aaaatggctggaggaatgtagcttcggtctcgtactgaagtgttata
gc-ctctg-----gtagatgtgatgaccgggattgaggattgcaacgaatacctttt-gg
gctacccgcctgaactctgaaagttgttctggtgccgaaagcttgcttacggttatcaaa
gttgacgttcaaaaggttagaacgggttaaattcgttaagga-tgttgacgtaa-tggct
ttaaacgacccgtcttgaaacacggaccaaggagtctaacatatatgcgagtgtttgggt
gatcaaacccttacgcgtaatgaaagtaatttaggtgggaacatttttgtgcaccatcga
ccgatcaggatattttttgatagatttgagtaagagcatatctgctaggacccgaaagat
ggtgaactatgcctgaatagggtgaagccagaggaaactctggt
>FM865561 [org=Glomus intraradices, Att 4-38. INVAM FL208, pHs086-2] 
------------------------------------------------------------
------------------------------------------------------------
------------------------------------------------------------
------------------------------------------------------------
------------------------------------------------------------
------------------------------------------------------------
------------------------------------------------------------
------------------------------------------------------------
------------------------------------------------------------
------------------------------------------------------------
------------------------------------------------------------
------------------------------------------------------------
------------------------------------------------------------
------------------------------------------------------------
------------------------------------------------------------
------------------------------------------------------------
------------------------------------------------------------
------------------------------------------------------------
------------------------------------------------------------
------------------------------------------------------------
------------------------------------------------------------
-------------------tattgctcttgaacgaggaatccctagtaagcac-aagtca
ttagcttgtgctgattacgtccctgccctttgtacacaccgcccgtcgctactaccgatt
gaatggcttagtgaggccttcggatcgagattcggagactggcaacagactctggatttt
gaaaagttggtcaaacttggtcatttagaggaagtaaaagtcgtaacaaggtttccgtag
gtgaacc-tgcggaaggatcattaccaa-tcttagcgggcctggtc---ttgtcgaccat
ggtttcgcg-aaaa-ttgtatttaaaa-ccccactcttatat----aaaatgaatcattt
tatttgta-at-aataaa--taaagatcactttcaacaacggatctcttggctctcgcat
cgatgaagaacgtagcgaagtgcgataagtagtgtgaattgcagaattccgtgaatcatc
gaatctttgaacgcaaattgcactccctggcatcccggggagtatgcctgtttgagggtc
agta-a-aat--taaaatcgg--tg-cgttgca-----tttttttgtaac-gtctccgga
gtttgggttatcttaact---------ttga--g-g---ttaagaggctt-aaaattga-
-catcatttcg-cgcac-ttttagacgtacataaa-ttaa-ttttta-ttcgtctaac-c
tg--gtggcgaa-g--gttattag-atgcga-cc--atg--tttcgtgg-tctcgcgtct
at-aa--ttatcatga-tttga-cctc-aaatcaggtaggagta-cccgctgaac-ttaa
gcatatcaataagc-ggaggaaaag-aaaataacaatgattcccctagtaactgcgagtg
aaga-gggacaagctcaaaattttaaatctgtt-aggtttac-ctaaccgag-ttgtaat
ttgaagaggcg-ttttctgtgt-ttctgatcagcccaagt-cctttgggatagggcatca
t-ggagggtgagaat-cccgttcggttggtcagattcgctttacgatacgtcatctaaga
gtcaagttgttt-gggattgcagcttaaaatggg-aggtaaa-tttctcctaa-ggctaa
ataacggcgagagaccgatagcgaacaagtaccgtgagggaaagatg-aaaagaactttg
aaaagagagttaaacagtacgtgaaattgttgaaagggaaacgattgaagccagtcgtac
cttcggg-taatcagcctttcgggtgcgattctgtggagcgtgaggag-ttaaacgcctt
cat-gcctgcatattcgtgcactttgggtgtacttgcccgtgtggtaggttaacatcaat
ttcggatatcat-aaaatggctggaggaatgtagcttcggtctcgtactgaagtgttata
gc-ctctg-----gtagatgtgatgaccgggattgaggattgcaacgaatacctttt-gg
gctacccgcctgatctctgaaagttgctctggtgccgaaagcttgcttacggttatcaaa
gttgacgttcaaaaggttagaacgggttaaattcgttaagga-tgttgacgtaa-tggcn
nnaanngncccgtcttgaaacacggaccaaggagtctaacatatat--gagtgttc----
------------------------------------------------------------
------------------------------------------------------------
--------------------------------------------
>FM865563 [org=Glomus intraradices, Att 4-38. INVAM FL208, pHs086-5] 
------------------------------------------------------------
------------------------------------------------------------
------------------------------------------------------------
------------------------------------------------------------
------------------------------------------------------------
------------------------------------------------------------
------------------------------------------------------------
------------------------------------------------------------
------------------------------------------------------------
------------------------------------------------------------
------------------------------------------------------------
------------------------------------------------------------
------------------------------------------------------------
------------------------------------------------------------
------------------------------------------------------------
------------------------------------------------------------
------------------------------------------------------------
------------------------------------------------------------
------------------------------------------------------------
------------------------------------------------------------
------------------------------------------------------------
----------------------tgctcttgaacgaggaatccctagtaagcac-aagtca
ttagcttgtgctgattacgtccctgccctttgtacacaccgcccgtcgctactaccgatt
gaatggcttagtgaggccttcggatcgagattcggagactggcaacagactctggatttt
gaaaagttggtcaaacttggtcatttagaggaagtaaaagtcgtaacaaggtttccgtag
gtgaacc-tgcggaaggatcattaccaa-tcttagcgggcctggtc---ttgtcgaccat
ggtttcgcg-aaaa-ttgtatttaaaa-ccccactcttatat----aaaatgaatcattt
tatttgta-at-aataaa--taaagatcactttcaacaacggatctcttggctctcgcat
cgatgaagaacgtagcgaagtgcgataagtagtgtgaattgcagaattccgtgaatcatc
gaatctttgaacgcaaattgcactccctggcatcccggggagtatgcctgtttgagggtc
agta-a-aat--taaaatcgg--tg-cgttgca-----tttttttgtaac-gtctccgga
gtttgggttatcttaact---------ttga--g-g---ttaagaggctt-aaaattga-
-catcatttcg-cgcac-ttttagacgtacataaa-ttaa-ttttta-ttcgtctaac-c
tg--gtggcgaa-g--gttattag-atgcga-cc--atg--tttcgtgg-tctcgcgtct
at-aa--ttatcatga-tttga-cctc-aaatcaggtaggagta-cccgctgaac-ttaa
gcatatcaataagc-ggaggaaaag-aaaataacaatgattcccctagtaactgcgagtg
aaga-gggacaagctc-aaattttaaatctgtt-aggtttac-ctaaccgag-ttgtaat
ttgaagaggcg-ttttctgtgt-ttctgatcagcccaagt-cctttgggatagggcatca
t-ggagggtgagaat-cccgttcggttggtcagattcgctttacgatacgtcatctaaga
gtcaagttgttt-gggattgcagcttaaaatggg-aggtaaa-tttctcctaa-ggctaa
ataacggcgagagaccgatagcgaacaagtaccgtgagggaaagatg-aaaagaactttg
aaaagagagttaaacagtacgtgaaattgttgaaagggaaacgattgaagccagtcgtac
cttcggg-taatcagcctttcgggtgcgattctgtggagcgtgaggag-ttaaacgcctt
cat-gcctgcatattcgtgcactttgggtgtacttgcccgtgtggtaggttaacatcaat
ttcggatatcat-aaaatggctggaggaatgtagcttcggtctcgtactgaagtgttata
gc-ctctg-----gtagatgtgatgaccgggattgaggattgcaacgaatacctttt-gg
gctacccgcctgatctctgaaagttgctctggtgccgaaagcttgcttacggttatcaaa
gttgacgttcaaaaggttagaacgggttaaattcgttaagga-tgttgacgtaa-tggct
ttaaacgacccgtcttgaaacacggaccaaggagtctaacatatatgcgagtgttt----
------------------------------------------------------------
------------------------------------------------------------
--------------------------------------------
>FM865566 [org=Glomus intraradices, Att 4-38. INVAM FL208, pHS089-15] 
------------------------------------------------------------
------------------------------------------------------------
------------------------------------------------------------
------------------------------------------------------------
------------------------------------------------------------
------------------------------------------------------------
------------------------------------------------------------
------------------------------------------------------------
------------------------------------------------------------
------------------------------------------------------------
------------------------------------------------------------
------------------------------------------------------------
------------------------------------------------------------
------------------------------------------------------------
------------------------------------------------------------
------------------------------------------------------------
------------------------------------------------------------
------------------------------------------------------------
------------------------------------------------------------
------------------------------------------------------------
------------------------------------------------------------
-------------------tattgctcttgaacgaggaatccctagtaagcac-aagtca
ttagcttgtgctgattacgtccctgccctttgtacacaccgcccgtcgctactaccgatt
gaatggcttagtgaggccttcggatcgagattcggagactggcaacagactctggatttt
gaaaagttggtcaaacttggtcatttagaggaagtaaaagtcgtaacaaggtttccgtag
gtgaacc-tgcggaaggatcattaccaa-tcttagcgggcctggtc---ttgtcgaccat
ggtttcgcg-aaaa-ttgtatttaaaa-ccccactcttatat----aaaatgaatcattt
tatttgta-at-aataaa--taaagatcactttcaacaacggatctcttggctctcgcat
cgatgaagaacgtagcgaagtgcgataagtagtgtgaattgcagaattccgtgaatcatc
gaatctttgaacgcaaattgcactccctggcatcccggggagtatgcctgtttgagggtc
agta-a-aat--taaaatcgg--tg-cgttgca-----tttttttgtaac-gtctccgga
gtttgggttatcttaact---------ttga--g-g---ttaagaggctt-aaaattga-
-catcatttcg-cgcac-ttttagacgtacataaa-ttaa-ttttta-ttcgtctaac-c
tg--gtggcgaa-g--gttattag-atgcga-cc--atg--tttcgtgg-tctcgcgtct
at-aa--ttatcatga-tttga-cctc-aaatcaggtaggagta-cccgctgaac-ttaa
gcatatcaataagc-ggaggaaaag-aaaataacaatgattcccctagtaactgcgagtg
aaga-gggacaagctc-aaattttaaatctgtt-aggtttac-ctaaccgag-ttgtaat
ttgaagaggcg-ttttctgtgt-ttctgatcagcccaagt-cctttgggatagggcatca
t-ggagggtgagaat-cccgttcggttggtcagattcgctttacgatacgtcatctaaga
gtcaagttgttt-gggattgcagcttaaaatggg-aggtaaa-tttctcctaa-ggctaa
ataacggcgagagaccgatagcgaacaagtaccgtgagggaaagatg-aaaagaactttg
aaaagagagttaaacagtacgtgaaattgttgaaagggaaacgattgaagccagtcgtac
cttcggg-taatcagcctttcgggtgcgattctgtggagcgtgaggag-ttaaacgcctt
cat-gcctgcatattcgtgcactttgggtgtacttgcccgtgtggtaggttaacatcaat
ttcggatatcat-aaaatggctggaggaatgtagcttcggtctcgtactgaagtgttata
gc-ctctg-----gtagatgtgatgaccgggattgaggattgcaacgaatacctttt-gg
gctacccgcctgatctctgaaagttgctctggtgccgaaagcttgcttacggttagcaaa
gttgacgttcaaaaggttagaacgggttaaattcgttaagga-tgttgacgtaa-tggct
ttaaacgacccgtcttgaaacacggaccaaggagtctaacatatatgcgagtgttc----
------------------------------------------------------------
------------------------------------------------------------
--------------------------------------------
>FM865584 [org=Glomus intraradices, Att4-41, INVAM FL208, pHS096-43] 
------------------------------------------------------------
------------------------------------------------------------
------------------------------------------------------------
------------------------------------------------------------
------------------------------------------------------------
------------------------------------------------------------
------------------------------------------------------------
------------------------------------------------------------
------------------------------------------------------------
------------------------------------------------------------
------------------------------------------------------------
------------------------------------------------------------
------------------------------------------------------------
------------------------------------------------------------
------------------------------------------------------------
------------------------------------------------------------
------------------------------------------------------------
------------------------------------------------------------
------------------------------------------------------------
------------------------------------------------------------
------------------------------------------------------------
-------------------tattgctcttgaacgaggaatccctagtaagcac-aagtca
ttagcttgtgctgattacgtccctgccctttgtacacaccgcccgtcgctactaccgatt
gaatggcttagtgaggccttcggatcgagattcggagactggcaacagactctggatttt
gaaaagttggtcaaacttggtcatttagaggaagtaaaagtcgtaacaaggtttccgtag
gtgaacc-tgcggaaggatcattaccaa-tcttagcgggcctggtc---ttgtcgaccat
ggtttcgcg-aaaa-ttgtatttaaaa-ccccactcttatat----aaaatgaatcattt
tatttgta-at-aataaa--taaagatcactttcaacaacggatctcttggctctcgcat
cgatgaagaacgtagcgaagtgcgataagtagtgtgaattgcagaattccgtgaatcatc
gaatctttgaacgcaaattgcactccctggcatcccggggagtatgcctgtttgagggtc
agta-a-aat--taaaatcgg--tg-cgttgca-----tttttttgtaac-gtctccgga
gtttgggttatcttaact---------ttga--g-g---ttaagaggctt-aaaattga-
-catcatttcg-cgcac-ttttagacgtacataaa-ttaa-ttttta-ttcgtctaac-c
tg--gtggcgaa-g--gttattag-atgcga-cc--atg--tttcgtgg-tctcgcgtct
at-aa--ttatcatga-tttga-cctc-aaatcaggtaggagta-cccgctgaac-ttaa
gcatatcaataagc-ggaggaaaag-aaaataacaatgattcccctagtaactgcgagtg
aaga-gggacaagctc-aaattttaaatctgtt-aggtttac-ctaaccgag-ttgtaat
ttgaagaggcg-ttttctgtgt-ttctgatcagcccaagt-cctttgggatagggcatca
t-ggagggtgagaat-cccgttcggttggtcagattcgctttacgatacgtcatctaaga
gtcaagttgttt-gggattgcagcttaaaatggg-aggtaaa-tttctcctaa-ggctaa
ataacggcgagagaccgatagcgaacaagtaccgtgagggaaagatg-aaaagaactttg
aaaagagagttaaacagtacgtgaaattgttgaaagggaaacgattgaagccagtcgtac
cttcggg-taatcagcctttcgggtgcgattctgtggagcgtgaggag-ttaaacgcctt
cat-gcctgcatattcgtgcactttgggtgtacttgcccgtgtggtaggttaacatcaat
ttcggatatcat-aaaatggctggaggaatgtagcttcggtctcgtactgaagtgttata
gc-ctctg-----gtagatgtgatgaccgggattgaggattgcaacgaatacctttt-gg
gctacccgcctgatctctgaaagttgctctggtgccgaaagcttgcttacggttatcaaa
gttgacgttcaaaaggttagaacgggttaaattcgttaagga-tgttgacgtaa-tggct
ttaaacgacccgtcttgaaacacggaccaaggagtctaacatatatgcgagtgttc----
------------------------------------------------------------
------------------------------------------------------------
--------------------------------------------
>FM865571 [org=Glomus intraradices, Att 4-38. INVAM FL208, pHS089-7] 
------------------------------------------------------------
------------------------------------------------------------
------------------------------------------------------------
------------------------------------------------------------
------------------------------------------------------------
------------------------------------------------------------
------------------------------------------------------------
------------------------------------------------------------
------------------------------------------------------------
------------------------------------------------------------
------------------------------------------------------------
------------------------------------------------------------
------------------------------------------------------------
------------------------------------------------------------
------------------------------------------------------------
------------------------------------------------------------
------------------------------------------------------------
------------------------------------------------------------
------------------------------------------------------------
------------------------------------------------------------
------------------------------------------------------------
-------------------tattgctcttgaacgaggaatccctagtaagcac-aagtca
ttagcttgtgctgattacgtccctgccctttgtacacaccgcccgtcgctactaccgatt
gaatggcttagtgaggccttcggatcgagattcggagactggcaacagactctggatttt
gaaaagttggtcaaacttggtcatttagaggaagtaaaagtcgtaacaaggtttccgtag
gtgaacc-tgcggaaggatcattaccaa-tcttagcgggcctggtc---ttgtcgaccat
ggtttcgcg-aaaa-ttgtatttaaaa-ccccactcttatat----aaaatgaatcattt
tatttgta-at-aataaa--taaagatcactttcaacaacggatctcttggctctcgcat
cgatgaagaacgtagcgaagtgcgataagtagtgtgaattgcagaattccgtgaatcatc
gaatctttgaacgcaaattgcactccctggcatcccggggagtatgcctgtttgagggtc
agta-a-aat--taaaatcgg--tg-cgttgca-----tttttttgtaac-gtctccgga
gtttgggttatcttaact---------ttga--g-g---ttaagaggctt-aaaattga-
-catcatttcg-cgcac-ttttagacgtacataaa-ttaa-ttttta-ttcgtctaac-c
tg--gtggcgaa-g--gttattag-atgcga-cc--atg--tttcgtgg-tctcgcgtct
at-aa--ttatcatga-tttga-cctc-aaatcaggtaggagta-cccgctgaac-ttaa
gcatatcaataagc-ggaggaaaag-aaaataacaatgattcccctagtaactgcgagtg
aaga-gggacaagctc-aaattttaaatctgtt-aggtttac-ctaaccgag-ttgtaat
ttgaagaggcg-ttttctgtgt-ttctgatcagcccaagt-cctttgggatagggcatca
t-ggagggtgagaat-cccgttcggttggtcagattcgctttacgatacgtcatctaaga
gtcaagttgttt-gggattgcagcttaaaatggg-aggtaaa-tttctcctaa-ggctaa
ataacggcgagagaccgatagcgaacaagtaccgtgagggaaagatg-aaaagaactttg
aaaagagagttaaacagtacgtgaaattgttgaaagggaaacgattgaagccagtcgtac
cttcggg-taatcagcctttcgggtgcgattctgtggagcgtgaggag-ttaaacgcctt
cat-gcctgcatattcgtgcactttgggtgtacttgcccgtgtggtaggttaacatcaat
ttcggatatcat-aaaatggctggaggaatgtagcttcggtctcgtactgaagtgttata
gc-ctctg-----gtagatgtgatgaccgggattgaggattgcaacgaatacctttt-gg
gctacccgcctgatctctgaaagttgctctggtgccgaaagcttgcttacggttatcaaa
gttgacgttcaaaaggttagaacgggttaaattcgttaagga-tgttgacgtaa-tggct
nnaancnncccgtcttgaaacacggaccaaggagtctaacatatatgcgagtgtta----
------------------------------------------------------------
------------------------------------------------------------
--------------------------------------------
>FM865568 [org=Glomus intraradices, Att 4-38. INVAM FL208, pHS089-17] 
------------------------------------------------------------
------------------------------------------------------------
------------------------------------------------------------
------------------------------------------------------------
------------------------------------------------------------
------------------------------------------------------------
------------------------------------------------------------
------------------------------------------------------------
------------------------------------------------------------
------------------------------------------------------------
------------------------------------------------------------
------------------------------------------------------------
------------------------------------------------------------
------------------------------------------------------------
------------------------------------------------------------
------------------------------------------------------------
------------------------------------------------------------
------------------------------------------------------------
------------------------------------------------------------
------------------------------------------------------------
------------------------------------------------------------
-------------------tattgctcttgaacgaggaatccctagtaagcac-aagtca
ttagcttgtgctgattacgtccctgccctttgtacacaccgcccgtcgctactaccgatt
gaatggcttagtgaggccttcggatcgagattcggagactggcaacagactctggatttt
gaaaagttggtcaaacttggtcatttagaggaagtaaaagtcgtaacaaggtttccgtag
gtgaacc-tgcggaaggatcattaccaa-tcttagcgggcctggtc---ttgtcgaccat
ggtttcgcg-aaaa-ttgtatttaaaa-ccccactcttatat----aaaatgaatcattt
tatttgta-at-aataaa--taaagatcactttcaacaacggatctcttggctctcgcat
cgatgaagaacgtagcgaagtgcgataagtagtgtgaattgcagaattccgtgaatcatc
gaatctttgaacgcaaattgcactccctggcatcccggggagtatgcctgtttgagggtc
agta-a-aat--taaaatcgg--tg-cgttgca-----tttttttgtaac-gtctccgga
gtttgggttatcttaact---------ttga--g-g---ttaagaggctt-aaaattga-
-catcatttcg-cgcac-ttttagacgtacataaa-ttaatttttta-ttcgtctaac-c
tg--gtggcgaa-g--gttattag-atgcga-cc--atg--tttcgtgg-tctcgcgtct
at-aa--ttatcatga-tttga-cctc-aaatcaggtaggagta-cccgctgaac-ttaa
gcatatcaataagc-ggaggaaaag-aaaataacaatgattcccctagtaactgcgagtg
aaga-gggacaagctc-aaattttaaatctgtt-aggtttac-ctaaccgag-ttgtaat
ttgaagaggcg-ttttctgtgt-ttctgatcagcccaagt-cctttgggatagggcatca
t-ggagggtgagaat-cccgttcggttggtcagattcgctttacgatacgtcatctaaga
gtcaagttgttt-gggattgcagcttaaaatggg-aggtaaa-tttctcctaa-ggctaa
ataacggcgagagaccgatagcgaacaagtaccgtgagggaaagatg-aaaagaactttg
aaaagagagttaaacagtacgtgaaattgttgaaagggaaacgattgaagccagtcgtac
cttcggg-taatcagcctttcgggtgcgattctgtggagcgtgaggag-ttaaacgcctt
cat-gcctgcatattcgtgcactttgggtgtacttgcccgtgtggtaggttaacatcaat
ttcggatatcat-aaaatggctggaggaatgtagcttcggtctcgtactgaagtgttata
gc-ctctg-----gtagatgtgatgaccgggattgaggattgcaacgaatacctttt-gg
gctacccgcctgatctctgaaagttgctctggtgccgaaagcttgcttacggttatcaaa
gttgacgttcaaaaggttagaacgggttaaattcgttaagga-tgttgacgtaa-tggct
ttaaacgacccgtcttgaaacacggaccaaggagtctaacatatatgcgagtgtta----
------------------------------------------------------------
------------------------------------------------------------
--------------------------------------------
>FM865569 [org=Glomus intraradices, Att 4-38. INVAM FL208, pHS089-19] 
------------------------------------------------------------
------------------------------------------------------------
------------------------------------------------------------
------------------------------------------------------------
------------------------------------------------------------
------------------------------------------------------------
------------------------------------------------------------
------------------------------------------------------------
------------------------------------------------------------
------------------------------------------------------------
------------------------------------------------------------
------------------------------------------------------------
------------------------------------------------------------
------------------------------------------------------------
------------------------------------------------------------
------------------------------------------------------------
------------------------------------------------------------
------------------------------------------------------------
------------------------------------------------------------
------------------------------------------------------------
------------------------------------------------------------
-------------------tattgctcttgaacgaggaatccctagtaagcac-aagtca
ttagcttgtgctgattacgtccctgccctttgtacacaccgcccgtcgctactaccgatt
gaatggcttagtgaggccttcggatcgagattcggagactggcaacagactctggatttt
gaaaagttggtcaaacttggtcatttagaggaagtaaaagtcgtaacaaggtttccgtag
gtgaacc-tgcggaaggatcattaccaa-tcttagcgggcctggtc---ttgtcgaccat
ggtttcgcg-aaaa-ttgtatttaaaa-ccccactcttatat----aaaatgaatcattt
tatttgta-at-aataaa--taaagatcactttcaacaacggatctcttggctctcgcat
cgatgaagaacgtagcgaagtgcgataagtagtgtgaattgcagaattccgtgaatcatc
gaatctttgaacgcaaattgcactccctggcatcccggggagtatgcctgtttgagggtc
agta-a-aat--taaaatcgg--tg-cgttgca-----tttttttgtaac-gtctccgga
gtttgggttatcttaact---------ttga--g-g---ttaagaggctt-aaaattga-
-catcatttcg-cgcac-ttttagacgtacataaa-ttaaattttta-ttcgtctaac-c
tg--gtggcgaa-g--gttattag-atgcga-cc--atg--tttcgtgg-tctcgcgtct
at-aa--ttatcatga-tttga-cctc-aaatcaggtaggagta-cccgctgaac-ttaa
gcatatcaataagc-ggaggaaaag-aaaataacaatgattcccctagtaactgcgagtg
aaga-gggacaagctc-aaattttaaatctgtt-aggtttac-ctaaccgag-ttgtaat
ttgaagaggcg-ttttctgtgt-ttctgatcagcccaagt-cctttgggatagggcatca
t-ggagggtgagaat-cccgttcggttggtcagattcgctttacgatacgtcatctaaga
gtcaagttgttt-gggattgcagcttaaaatggg-aggtaaa-tttctcctaa-ggctaa
ataacggcgagagaccgatagcgaacaagtaccgtgagggaaagatg-aaaagaactttg
aaaagagagttaaacagtacgtgaaattgttgaaagggaaacgattgaagccagtcgtac
cttcggg-taatcagcctttcgggtgcgattctgtggagcgtgaggag-ttaaacgcctt
cat-gcctgcatattcgtgcactttgggtgtacttgcccgtgtggtaggttaacatcaat
ttcggatatcat-aaaatggctggaggaatgtagcttcggtctcgtactgaagtgttata
gc-ctctg-----gtagatgtgatgaccgggattgaggattgcaacgaatacctttt-gg
gctacccgcctgatctctgaaagttgctctggtgccgaaagcttgcttacggttatcaaa
gttgacgttcaaaaggttagaacgggttaaattcgttaagga-tgttgacgtaa-tggct
ttaaacgacccgtcttgaaacacggaccaaggagtctaacatatatgcgagtgttc----
------------------------------------------------------------
------------------------------------------------------------
--------------------------------------------
>FM865570 [org=Glomus intraradices, Att 4-38. INVAM FL208, pHS089-6] 
------------------------------------------------------------
------------------------------------------------------------
------------------------------------------------------------
------------------------------------------------------------
------------------------------------------------------------
------------------------------------------------------------
------------------------------------------------------------
------------------------------------------------------------
------------------------------------------------------------
------------------------------------------------------------
------------------------------------------------------------
------------------------------------------------------------
------------------------------------------------------------
------------------------------------------------------------
------------------------------------------------------------
------------------------------------------------------------
------------------------------------------------------------
------------------------------------------------------------
------------------------------------------------------------
------------------------------------------------------------
------------------------------------------------------------
-------------------tattgctcttgaacgaggaatccctagtaagcac-aagtca
ttagcttgtgctgattacgtccctgccctttgtacacaccgcccgtcgctactaccgatt
gaatggcttagtgaggccttcggatcgagattcggagactggcaacagactctggatttt
gaaaagttggtcaaacttggtcatttagaggaagtaaaagtcgtaacaaggtttccgtag
gtgaacc-tgcggaaggatcattaccaa-tcttagcgggcctggtc---ttgtcgaccat
ggtttcgcg-aaaa-ttgtatttaaaa-ccccactcttatat----aaaatgaatcattt
tatttgta-at-aataaa--taaagatcactttcaacaacggatctcttggctctcgcat
cgatgaagaacgtagcgaagtgcgataagtagtgtgaattgcagaattccgtgaatcatc
gaatctttgaacgcaaattgcactccctggcatcccggggagtatgcctgtttgagggtc
agta-a-aat--taaaatcgg--tg-cgttgca-----tttttttgtaac-gtctccgga
gtttgggttatcttaact---------ttga--g-g---ttaagaggctt-aaaattga-
-catcatttcg-cgcac-ttttagacgtacataaa-ttaa-ttttta-ttcgtctaac-c
tg--gtggcgaa-g--gttattag-atgcga-cc--atg--tttcgtgg-tctcgcgtct
at-aa--ttatcatga-tttga-cctcaaaatcaggtaggagta-cccgctgaac-ttaa
gcatatcaataagc-ggaggaaaag-aaaataacaatgattcccctagtaactgcgagtg
aaga-gggacaagctc-aaattttaaatctgtt-aggtttac-ctaaccgag-ttgtaat
ttgaagaggcg-ttttctgtgt-ttctgatcagcccaagt-cctttgggatagggcatca
t-ggagggtgagaat-cccgttcggttggtcagattcgctttacgatacgtcatctaaga
gtcaagttgttt-gggattgcagcttaaaatggg-aggtaaa-tttctcctaa-ggctaa
ataacggcgagagaccgatagcgaacaagtaccgtgagggaaagatg-aaaagaactttg
aaaagagagttaaacagtacgtgaaattgttgaaagggaaacgattgaagccagtcgtac
cttcggg-taatcagcctttcgggtgcgattctgtggagcgtgaggag-ttaaacgcctt
cat-gcctgcatattcgtgcactttgggtgtacttgcccgtgtggtaggttaacatcaat
ttcggatatcat-aaaatggctggaggaatgtagcttcggtctcgtactgaagtgttata
gc-ctctg-----gtagatgtgatgaccgggattgaggattgcaacgaatacctttt-gg
gctacccgcctgatctctgaaagttgctctggtgccgaaagcttgcttacggttagcaaa
gttgacgttcaaaaggttagaacgggttaaattcgttaagga-tgttgacgtaa-tggct
ttaaacgacccgtcttgaaacacggaccaaggagtctaacatatatgcgagtgttc----
------------------------------------------------------------
------------------------------------------------------------
--------------------------------------------
>FM865565 [org=Glomus intraradices, Att 4-38. INVAM FL208, pHS089-14] 
------------------------------------------------------------
------------------------------------------------------------
------------------------------------------------------------
------------------------------------------------------------
------------------------------------------------------------
------------------------------------------------------------
------------------------------------------------------------
------------------------------------------------------------
------------------------------------------------------------
------------------------------------------------------------
------------------------------------------------------------
------------------------------------------------------------
------------------------------------------------------------
------------------------------------------------------------
------------------------------------------------------------
------------------------------------------------------------
------------------------------------------------------------
------------------------------------------------------------
------------------------------------------------------------
------------------------------------------------------------
------------------------------------------------------------
-------------------tattgctcttgaacgaggaatccctagtaagcac-aagtca
ttagcttgtgctgattacgtccctgccctttgtacacaccgcccgtcgctactaccgatt
gaatggcttagtgaggccctcggatcgagattcggagactggcaacagactctggatttt
gaaaagttggtcaaacttggtcatttagaggaagtaaaagtcgtaacaaggtttccgtag
gtgaacc-tgcggaaggatcattaccaa-tcttagcgggcctggtc---ttgtcgaccat
ggtttcgcg-aaaa-ttgtatttaaaa-ccccactcttatat----aaaatgaatcattt
tatttgta-at-aataaa--taaagatcactttcaacaacggatctcttggctctcgcat
cgatgaagaacgtagcgaagtgcgataagtagtgtgaattgcagaattccgtgaatcatc
gaatctttgaacgcaaattgcactccctggcatcccggggagtatgcctgtttgagggtc
agta-a-aat--taaaatcgg--tg-cgttgca-----tttttttgtaac-gtctccgga
gtttgggttatcttaact---------ttga--g-g---ttaagaggctt-aaaattga-
-catcatttcg-cgcac-ttttagacgtacataaa-ttaa-ttttta-ttcgtctaac-c
tg--gtggcgaa-g--gttattag-atgcgaccc--atg--tttcgtgg-tctcgcgtct
at-aa--ttatcatga-tttga-cctc-aaatcaggtaggagta-cccgctgaac-ttaa
gcatatcaataagc-ggaggaaaag-aaaataacaatgattcccctagtaactgcgagtg
aaga-gggacaagctc-aaattttaaatctgtt-aggtttac-ctaaccgag-ttgtaat
ttgaagaggcg-ttttctgtgt-ttctgatcagcccaagt-cctttgggatagggcatca
t-ggagggtgagaat-cccgttcggttggtcagattcgctttacgatacgtcatctaaga
gtcaagttgttt-gggattgcagcttaaaatggg-aggtaaa-tttctcctaa-ggctaa
ataacggcgagagaccgatagcgaacaagtaccgtgagggaaagatg-aaaagaactttg
aaaagagagttaaacagtacgtgaaattgttgaaagggaaacgattgaagccagtcgtac
cttcggg-taatcggcctttcgggtgcgattctgtggagcgtgaggag-ttaaacgcctt
cat-gcctgcatattcgtgcactttgggtgtacttgcccgtgtggtaggttaacatcaat
ttcggatatcat-aaaatggctggaggaatgtagcttcggtctcgtactgaagtgttata
gc-ctctg-----gtagatgtgatgaccgggattgaggattgcaacgaatacctttt-gg
gctacccgcctgatctctgaaagttgctctggtgccgaaagcttgcttacggttatcaaa
gttgacgttcaaaaggttagaacgggttaaattcgttaagga-tgttgacgtaa-tggct
ttaaacgacccgtcttgaaacacggaccaaggagtctaacatatgtgcgagtgttt----
------------------------------------------------------------
------------------------------------------------------------
--------------------------------------------
>FM865567 [org=Glomus intraradices, Att 4-38. INVAM FL208, pHS089-16] 
------------------------------------------------------------
------------------------------------------------------------
------------------------------------------------------------
------------------------------------------------------------
------------------------------------------------------------
------------------------------------------------------------
------------------------------------------------------------
------------------------------------------------------------
------------------------------------------------------------
------------------------------------------------------------
------------------------------------------------------------
------------------------------------------------------------
------------------------------------------------------------
------------------------------------------------------------
------------------------------------------------------------
------------------------------------------------------------
------------------------------------------------------------
------------------------------------------------------------
------------------------------------------------------------
------------------------------------------------------------
------------------------------------------------------------
-------------------tattgctcttgaacgaggaatccctagtaagcac-aagtca
ttagcttgtgctgattacgtccctgccctttgtacacaccgcccgtcgctactaccgatt
gaatggcttagtgaggccttcggatcgagattcggagactggcaacagactctggatttt
gaaaagttggtcaaacttggtcatttagaggaagtaaaagtcgtaacaaggtttccgtag
gtgaacc-tgcggaaggatcattaccaa-tcttagcgggcctggtc---ttgtcgaccat
ggtttcgcg-aaaa-ttgtatttaaaa-ccccactcttatat----aaaatgaatcattt
tatttgta-at-aataaa--taaagatcactttcaacaacggatctcttggctctcgcat
cgatgaagaacgtagcgaagtgcgataagtagtgtgaattgcagaattccgtgaatcatc
gaatctttgaacgcaaattgcactccctggcatcccggggagtatgcctgtttgagggtc
agta-a-aat--taaaatcgg--tg-cgttgca-----tttttttgtaac-gtctccgga
gtttgggttatcttaact---------ttga--g-g---ttaagaggctt-aaaattga-
-catcatttcg-cgcac-ttttagacgtacataaawttaa-ttttta-ttcgtctaac-c
tg--gtggcgaa-g--gttattag-atgcga-cc--atg--tttcgtgg-tctcgcgtct
at-aa--ttatcatga-tttga-cctc-aaatcaggtaggagta-cccgctgaac-ttaa
gcatatcaataagc-ggaggaaaag-aaaataacaatgattcccctagtaactgcgagtg
aaga-gggacaagctc-aaattttaaatctgtt-aggtttac-ctaaccgag-ttgtaat
ttgaagaggcg-ttttctgtgt-ttctgatcagcccaagt-cctttgggatagggcatca
t-ggagggtgagaat-cccgttcggttggtcagattcgctttacgatacgtcatctaaga
gtcaagttgttt-gggattgcagcttaaaatggg-aggtaaa-tttctcctaa-ggctaa
ataacggcgagagaccgatagcgaacaagtaccgtgagggaaagatg-aaaagaactttg
aaaagagagttaaacagtacgtgaaattgttgaaagggaaacgattgaagccagtcgtac
cttcggg-taatcagcctttcgggtgcgattctgtggagcgtgaggag-ttaaacgcctt
cat-gcctgcatattcgtgcactttgggtgtacttgcccgtgtggtaggttaacatcaat
ttcggatatcat-aaaatggctggaggaatgtagcttcggtctcgtactgaagtgttata
gc-ctctg-----gtagatgtgatgaccgggattgaggattgcaacgaatacctttt-gg
gctacccgcctgatctctgaaagttgctctggtgccgaaagcttgcttacggttatcaaa
gttgacgttcaaaaggttagaacgggttaaattcgttaagga-tgttgacgtaa-tggct
ttaaacgacccgtcttgaaacacggaccaaggcgtctaacatatatgcgagtgtt-----
------------------------------------------------------------
------------------------------------------------------------
--------------------------------------------
>FM865564 [org=Glomus intraradices, Att 4-38. INVAM FL208, pHS089-11] 
------------------------------------------------------------
------------------------------------------------------------
------------------------------------------------------------
------------------------------------------------------------
------------------------------------------------------------
------------------------------------------------------------
------------------------------------------------------------
------------------------------------------------------------
------------------------------------------------------------
------------------------------------------------------------
------------------------------------------------------------
------------------------------------------------------------
------------------------------------------------------------
------------------------------------------------------------
------------------------------------------------------------
------------------------------------------------------------
------------------------------------------------------------
------------------------------------------------------------
------------------------------------------------------------
------------------------------------------------------------
-------------------------------tgggtaatcttttgaaacttcatcgtgct
ggggatagagcattgcaattattgctcttgaacgaggaatccctagtaagcac-aagtca
ttagcttgtgctgattacgtccctgccctttgtacacaccgcccgtcgctactaccgatt
gaatggcttagtgaggccttcggatcgagattcggagactggcaacagactctggatttt
gaaaagttggtcaaacttggtcatttagaggaagtaaaagtcgtaacaaggtttccgtag
gtgaacc-tgcggaaggatcattaccaa-tcttagcgggcctggtc---ttgtcgaccat
ggtttcgcg-aaaa-ttgtatttaaaa-ccccactcttatat----aaaatgaatcattt
tatttgta-at-aataaa--taaagatcactttcaacaacggatctcttggctctcgcat
cgatgaagaacgtagcgaagtgcgataagtagtgtgaattgcagaattccgtgaatcatc
gaatctttgaacgcaaattgcactccctggcatcccggggagtatgcctgtttgagggtc
agta-a-aat--taaaatcgg--tg-cgttgca-----tttttttgtaac-gtctccgga
gtttgggttatcttaact---------ttga--g-g---ttaagaggctt-aaaattga-
-catcatttcg-cgcac-ttttagacgtacataaa-ttaa-ttttta-ttcgtctaac-c
tg--gtggcgaa-g--gttattag-atgcga-cc--atg--tttcgtgg-tctcgcgtct
at-aa--ttatcatga-tttga-cctc-aaatcaggtaggagta-cccgctgaac-ttaa
gcatatcaataagc-ggaggaaaag-aaaataacaatgattcccctagtaactgcgagtg
aaga-gggacaagctc-aaattttaaatctgtt-aggtttac-ctaaccgag-ttgtaat
ttgaagaggcg-ttttctgtgt-ttctgatcagcccaagt-cctttgggatagggcatca
t-ggagggtgagaat-cccgttcggttggtcagattcgctttacgatacgtcatctaaga
gtcaagttgttt-gggattgcagcttaaaatggg-aggtaaa-tttctcctaa-ggctaa
ataacggcgagagaccgatagcgaacaagtaccgtgagggaaagatg-aaaagaactttg
aaaagagagttaaacagtacgtgaaattgttgaaagggaaacgattgaagccagtcgtac
cttcggg-taatcagcctttcgggtgcgattctgtggagcgtgaggag-ttaaacgcctt
cat-gcctgcatattcgtgcactttgggtgtacttgcccgtgtggtaggttaacatcaat
ttcggatatcat-aaaatggctggaggaatgtagcttcggtctcgtactgaagtgttata
gc-ctctg-----gtagatgtgatgaccgggattgaggattgcaacgaatacctttt-gg
gctacccgcctgatctctgaaagttgctctggtgccgaaagcttgcttacggttatcaaa
gttgacgttcaaaaggttagaacgggttaaattcgttaagga-tgttgacgtaa-tggct
ttaaacgacccgtcttgaaacacggaccaaggagtctaacatatatgcgagtgtt-----
------------------------------------------------------------
------------------------------------------------------------
--------------------------------------------
>FM865606 [org=Glomus intraradices, Att4-64, INVAM FL208, pHS99-6] 
------------------------------------------------------------
------------------------------------------------------------
------------------------------------------------------------
------------------------------------------------------------
------------------------------------------------------------
------------------------------------------------------------
------------------------------------------------------------
------------------------------------------------------------
------------------------------------------------------------
------------------------------------------------------------
------------------------------------------------------------
------------------------------------------------------------
------------------------------------------------------------
------------------------------------------------------------
------------------------------------------------------------
------------------------------------------------------------
------------------------------------------------------------
------------------------------------------------------------
------------------------------------------------------------
------------------------------------------------------------
------------------------------------------------------------
-------------------tattgctcttcaacgaggaatccctagtaagtac-aagtca
ttagcttgtgctgattacgtccctgccctttgtacacaccgcccgtcgctactaccgatt
gaatggcttagtgaggccttcggatcgagattcggagactggcaacagactctggatttt
gaaaagttggtcaaacttggtcatttagaggaagtaaaagtcgtaacaaggtttccgtag
gtgaacc-tgcggaaggatcattaccaa-tcttagcgggcctggtc---ttgtcgaccat
ggtttcgcg-aaaa-ttgtatttaaaa-ccccactcttatat----aaaatgaatcattt
tatttgta-at-aataaa--taaagatcactttcaacaacggatctcttggctctcgcat
cgatgaagaacgtagcgaagtgcgataagtagtgtgaattgcagaattccgtgaatcatc
gaatctttgaacgcaaattgcactccctggcatcccggggagtatgcctgtttgagggtc
agta-a-aat--taaaatcgg--tg-cgttgca-----tttttttgtaac-gtctccgga
gtttgggttatcttaact---------ttga--g-g---ttaagaggctt-aaaattga-
-catcatttcg-cgcac-ttttagacgtacataaa-ttaa-ttttta-ttcgtctaac-c
tg--gtggcgaa-g--gttattag-atgcga-cc--atg--tttcgtgg-tctcgcgtct
at-aa--ttatcatga-tttga-cctc-aaatcaggtaggagta-cccgctgaac-ttaa
gcatatcaataagc-ggaggaaaag-aaaataacaatgattcccctagtaactgcgagtg
aaga-gggacaagctc-aaattttaaatctgtt-aggtttac-ctaaccgag-ttgtaat
ttgaagaggcg-ttttctgtgt-ttctgatcagcccaagt-cctttgggatagggcatca
t-ggagggtgagaat-cccgttcggttggtcagattcgctttacgatacgtcatctaaga
gtcaagttgttt-gggattgcagcttaaaatggg-aggtaaa-tttctcctaa-ggctaa
ataacggcgagagaccgatagcgaacaagtaccgtgagggaaagatg-aaaagaactttg
aaaagagagttaaacagtacgtgaaattgttgaaagggaaacgattgaagccagtcgtac
cttcggg-taatcagcctttcgggtgcgattctgtggagcgtgaggag-ttaaacgcctt
cat-gcctgcatattcgtgcactttgggtgtacttgcccgtgtggtaggttaacatcaat
ttcggatatcat-aaaatggctggaggaatgtagcttcggtctcgtactgaagtgttata
gc-ctctg-----gtagatgtgatgaccgggattgaggattgcaacgaatacctttt-gg
gctacccgcctgatctctgaaagttgctctggtgccgaaagcttgcttacggttatcaaa
gttgacgttcaaaaggttagaacgggttaaattcgttaagga-tgttgacgtaattggct
ttaaacgacacgtcttgaaacacggaccaaggagtctaacatatatgcgagtgtt-----
------------------------------------------------------------
------------------------------------------------------------
--------------------------------------------
>FM865607 [org=Glomus intraradices, Att4-64, INVAM FL208, pHS99-8] 
------------------------------------------------------------
------------------------------------------------------------
------------------------------------------------------------
------------------------------------------------------------
------------------------------------------------------------
------------------------------------------------------------
------------------------------------------------------------
------------------------------------------------------------
------------------------------------------------------------
------------------------------------------------------------
------------------------------------------------------------
------------------------------------------------------------
------------------------------------------------------------
------------------------------------------------------------
------------------------------------------------------------
------------------------------------------------------------
------------------------------------------------------------
------------------------------------------------------------
------------------------------------------------------------
------------------------------------------------------------
------------------------------------------------------------
-------------------tattgctcttcaacgaggaatccctagtaagtac-aagtca
ttagcttgtgctgattacgtccctgccctttgtacacaccgcccgtcgctactaccgatt
gaatggcttagtgaggccttcggatcgagattcggagactggcaacagactctggatttt
gaaaagttggtcaaacttggtcatttagaggaagtaaaagtcgtaacaaggtttccgtag
gtgaacc-tgcggaaggatcattaccaa-tcttagcgggcctggtc---ttgtcgaccat
ggtttcgcg-aaaa-ttgtatttaaaa-ccccactcttatat----aaaatgaatcattt
tatttgta-at-aataaa--taaagatcactttcaacaacggatctcttggctctcgcat
cgatgaagaacgtagcgaagtgcgataagtagtgtgaattgcagaattccgtgaatcatc
gaatctttgaacgcaaattgcactccctggcatcccggggagtatgcctgtttgagggtc
agta-a-aat--taaaatcgg--tg-cgttgca-----tttttttgtaac-gtctccgga
gtttgggttatcttaact---------ttga--g-g---ttaagaggctt-aaaattga-
-catcatttcg-cgcac-ttttagacgtacataaa-ttaa-ttttta-ttcgtctaac-c
tg--gtggcgaa-t--gttattag-atgcga-cc--atg--tttcgtgg-tctcgcgtct
at-aa-tttatcatga-tttga-cctc-aaatcargtaggagta-cccgctgaactttaa
gcatatcaataagc-ggaggaaaag-aaaataacaatgattcccctagtaactgcgagtg
aaga-gggacaagctc-aaattttaaatctgtt-aggtttac-ctaaccgag-ttgtaat
ttgaagaggcg-ttttctgtgt-ttctgatcagcccaagt-cctttgggatagggcatca
t-ggagggtgagaat-cccgttcggttggtcagattcgctttacgatacgtcatctaaga
gtcaagttgttt-gggattgcagcttaaaatggg-aggtaaa-tttctcctaa-ggctaa
ataacggcgagagaccgatagcgaacaagtaccgtgagggaaagatg-aaaagaactttg
aaaagagagttaaacagtacgtgaaattgttgaaagggaaacgattgaagccagtcgtac
cttcggg-taatcagcctttcgggtgcgattctgtggagcgtgaggag-ttaaacgcctt
cat-gcctgcatattcgtgcactttgggtgtacttgcccgtgtggtaggttaacatcaat
ttcggatatcat-aaaatggctggaggaatgtagcttcggtctcgtactgaagtgttata
gc-ctctg-----gtagatgtgatgaccgggattgaggattgcaacgaatacctttt-gg
gctacccgcctgatctctgaaagttgctctggtgccgaaagcttgcttacggttatcaaa
gttgacgttcaaaaggttagaacgggttaaattcgttaagga-tgttgacgtaattggct
ttaaacgacacgtcttgaaacacggaccaaggagtctaacatatatgcgtgtgttt----
------------------------------------------------------------
------------------------------------------------------------
--------------------------------------------
>FM865562 [org=Glomus intraradices, Att 4-38. INVAM FL208, pHs086-4] 
------------------------------------------------------------
------------------------------------------------------------
------------------------------------------------------------
------------------------------------------------------------
------------------------------------------------------------
------------------------------------------------------------
------------------------------------------------------------
------------------------------------------------------------
------------------------------------------------------------
------------------------------------------------------------
------------------------------------------------------------
------------------------------------------------------------
------------------------------------------------------------
------------------------------------------------------------
------------------------------------------------------------
------------------------------------------------------------
------------------------------------------------------------
------------------------------------------------------------
------------------------------------------------------------
------------------------------------------------------------
------------------------------------------------------------
-------------------tattgctcttgaacgaggaatccctagtaagcac-aagtca
ttagcttgtgctgattacgtccctgccctttgtacacaccgcccgtcgctactaccgatt
gaatggcttagtgaggccttcggatcgagattcggagactggcaacagactctggatttt
gaaaagttggtcaaacttggtcatttaraggaagtaaaagtcgtaacaaggtttccgtag
gtgaacc-tgcggaaggatcattaccaa-tcttagcgggcctggtc---ttgtcgaccat
ggtttcgcg-aaaa-ttgtatttaaaa-ccccactcttatat----aaaatgaatcattt
tatttgta-at-aataaa--taaagatcactttcaacaacggatctcttggctctcgcat
cgatgaagaacgtagcgaagtgcgataagtagtgtgaattgcagaattccgtgaatcatc
gaatctttgaacgcaaattgcactccctggcatcccggggagtatgcctgtttgagggtc
agta-a-aat--taaaatcgg--tg-cgttgca---tttttttttgtaac-gtttccgga
gtttgggttatcttaact---------ttga--g-g---ttaagaggcttaaaaattga-
-catcatttcg-cgcac-ttttagacgtacataaa-ttaa-ttttta-ttcgtctaac-c
tg--gtggcgaa-g--gttattag-atgcga-tc--atg--tttcgtgg-tctcgcgtct
at-aa--ttatcatga-tttga-cctc-aaatcaggtaggagta-cccgctgaac-ttaa
gcatatcaataagc-ggaggaaaag-aaaataacaatgattcccctagtaactgcgagtg
aaga-gggacgagctc-aaattttaaatctgtt-aggtttac-ctaaccgag-ttgtaat
ttgaagaggcg-ttttctgtgt-ttctgatcagcccaagt-cctttgggatagggcatca
t-ggagggtgagaat-cccgttcggttggtcagattcgctttacgatacgtcatctaaga
gtcaagttgttt-gggattgcagcttaaaatggg-aggtaaa-tttctcctaa-ggctaa
ataacggcgagagaccgatagcgaacaagtaccgtgagggaaagatg-aaaagaactttg
aaaagagagttaaacagtacgtgaaattgttgaaagggaaacgattgaagccagtcgtac
cttcggg-taatcagcctttcgggtgcgattctgtggagcgtgaggag-ttaaacgcctt
cat-gcctgcatattcgtgcactttgggtgtacttgcccgtgtggtaggttaacatcaat
ttcggatatcat-aaaatggctggaggaatgtagcttcggtctcgtactgaagtgttata
gc-ctctg-----gtagatgtgatgaccgggattgaggattgcaacgaatacctttt-gg
gctacccgcctgatctctgaaagttgctctggtgccgaaagcttgcttacggttatcaaa
gttgacgttcaaaaggttagaacgggttaaattcgttaagga-tgttgacgtaa-tggct
ttaaacgacccgtcttgaaacacggaccaaggagtctaacatatatgcgagtgttc----
------------------------------------------------------------
------------------------------------------------------------
--------------------------------------------
>FM865601 [org=Glomus intraradices, Att4-64, INVAM FL208, pHS99-32] 
------------------------------------------------------------
------------------------------------------------------------
------------------------------------------------------------
------------------------------------------------------------
------------------------------------------------------------
------------------------------------------------------------
------------------------------------------------------------
------------------------------------------------------------
------------------------------------------------------------
------------------------------------------------------------
------------------------------------------------------------
------------------------------------------------------------
------------------------------------------------------------
------------------------------------------------------------
------------------------------------------------------------
------------------------------------------------------------
------------------------------------------------------------
------------------------------------------------------------
------------------------------------------------------------
------------------------------------------------------------
------------------------------------------------------------
-------------------tattgctcttgaacgaggaatccctagtaagcac-aagtca
ttagcttgtgctgattacgtccctgccctttgtacacaccgcccgtcgctactaccgatt
gaatggcttagtgaggccttcggatcgagattcggagactggcaacagactctggatttt
gaaaagttggtcaaacttggtcatttagaggaagtaaaagtcgtaacaaggtttccgtag
gtgaacc-tgcggaaggatcattaccaa-tcttagcgggcctggtc---ttgtcgaccat
ggtttcgcg-aaaa-ttgtatttaaaa-ccccactcttatat----aaaatgaatcattt
tatttgta-at-aataaa--taaagatcactttcaacaacggatctcttggctctcgcat
cgatgaagaacgtagcgaagtgcgataagtagtgtgaattgcagaattccgtgaatcatc
gaatctttgaacgcaaattgcactccctggcatcccggggagtatgcctgtttgagggta
agta-a-aat--taaaatcgg--tg-cgttgca---tttttttttgtaac-gtttccgga
gtttgggttatcttaact---------ttga--g-g---ttaagaggctt-aaaattga-
-catcatttcg-cgcac-ttttagacgtacataaattaaa-ttttta-ttcgtctaac-c
tg--gtggcgaa-g--gttattag-atgcga-tc--atg--tttcgtgg-tctcgcgtct
at-aa--ttatcatga-tttga-cctc-aaatcaggtaggagta-cccgctgaac-ttaa
gcatatcaataagc-ggaggaaaag-aaaataacaatgattcccctagtaactgcgagtg
aaga-gggacgagctc-aaattttaaatctgtt-aggtttac-ctaaccgag-ttgtaat
ttgaagaggcg-ttttctgtgt-ttctgatcagcccaagt-cctttgggatagggcatca
t-ggagggtgagaat-cccgttcggttggtcagattcgctttacgatacgtcatctaaga
gtcaagttgttt-gggattgcagcttaaaatggg-aggtaaa-tttctcctaa-ggctaa
ataacggcgagagaccgatagcgaacaagtaccgtgagggaaagatg-aaaagaactttg
aaaagagagttaaacagtacgtgaaattgttgaaagggaaacgattgaagccagtcgtac
cttcggg-taatcagcctttcgggtgcgattctgtggagcgtgaggag-ttaaacgcctt
cat-gcctgcatattcgtgcactttgggtgtacttgcccgtgtggtaggttaacatcaat
ttcggatatcat-aaaatggctggaggaatgtagcttcggtctcgtactgaagtgttata
gc-ctctg-----gtagatgtgatgaccgggattgaggattgcaacgaatacctttt-gg
gctacccgcctgatctctgaaagttgctctggtgccgaaagcttgcttacggttatcaaa
gttgacgttcaaaaggttagaacgggttaaattcgttaagga-tgttgacgtaa-tggct
ttaaacgacccgtcttgaaacacggaccaaggagtctaacatatgtgcgagtg-------
------------------------------------------------------------
------------------------------------------------------------
--------------------------------------------
>FM865580 [org=Glomus intraradices, Att4-41, INVAM FL208, pHS096-30] 
------------------------------------------------------------
------------------------------------------------------------
------------------------------------------------------------
------------------------------------------------------------
------------------------------------------------------------
------------------------------------------------------------
------------------------------------------------------------
------------------------------------------------------------
------------------------------------------------------------
------------------------------------------------------------
------------------------------------------------------------
------------------------------------------------------------
------------------------------------------------------------
------------------------------------------------------------
------------------------------------------------------------
------------------------------------------------------------
------------------------------------------------------------
------------------------------------------------------------
------------------------------------------------------------
------------------------------------------------------------
------------------------------------------------------------
-------------------tattgctcttcaacgaggaatccctagtaagtac-aagtca
ttagcttgtgctgattacgtccctgccctttgtacacaccgcccgtcgctactaccgatt
gaatggcttagtgaggccttcggatcgagattcggagactggcaacagactctgggtttt
gaaaagttggtcaaacttggtcatttagaggaagtaaaagtcgtaacaaggtttccgtag
gtgaacc-tgcggaaggatcattaccaa-tcttagcgggcctggcc--tttattaaccat
ggtttcgcg-ataa-tcgtatttaaaa--cccactcttat------aaaatgaatcattt
tttttttgtat-aataaa--taaagatcactttcaacaacggatctcttggttcttgcat
cgatgaagaacgtagcgaagtgcgataagtaatgtgaattgcagaattccgtgaatcatc
gaatctttgaacgcaaattgcactttttggtatcccgaaaagtatgcctgtttgagggtc
agta-a-att--taaaatcgg--tg-cgttgca---tttttttttgtaac-gtttccgga
gtttgggttatcttagcc---------ttga--g-g---ttaagaggctt-aaaattga-
-tatcatttcg-cgcgc-ttttagacgtacataaa-ttaa-ttttta-ttcgtctaat-c
tg--gtgccgaa-g--gttattag-atgcga-cc--atg--tctcgtgg-tctcgtgtct
at-aattttatcatga-tttga-cctc-aaatcaggtaggagta-cccgctgaac-ttaa
gcatatcaataagc-ggaggaaaag-aaaataacaatgattcccctagtaactgcgagtg
aaga-gggacaagctc-aaattttaaatctgtt-aggtttac-ctaaccgag-ttgtaat
ttgaagaggcg-ttttctgtgt-ttttgatcagcccaagt-cctttgggatagggcatca
t-ggagggtgagaat-cccgttcggttgatcagattcgctttacgatacgtcatctaaga
gtcaagttgttt-gggattgcagcttaaaatggg-aggtaaa-tttctcctaa-ggctaa
ataacggcgagagaccgatagcgaacaagtaccgtgagggaaagatg-aaaagaactttg
aaaagagagttaaacagtacgtgaaattgttgaaagggaaacgattgaagccagtcgtac
cttcggg-taatcagcctttcgggtgcgattctgtggagcgtggggag-ttaaacgcctt
cat-gcctgcatattcgtgcactttgggtgtacttgcccgtgtggtaggttaacatcaat
ttcggatgtcat-aaaatggctggaggaatgtagcttcggtctcgtactgaagtgttata
gc-ctttg-----gtagatgtgatgaccgggattgaggattgcaacgaatacctttt-gg
gctatccgtctgatctctgaaagttgctctggtgccgaaagcttgcttacggttatcaaa
gttgacgttcaaaaggttagaacgggttaaattcgttaagga-tgttgacgtaa-tggct
ttaaacgacccgtcttgaaacacggaccaaggagtctaacatatatgcgagtgtta----
------------------------------------------------------------
------------------------------------------------------------
--------------------------------------------
>FM865573 [org=Glomus intraradices, Att4-41, INVAM FL208, pHS096-11] 
------------------------------------------------------------
------------------------------------------------------------
------------------------------------------------------------
------------------------------------------------------------
------------------------------------------------------------
------------------------------------------------------------
------------------------------------------------------------
------------------------------------------------------------
------------------------------------------------------------
------------------------------------------------------------
------------------------------------------------------------
------------------------------------------------------------
------------------------------------------------------------
------------------------------------------------------------
------------------------------------------------------------
------------------------------------------------------------
------------------------------------------------------------
------------------------------------------------------------
------------------------------------------------------------
------------------------------------------------------------
------------------------------------------------------------
-------------------tattgctcttgaacgaggaatccctagtaagcac-aagtca
ttagcttgtgctgattacgtccctgccctttgtacacaccgcccgtcgctactaccgatt
gaatggcttagtgaggccctcggatcgagattcggagactggcaacagactctgggtttt
gaaaagttggtcaaacttggtcatttagaggaagtaaaagtcgtaacaaggtttccgtag
gtgaacc-tgcggaaggatcattaccaa-tcttagcgggcctggtc---ttgttgactat
ggtttcgcg-aaaa-tcgtatttaaaa-ccccactcttatat----aaaatgaatcatta
tatttgta-aa-aataaa--taaagatcactttcaacaacggatctcttggctctcgcat
cgatgaagaacgtagcgaagtgcgataagtagtgtgaattgcagaattccgtgaatcatc
gaatctttgaacgcaaattgcactccctggcatcccggggagtatgcctgtttgagggtc
agta-a-att--taaaatcgg--tg-cgttgca---tttttttttgtaac-gtttccgga
gtttgggttatcttagcc---------ttga--g-g---ttaagaggctt-aaaattga-
-tatcatttcg-cgcgc-ttttagacgtacataaa-ttaa-tttttatttcgtctaat-c
tg--gtgccgaa-g--gttattag-atgcga-cc--atg--tctcgtgg-tctcgtgtct
at-aattttatcatga-tttga-cctc-aaatcaggtaggagta-cccgctgaac-ttaa
gcatatcaataagc-ggaggaaaag-aaaataacaatgattcccctagtaactgcgagtg
aaga-gggacaagctc-aaattttaaatctgtt-aggtttac-ctaaccgag-ttgtaat
ttgaagaggcg-ttttctgtgt-ttttgatcagcccaagt-cctttgggatagggcatca
t-ggagggtgagaat-cccgttcggttgatcagattcgctttacgatacgtcatctaaga
gtcaagttgttt-gggattgcagcttaaaatggg-aggtaaa-tttctcctaa-ggctaa
ataacggcgagagaccgatagcgaacaagtaccgtgagggaaagatg-aaaagaactttg
aaaagagagtcaaatagtacgtgaaattgttgaaagggaaacgattgaagtcagtcgtac
ctgcgggataatcagcctttcgagtatgattctgtggagtgtaaggagtttaaccgtctt
cat-acctgcatattcgtgcgctttgggtgtacttgtccgtatggtaggttaacatcaat
tttggtcgttat-aaaatgactaggggaatgtagctttgatcccgtattgaagtgttata
gt-ctctg-----gtaaatgcagtgactaggattgaggattgcaacggatacctttcggg
gctactcgtctgatctctggaagttactttggtgctaaaagcttgcttatggttatcgaa
gttgacggtcaataggttagaacgagttaaattcgttaagga-tgttgacgtaa-tggct
ttaaacgacccgtcttgaaacacggaccaaggagtctaacatatatgcgagtgta-----
------------------------------------------------------------
------------------------------------------------------------
--------------------------------------------
>FM865598 [org=Glomus intraradices, Att4-64, INVAM FL208, pHS99-14] 
------------------------------------------------------------
------------------------------------------------------------
------------------------------------------------------------
------------------------------------------------------------
------------------------------------------------------------
------------------------------------------------------------
------------------------------------------------------------
------------------------------------------------------------
------------------------------------------------------------
------------------------------------------------------------
------------------------------------------------------------
------------------------------------------------------------
------------------------------------------------------------
------------------------------------------------------------
------------------------------------------------------------
------------------------------------------------------------
------------------------------------------------------------
------------------------------------------------------------
------------------------------------------------------------
------------------------------------------------------------
------------------------------------------------------------
-------------------tattgctcttgaacgaggaatccctagtaagcac-aagtca
ttagcttgtgctgattacgtccctgccctttgtacacaccgcccgtcgctactaccgatt
gaatggcttagtgaggccctcggatcgagattcggagactggcaacagactctgggtttt
gaaaagttggtcaaacttggtcatttagaggaagtaaaagtcgtaacaaggtttccgtag
gtgaacc-tgcggaaggatcattaccaa-tcttagcgggcctggtc---ttgttgactat
ggtttcgcg-aaaa-tcgtatttaaaa-ccccactcttatat----aaaatgaatcatta
tatttgta-aa-aataaa--taaagatcactttcaacaacggatctcttggctctcgcat
cgatgaagaacgtagcgaagtgcgataagtagtgtgaattgcagaattccgtgaatcatc
gaatctttgaacgcaaattgcactccctggcatcccggggagtatgcctgtttgagggtc
agta-a-att--taaaatcgg--tg-cgttgca---tttttttttgtaac-gtttccgga
gtttgggttatcttagcc---------ttga--g-g---ttaagaggctt-aaaattga-
-tatcatttcg-cgcgc-ttttagacgtacataaa-ttaa-ttttta-ttcgtctaat-c
tg--gtgccgaa-g--gttattag-atgcga-cc--atg--tctcgtgg-tctcgtgtct
at-aattttatcatga-tttga-cctc-aaatcaggtaggagta-cccgctgaac-ttaa
gcatatcaataagc-ggaggaaaag-aaaataacaatgattcccctagtaactgcgagtg
aaga-gggacgagctc-aaattttaaatctgtt-aggtttac-ctaaccgag-ttgtaat
ttgaagaggcg-ttttctgtgt-ttctgatcagcccaagt-cctttgggatagggcatca
t-ggagggtgagaat-cccgttcggttggtcagattcgctttacgatacgtcatctaaga
gtcaagttgttt-gggattgcagcttaaaatggg-aggtaaa-tttctcctaa-ggctaa
ataacggcgagagaccgatagcgaacaagtaccgtgagggaaagatg-aaaagaactttg
aaaagagagttaaacagtacgtgaaattgttgaaagggaaacgattgaagtcagtcgtac
ctgcgggataatcagcctttcgagtatgattctgtggagtgtaaggagtttaaccgtctt
cat-acctgcatattcgtgcgctttgggtgtacttgtccgtatggtaggttaacatcaat
tttggtcgttat-aaaatgactaggggaatgtagctttgatcccgtattgaagtgttata
gt-ctctg-----gtaaatgcagtgactaggattgaggattgcaacggatacctttcggg
gctactcgtctgatctctggaagttactttggtgctaaaagcttgcttatggttatcgaa
gttgacggtcaataggttagaacgagttaaattcgttaagga-tgttgacgtaa-tggct
ttaaacgacacgtcttgaaacacggaccaaggagtctaacatatatgcgagtgttt----
------------------------------------------------------------
------------------------------------------------------------
--------------------------------------------
>FM865578 [org=Glomus intraradices, Att4-41, INVAM FL208, pHS096-27] 
------------------------------------------------------------
------------------------------------------------------------
------------------------------------------------------------
------------------------------------------------------------
------------------------------------------------------------
------------------------------------------------------------
------------------------------------------------------------
------------------------------------------------------------
------------------------------------------------------------
------------------------------------------------------------
------------------------------------------------------------
------------------------------------------------------------
------------------------------------------------------------
------------------------------------------------------------
------------------------------------------------------------
------------------------------------------------------------
------------------------------------------------------------
------------------------------------------------------------
------------------------------------------------------------
------------------------------------------------------------
------------------------------------------------------------
-------------------tattgctcttgaacgaggaatccctastaagcacaaagtca
ttagcttgtgctgattacgtccctgccctttgtacacaccgcccgtcgctactaccgatt
gaatggcttagtgaggccttcggatcgagattcggagactggcaacagactctggatttt
gaaaagttggtcaaacttggtcatttagaggaagtaaaagtcgtaacaaggtttccgtag
gtgaacc-tgcggaaggatcattaccaa-tcttagcgggcctggtc---ttgtcgaccat
ggtttcgcg-aaaa-ttgtatttaaaa-ccccactcttatat----aaaatgaatcattt
tatttgta-at-aataaa--taaagatcactttcaacaacggatctcttggctctcgcat
cgatgaagaacgtagcgaagtgcgataagtagtgtgaattgcagaattccgtgaatcatc
gaatctttgaacgcaaattgcactccctggcatcccggggagtatgcctgtttgagggtc
agta-a-att--taaaatcgg--tg-cgttgca---tttttttttgtaac-gtttccgga
gtttgggttatcttagcc---------ttga--g-g---ttaagaggctt-aaaattga-
-tatcatttcg-cgcgc-ttttagacgtacataaa-ttaa-ttttta-ttcgtctaat-c
tg--gtgccgaagg--gttattag-atgcga-cc--atg--tctcgtgg-tctcgtgcct
at-aaatttatcataa-tttaa-cctc-aaatcaggtaagaata-cccgctgaac-ttaa
gcatatcaataagc-ggaggaaaag-aaaataacaatgattcccttagtaactgcgagtg
aaga-gggacaagctc-aaattttaaatctgtt-aggttcat-ctaaccgag-ttgtaat
ttgaagaggcg-ttttctgcgt-ttttgatcagcccaagt-cctttggaataaggcatca
t-ggagggtgagaat-cccgttcggttgatcaaatttgctttatgatacgtcatctaaga
gtcaagttgttt-gggattgcagcttaaaatggg-aggtaaa-tttctcctaa-ggctaa
ataacggcgagagaccgatagcgaacaagtaccgtgagggaaagatg-aaaagaactttg
aaaagagagtcaaatagtacgtgaaattgttgaaagggaaacgattgaagtcagtcgtac
ctgcgggataatcagcctttcgagtatgattctgtggagtgtaaggagtttaaccgtctt
cat-acctgcatattcgtgcgctttgggtgtacttgtccgtatggtaggttaacatcaat
tttggtcgttat-aaaatgactaggggaatgtagctttgatcccgtattgaagtgttata
gt-ctctg-----gtaaatgcagtgactaggattgaggattgcaacggatacctttcggg
gctactcgtctgatctctggaagttactttggtgctaaaagcttgcttatggttatcgaa
gttgacggtcaataggttagaacgagttaaattcgttaagga-tgttgacgtaa-tggct
ttaaacgacccgtcttgaaacacggaccaaggagtctagcatatatgcgagtgtt-----
------------------------------------------------------------
------------------------------------------------------------
--------------------------------------------
>FM865582 [org=Glomus intraradices, Att4-41, INVAM FL208, pHS096-35] 
------------------------------------------------------------
------------------------------------------------------------
------------------------------------------------------------
------------------------------------------------------------
------------------------------------------------------------
------------------------------------------------------------
------------------------------------------------------------
------------------------------------------------------------
------------------------------------------------------------
------------------------------------------------------------
------------------------------------------------------------
------------------------------------------------------------
------------------------------------------------------------
------------------------------------------------------------
------------------------------------------------------------
------------------------------------------------------------
------------------------------------------------------------
------------------------------------------------------------
------------------------------------------------------------
------------------------------------------------------------
------------------------------------------------------------
-------------------tattgctcttgaacgaggaatccctagtaagtac-aagtca
ttagcttgtgctgattacgtccctgccctttgtacacaccgcccgtcgctactaccgatt
gaatggcttagtgaggccttcggatcgagattcggagactggcaacagactctgggtttt
gaaaagttggtcaaacttggtcatttagaggaagtaaaagtcgtaacaaggtttccgtag
gtgaacc-tgcggaaggatcattaccaa-tcttagcgggcctggcc--tttattaaccat
ggtttcgcg-ataa-tcgtatttaaaa--cccactcttat------aaaatgaatcattt
tttttttgtat-aataaa--taaagatcactttcaacaacggatctcttggttcttgcat
cgatgaagaacgtagcgaagtgcgataagtaatgtgaattgcagaattccgtgaatcatc
gaatctttgaacgcaaattgcactttttggtatcccgaaaagtatgcctgtttgagggtc
agta-t-aat--aaaaatcgg--ta-tgttgct-----tttttttgtaac-g-ttccgga
gtttgggttatcttaaacaa----catttta--g-t---ttaagagactt-aaaattaa-
ccatctttttg-cgcat-ttttataaat-------------tacttatttcgtctata-t
tatcatgccaaaat--tttattag-atgcga-cc--ata-------------tcgtgcct
at-aaatttatcataa-tttaa-cctc-aaatcaggtaagaata-cccgctgaac-ttaa
gcatatcaataagc-ggaggaaaag-aaaataacaatgattcccttagtaactgcgagtg
aaga-gggacaagctc-aaattttaaatctgtt-aggttcat-ctaaccgag-ttgtaat
ttgaagaggcg-ttttctgcgt-ttttgatcagtccaagt-cctttggaataaggcatca
t-ggagggtgagaat-cccgttcggttgatcaaatttgctttatgatacgtcatctaaga
gtcaagttgttt-gggattgcagcttaaaatggg-aggtaaa-tttctcctaa-ggctaa
ataacggcgagagaccgatagcgaacaagtaccgtgagggaaagatg-aaaagaactttg
aaaagagagttaaacagtacgtgaaattgttgaaagggaaacgattgaagccagtcgtac
cttcggg-taatcagcctttcgggtgcgattctgtggagcgtggggag-ttaaacgcctt
cat-gcctgcatattcgtgcactttgggtgtacttgcccgtgtggtaggttaacatcaat
ttcggatgtcat-aaaatggctggaggaatgtagcttcggtctcgtactgaagtgttata
gc-ctttg-----gtagatgtgatgaccgggattgaggattgcaacgaatacctttt-gg
gctatccgtctgatctctgaaagttgctctggtgccgaaagcttgcttacggttatcaaa
gttgacgttcaaaaggttagaacgggttaaattcgttaagga-tgttgacgtaa-tggct
ttaaacgacccgtcttgaaacacggaccaaggagtctaacatatatgcgagtgtta----
------------------------------------------------------------
------------------------------------------------------------
--------------------------------------------
>FM865586 [org=Glomus intraradices, Att4-41, INVAM FL208, pHS096-5] 
------------------------------------------------------------
------------------------------------------------------------
------------------------------------------------------------
------------------------------------------------------------
------------------------------------------------------------
------------------------------------------------------------
------------------------------------------------------------
------------------------------------------------------------
------------------------------------------------------------
------------------------------------------------------------
------------------------------------------------------------
------------------------------------------------------------
------------------------------------------------------------
------------------------------------------------------------
------------------------------------------------------------
------------------------------------------------------------
------------------------------------------------------------
------------------------------------------------------------
------------------------------------------------------------
------------------------------------------------------------
------------------------------------------------------------
---------------------tcgctcttcaacgaggaatccctagtaagtac-aagtca
ttagcttgtgctgattacgtccctgccctttgtacacaccgcccgtcgctactaccgatt
gaatggcttagtgaggccttcggatcgagattcggagactggcaacagactctgggtttt
gaaaagttggtcaaacttggtcatttagaggaagtaaaagtcgtaacaaggtttccgtag
gtgaacc-tgcggaaggatcattaccaa-tcttagcgggcctggcc--tttattaaccat
ggtttcgcg-ataa-tcgtatttaaaa--cccactcttat------aaaatgaatcattt
tttttttgtat-aataaa--taaagatcactttcaacaacggatctcttggttcttgcat
cgatgaagaacgtagcgaagtgcgataagtaatgtgaattgcagaattccgtgaatcatc
gaatctttgaacgcaaattgcactttttggtatcccgaaaagtatgcctgtttgagggtc
agta-t-aat--aaaaatcgg--ta-tgttgct-----tttttttgtaac-g-ttccgga
gtttgggttatcttaaacaa----catttta--g-t---ttaagagactt-aaaattaac
ccatctttttg-cgcat-ttttataaat-------------tacttatttcgtctata-t
tatcatgccaaaat--tttattag-atgcga-cc--ata-------------tcgtgcct
at-aaatttatcataa-tttaa-cctc-aaatcaggtaagaata-cccgctgaac-ttaa
gcatatcaataagc-ggaggaaaag-aaaataacaatgattcccttagtaactgcgagtg
aaga-gggacaagctc-aaattttaaatctgtt-aggttcat-ctaaccgag-ttgtaat
ttgaagaggcg-ttttctgcgt-ttttgatcagtccaagt-cctttggaataaggcatca
t-ggagggtgagaat-cccgttcggttgatcaaatttgctttatgatacgtcatctaaga
gtcaagttgttt-gggattgcagcttaaaatggg-aggtaaa-tttctcctaa-ggctaa
ataacggcgagagaccgatagcgaacaagtaccgtgagggaaagatg-aaaagaactttg
aaaagagagttaaacagtacgtgaaattgttgaaagggaaacgattgaagccagtcgtac
cttcggg-taatcagcctttcgggtgcgattctgtggagcgtggggag-ttaaacgcctt
cat-gcctgcatattcgtgcactttgggtgtacttgcccgtgtggtaggttaacatcaat
ttcggatgtcat-aaaatggctggaggaatgtagcttcggtctcgtactgaagtgttata
gc-ctttg-----gtagatgtgatgaccgggattgaggattgcaacgaatacctttt-gg
gctatccgtctgatctctgaaagttgctctggtgccgaaagcttgcttacggttatcaaa
gttgacgttcaaaaggttagaacgggttaaattcgttaagga-tgttgacgtaa-tggct
ttaaacgacccgtcttgaaacacggaccaaggagtctagcatatatgcgagtgtt-----
------------------------------------------------------------
------------------------------------------------------------
--------------------------------------------
>FM865583 [org=Glomus intraradices, Att4-41, INVAM FL208, pHS096-40] 
------------------------------------------------------------
------------------------------------------------------------
------------------------------------------------------------
------------------------------------------------------------
------------------------------------------------------------
------------------------------------------------------------
------------------------------------------------------------
------------------------------------------------------------
------------------------------------------------------------
------------------------------------------------------------
------------------------------------------------------------
------------------------------------------------------------
------------------------------------------------------------
------------------------------------------------------------
------------------------------------------------------------
------------------------------------------------------------
------------------------------------------------------------
------------------------------------------------------------
------------------------------------------------------------
------------------------------------------------------------
------------------------------------------------------------
-------------------tattgttcttcaacgaggaatccctagtaagtac-aagtca
ttagcttgtgctgattacgtccctgccctttgtacacaccgcccgtcgctactaccgatt
gaatggcttagtgaggccttcggatcgagattcggagactggcaacagactctgggtttt
gaaaagttggtcaaacttggtcatttagaggaagtaaaagtcgtaacaaggtttccgtag
gtgaacc-tgcggaaggatcattaccaa-tcttagcgggcctggcc--tttattaaccat
ggtttcgcg-ataa-tcgtatttaaaa--cccactcttat------aaaatgaatcattt
tttttttgtat-aataaa--taaagatcactttcaacaacggatctcttggttcttgcat
cgatgaagaacgtagcgaagtgcgataagtaatgtgaattgcagaattccgtgaatcatc
gaatctttgaacgcaaattgcactttttggtatcccgaaaagtatgcctgtttgagggtc
agta-t-aat--aaaaatcgg--ta-tgttgct-----tttttttgtaac-g-ttccgga
gtttgggttatcttaaacaa----catttta--g-t---ttaagagactt-aaaattaa-
ccatctttttg-cgcat-ttttataaat-------------tacttatttcgtctata-t
tatcatgccaaaat--tttattag-atgcga-cc--ata-------------tcgtgcct
at-aaatttatcataa-tttaa-cctc-aaatcaggtaagaata-cccgctgaac-ttaa
gcatatcaataagc-ggaggaaaag-aaaataacaatgattcccttagtaactgcgagtg
aaga-gggacaagctc-aaattttaaatctgtt-aggttcat-ctaaccgag-ttgtaat
ttgaagaggcg-ttttctgcgt-ttttgatcagtccaagt-cctttggaataaggcatca
t-ggagggtgagaat-cccgttcggttgatcaaatttgctttatgatacgtcatctaaga
gtcaagttgttt-gggattgcagcttaaaatggg-aggtaaa-tttctcctaa-ggctaa
ataacggcgagagaccgatagcgaacaagtaccgtgagggaaagatg-aaaagtactttg
aaaagagagttaaatagcacgtgaaattgttgaaagggaaacgattgaagccagtcgtac
ctgcgga-caatcagcctttcgggtgcgattatgtggagcgtggggag-ctaaacacctt
cat-gcctgcgtatttgtat-tctggggtgtacttggacgtgcggtaggttaacatcaat
ttcggacgtcat-aaaatggctggaggaatgtagcttcggtctcgtactgaagtgttata
gc-cttcg-----gcagatatggtgaccgggattgaggattgcaacggatacctttt-gg
gctacccgcctgatctctgaaagttgctctggtgccgaaagcttgcttacggttatcaaa
gttgacgttcaaaaggttagaacgggttaaattcgttaagga-tgttgacgtaa-tggct
ttaaacgacccgtcttgaaacacggaccaaggagtctaacatatatgcgagtg-------
------------------------------------------------------------
------------------------------------------------------------
--------------------------------------------
>FM992388 [org=Glomus proliferum, MUCL41827, pHS113-1] 
------------------------------------------------------------
------------------------------------------------------------
------------------------------------------------------------
------------------------------------------------------------
------------------------------------------------------------
------------------------------------------------------------
------------------------------------------------------------
------------------------------------------------------------
------------------------------------------------------------
------------------------------------------------------------
------------------------------------------------------------
------------------------------------------------------------
------------------------------------------------------------
------------------------------------------------------------
------------------------------------------------------------
------------------------------------------------------------
------------------------------------------------------------
------------------------------------------------------------
------------------------------------------------------------
------------------------------------------------------------
------------------------------------------------------------
----------------------tgctcttgaacgaggaatccctagtaagtac-aagtca
tcagcttgtgctgattacgtccctgccctttgtacacaccgcccgtcgctactaccgatt
gaatggcttagtgaggccctcggattgaggttcgaagactggcaacagactttggatttt
gaaaagttggtcaaacttggtcatttagaggaagtaaaagtcgtaacaaggtttccgtag
gtgaacc-tgcggaaggatcattaccaa-ttttagcgagcctggtc--tttgttgaccat
ggtttcgtgaaaaa-tcgtatttaaaa-ccccactcttataa---aaatttgaatcatta
tattttgt-at-aataaaataaaagatcactttcaacaacggatctcttggctctcgcat
cgatgaagaacgtagcgaagtgcgataagtaatgtgaattgcagaattccgtgaatcatc
gaatctttgaacgcaaattgcactttctggtaatccggaaagtatgcctgtttgagggtc
agta-taaat--aaaaatcgg--tg-cgttgca--ttttttttttgtgat-g-ctctgga
gtatgggtcatcttagct---------gtga--g-g---ttaagaggctt-aaaattga-
-cattctttcg-cgcat-ttttagacgtacataaa--tta-ttttta-ttcgtttatc-c
tg--atgccgaa-g--tttattag-atgcga-cc--ata--tcgtatgg-tttcgtaact
at--aatttatcataa-tttga-cctc-aaatcaggtaaggata-cccgctgaac-ttaa
gcatatcaataagc-ggaggaaaag-aaaataacaatgattcccctagtaactgcgagtg
aaga-gggacaagctc-aaattttaaatccgtt-gggtttac-ctaaccgag-ttgtaat
ttgaagaggcg-ttttctgcgt-ttttgatcagtccaagt-cctttgggataaggcatca
t-ggagggtgagaat-cccgtccggttgatcggattcgctttacgatacgtcatctaaga
gtcaagttgttt-gggattgcagcttaaaatggg-aggtaaa-tttctcctaa-ggctaa
atattggcgagagaccgatagcgaacaagtaccgtgagggaaagatg-aaaagaactttg
aaaagagagttaaacagtacgtgaaattgttgaaagggaaacgattgaagccagtcgtac
cggcgga-taatcagcctttcgggtgcgattctgtggagtgtgaggag-gtaaacacctt
cat-gcctgcatattcgtgcactttgggtgtacttgtccgtatggtaagttaacatcaat
tttggtcgttat-aaaatggctggaggaatgtagcttcgatctcgtattgaagtgttata
gc-ctttg-----gtagatgtaatgattaggattgaggattgcaacggatacctttcggg
gctacccgcctgatctctgaaagttgctctggtgtcgaaagcgtgcttacggtcatcaaa
gttgacgttcaataggttagaacgggttaaattcgttaagga-tgttgacgtaa-tggct
ttaaacgacccgtcttgaaacacggaccaaggagtctaacatatgtgcgagtgtt-----
------------------------------------------------------------
------------------------------------------------------------
--------------------------------------------
>FM992390 [org=Glomus proliferum, MUCL41827, pHS113-17] 
------------------------------------------------------------
------------------------------------------------------------
------------------------------------------------------------
------------------------------------------------------------
------------------------------------------------------------
------------------------------------------------------------
------------------------------------------------------------
------------------------------------------------------------
------------------------------------------------------------
------------------------------------------------------------
------------------------------------------------------------
------------------------------------------------------------
------------------------------------------------------------
------------------------------------------------------------
------------------------------------------------------------
------------------------------------------------------------
------------------------------------------------------------
------------------------------------------------------------
------------------------------------------------------------
------------------------------------------------------------
------------------------------------------------------------
-------------------tattgctctttaacgaggaatccctagtaagtac-aagtca
tcagcttgtgctgattacgtccctgccctttgtacacaccgcccgtcgctactaccgatt
gaatggcttagtgaggccctcggattgaggttcgaagactggcaacagactttggatttt
gaaaagttggtcaaacttggtcatttagaggaagtaaaagtcgtaacaaggtttccgtag
gtgaacc-tgcggaaggatcattaccaa-ttttagcgagcctggtc--tttgttgaccat
ggtttcgtgaaaaa-tcgtatttaaaa-ccccactcttataa---aaatttgaatcatta
tattttgt-at-aataaaataaaagatcactttcaacaacggatctcttggctctcgcat
cgatgaagaacgtagcgaagtgcgataagtaatgtgaattgcagaattccgtgaatcatc
gaatctttgaacgcaaattgcactttctggtaatccggaaagtatgcctgtttgagggtc
agta-taaat--aaaaatcgg--tg-cgttgca--ttttttttttgtgat-g-ctctgga
gtatgggtcatcttagct---------gtga--g-g---ttaagaggctt-aaaattga-
-cattctttcg-cgcat-ttttagacgtacataaa--tta-ttttta-ttcgtttatc-c
tg--atgccgaa-g--tttattag-atgcga-cc--ata--tcgtatgg-tttcgtaact
at--aatttatcataa-tttga-cctc-aaatcaggtaaggata-cccgctgaac-ttaa
gcatatcaataagc-ggaggaaaag-aaaataacaatgattcccctagtaactgcgagtg
aaga-gggacaagctc-aaattttaaatccgtt-gggtttac-ctaaccgag-ttgtaat
ttgaagaggcg-ttttctgcgt-ttttgatcagtccaagt-cctttgggataaggcatca
t-ggagggtgagaat-cccgtccggttgatcggattcgctttacgatacgtcatctaaga
gtcaagttgttt-gggattgcagcttaaaatggg-aggtaaa-tttctcctaa-ggctaa
atattggcgagagaccgatagcgaacaagtaccgtgagggaaagatg-aaaagaactttg
aaaagagagttaaacagtacgtgaaattgttgaaagggaaacgattgaagccagtcgtac
cggcgga-taatcagcctttcgggtgcgattctgtggagtgtgaggag-gtaaacacctt
cat-gcctgcatattcgtgcactttgggtgtacttgtccgtatggtaagttaacatcaat
tttggtcgttat-aaaatggctggaggaatgtagcttcgatctcgtattgaagtgttata
gc-ctttg-----gtagatgtaatgattaggattgaggattgcaacggatacctttcggg
gctacccgcctgatctctgaaagttgctctggtgtcgaaagcgtgcttacggtcatcaaa
gttgacgttcaataggttagaacgggttaaattcgttaagga-tgttgacgtaa-tggct
ttaaacgacccgtcttgaaacacggaccaaggagtctaacatatatgcgagtgttc----
------------------------------------------------------------
------------------------------------------------------------
--------------------------------------------
>FM992393 [org=Glomus proliferum, MUCL41827, pHS113-21] 
------------------------------------------------------------
------------------------------------------------------------
------------------------------------------------------------
------------------------------------------------------------
------------------------------------------------------------
------------------------------------------------------------
------------------------------------------------------------
------------------------------------------------------------
------------------------------------------------------------
------------------------------------------------------------
------------------------------------------------------------
------------------------------------------------------------
------------------------------------------------------------
------------------------------------------------------------
------------------------------------------------------------
------------------------------------------------------------
------------------------------------------------------------
------------------------------------------------------------
------------------------------------------------------------
------------------------------------------------------------
------------------------------------------------------------
-------------------tattgctcttgaacgaggaatccctagtaagtac-aagtca
tcagcttgtgctgattacgtccctgccctttgtacacaccgcccgtcgctactaccgatt
gaatggcttagtgaggccctcggattgaggttcgaagactggcaacagactttggatttt
gaaaagttggtcaaacttggtcatttagaggaagtaaaagtcgtaacaaggtttccgtag
gtgaacc-tgcggaaggatcattaccaa-ttttagcgagcctggtc--tttgttgaccat
ggtttcgtgaaaaa-tcgtatttaaaa-ccccactcttataa---aaatttgaatcatta
tattttgt-at-aataaaataaaagatcactttcaacaacggatctcttggctctcgcat
cgatgaagaacgtagcgaagtgcgataagtaatgtgaattgcagaattccgtgaatcatc
gaatctttgaacgcaaattgcactttctggtaatccggaaagtatgcctgtttgagggtc
agta-taaat--aaaaatcgg--tg-cgttgca--ttttttttttgtgat-g-ctctgga
gtatgggtcatcttagct---------gtga--g-g---ttaagaggctt-aaaattga-
-cattctttcg-cgcat-ttttagacgtacataaa--tta-ttttta-ttcgtttatc-c
tg--atgccgaa-g--tttattag-atgcga-cc--ata--tcgtatgg-tttcgtaact
at--aatttatcataa-tttga-cctc-aaatcaggtaaggata-cccgctgaac-ttaa
gcatatcaataagc-ggaggaaaag-aaaataacaatgattcccctagtaactgcgagtg
aaga-gggacaagctc-aaattttaaatccgtt-gggtttac-ctaaccgag-ttgtaat
ttgaagaggcg-ttttctgcgt-ttttgatcagtccaagt-cctttgggataaggcatca
t-ggagggtgagaat-cccgtccggttgatcggattcgctttacgatacgtcatctaaga
gtcaagttgttt-gggattgcagcttaaaatggg-aggtaaa-tttctcctaa-ggctaa
atattggcgagagaccgatagcgaacaagtaccgtgagggaaagatg-aaaagaactttg
aaaagagagttaaacagtacgtgaaattgttgaaagggaaacgattgaagccagtcgtac
cggcgga-taatcagcctttcgggtgcgattctgtggagtgtgaggag-gtaaacacctt
cat-gcctgcatattcgtgcactttgggtgtacttgtccgtatggtaagttaacatcaat
tttggtcgttat-aaaatggctggaggaatgtagcttcgatctcgtattgaagtgttata
gc-ctttg-----gtagatgtaatgattaggattgaggattgcaacggatacctttcggg
gctacccgcctgatctctgaaagttgctctggtgtcgaaagcgtgcttacggtcatcaaa
gttgacgttcaataggttagaacgggttaaattcgttaagga-tgttgacgtaa-tggct
ttaaacgacccgtcttgaaacacggaccaaggagtctaacatatatgcgagtgttt----
------------------------------------------------------------
------------------------------------------------------------
--------------------------------------------
>FM992394 [org=Glomus proliferum, MUCL41827, pHS113-25] 
------------------------------------------------------------
------------------------------------------------------------
------------------------------------------------------------
------------------------------------------------------------
------------------------------------------------------------
------------------------------------------------------------
------------------------------------------------------------
------------------------------------------------------------
------------------------------------------------------------
------------------------------------------------------------
------------------------------------------------------------
------------------------------------------------------------
------------------------------------------------------------
------------------------------------------------------------
------------------------------------------------------------
------------------------------------------------------------
------------------------------------------------------------
------------------------------------------------------------
------------------------------------------------------------
------------------------------------------------------------
------------------------------------------------------------
-------------------tattgctcttgaacgaggaatccctagtaagtac-aagtca
tcagcttgtgctgattacgtccctgccctttgtacacaccgcccgtcgctactaccgatt
gaatggcttagtgaggccctcggattgaggttcgaagactggcaacagactttggatttt
gaaaagttggtcaaacttggtcatttagaggaagtaaaagtcgtaacaaggtttccgtag
gtgaacc-tgcggaaggatcattaccaa-ttttagcgagcctggtc--tttgttgaccat
ggtttcgtgaaaaa-tcgtatttaaaa-ccccactcttataa---aaatttgaatcatta
tattttgt-at-aataaaataaaagatcactttcaacaacggatctcttggctctcgcat
cgatgaagaacgtagcgaagtgcgataagtaatgtgaattgcagaattccgtgaatcatc
gaatctttgaacgcaaattgcactttctggtaatccggaaagtatgcctgtttgagggtc
agta-taaat--aaaaatcgg--tg-cgttgca--ttttttttttgtgat-g-ctctgga
gtatgggtcatcttagct---------gtga--g-g---ttaagaggctt-aaaattga-
-cattctttcg-cgcat-ttttagacgtacataaa--tta-ttttta-ttcgtttatc-c
tg--atgccgaa-g--tttattag-atgcga-cc--ata--tcgtatgg-tttcgtaact
at--aatttatcataa-tttga-cctc-aaatcaggtaaggata-cccgctgaac-ttaa
gcatatcaataagc-ggaggaaaag-aaaataacaatgattcccctagtaactgcgagtg
aaga-gggacaagctc-aaattttaaatccgtt-gggtttac-ctaaccgag-ttgtaat
ttgaagaggcg-ttttctgcgt-ttttgatcagtccaagt-cctttgggataaggcatca
t-ggagggtgagaat-cccgtccggttgatcggattcgctttacgatacgtcatctaaga
gtcaagttgttt-gggattgcagcttaaaatggg-aggtaaa-tttctcctaa-ggctaa
atattggcgagagaccgatagcgaacaagtaccgtgagggaaagatg-aaaagaactttg
aaaagagagttaaacagtacgtgaaattgttgaaagggaaacgattgaagccagtcgtac
cggcgga-taatcagcctttcgggtgcgattctgtggagtgtgaggag-gtaaacacctt
cat-gcctgcatattcgtgcactttgggtgtacttgtccgtatggtaagttaacatcaat
tttggtcgttat-aaaatggctggaggaatgtagcttcgatctcgtattgaagtgttata
gc-ctttg-----gtagatgtaatgattaggattgaggattgcaacggatacctttcggg
gctacccgcctgatctctgaaagttgctctggtgtcgaaagcgtgcttacggtcatcaaa
gttgacgttcaataggttagaacgggttaaattcgttaagga-tgttgacgtaa-tggct
ttaaacgacccgtcttgaaacacggaccaaggagtctaacatatatgcgagtgtt-----
------------------------------------------------------------
------------------------------------------------------------
--------------------------------------------
>FM992399 [org=Glomus proliferum, MUCL41827, pHS113-8] 
------------------------------------------------------------
------------------------------------------------------------
------------------------------------------------------------
------------------------------------------------------------
------------------------------------------------------------
------------------------------------------------------------
------------------------------------------------------------
------------------------------------------------------------
------------------------------------------------------------
------------------------------------------------------------
------------------------------------------------------------
------------------------------------------------------------
------------------------------------------------------------
------------------------------------------------------------
------------------------------------------------------------
------------------------------------------------------------
------------------------------------------------------------
------------------------------------------------------------
------------------------------------------------------------
------------------------------------------------------------
------------------------------------------------------------
-------------------tattgctcttaaacgaggaatccctagtaagtac-aagtca
tcagcttgtgctgattacgtccctgccctttgtacacaccgcccgtcgctactaccgatt
gaatggcttagtgaggccctcggattgaggttcgaagactggcaacagactttggatttt
gaaaagttggtcaaacttggtcatttagaggaagtaaaagtcgtaacaaggtttccgtag
gtgaacc-tgcggaaggatcattaccaa-ttttagcgagcctggtc--tttgttgaccat
ggtttcgtgaaaaa-tcgtatttaaaa-ccccactcttataa---aaatttgaatcatta
tattttgt-at-aataaaataaaagatcactttcaacaacggatctcttggctctcgcat
cgatgaagaacgtagcgaagtgcgataagtaatgtgaattgcagaattccgtgaatcatc
gaatctttgaacgcaaattgcactttctggtaatccggaaagtatgcctgtttgagggtc
agta-taaat--aaaaatcgg--tg-cgttgca--ttttttttttgtgat-g-ctctgga
gtatgggtcatcttagct---------gtga--g-g---ttaagaggctt-aaaattga-
-cattctttcg-cgcat-ttttagacgtacataaa--tta-ttttta-ttcgtttatc-c
tg--atgccgaa-g--tttattag-atgcga-cc--ata--tcgtatgg-tttcgtaact
at--aatttatcataa-tttga-cctc-aaatcaggtaaggata-cccgctgaac-ttaa
gcatatcaataagc-ggaggaaaag-aaaataacaatgattcccctagtaactgcgagtg
aaga-gggacaagctc-aaattttaaatccgtt-gggtttac-ctaaccgag-ttgtaat
ttgaagaggcg-ttttctgcgt-ttttgatcagtccaagt-cctttgggataaggcatca
t-ggagggtgagaat-cccgtccggttgatcggattcgctttacgatacgtcatctaaga
gtcaagttgttt-gggattgcagcttaaaatggg-aggtaaa-tttctcctaa-ggctaa
atattggcgagagaccgatagcgaacaagtaccgtgagggaaagatg-aaaagaactttg
aaaagagagttaaacagtacgtgaaattgttgaaagggaaacgattgaagccagtcgtac
cggcgga-taatcagcctttcgggtgcgattctgtggagtgtgaggag-gtaaacacctt
cat-gcctgcatattcgtgcactttgggtgtacttgtccgtatggtaagttaacatcaat
tttggtcgttat-aaaatggctggaggaatgtagcttcgatctcgtattgaagtgttata
gc-ctttg-----gtagatgtaatgattaggattgaggattgcaacggatacctttcggg
gctacccgcctgatctctgaaagttgctctggtgtcgaaagcgtgcttacggtcatcaaa
gttgacgttcaataggttagaacgggttaaattcgttaagga-tgttgacgtaa-tggct
ttaaacgacccgtcttgaaacacggaccaaggagtctaacatgtatgcgagtgtt-----
------------------------------------------------------------
------------------------------------------------------------
--------------------------------------------
>FM992389 [org=Glomus proliferum, MUCL41827, pHS113-14] 
------------------------------------------------------------
------------------------------------------------------------
------------------------------------------------------------
------------------------------------------------------------
------------------------------------------------------------
------------------------------------------------------------
------------------------------------------------------------
------------------------------------------------------------
------------------------------------------------------------
------------------------------------------------------------
------------------------------------------------------------
------------------------------------------------------------
------------------------------------------------------------
------------------------------------------------------------
------------------------------------------------------------
------------------------------------------------------------
------------------------------------------------------------
------------------------------------------------------------
------------------------------------------------------------
------------------------------------------------------------
------------------------------------------------------------
-------------------tattgctcttaaacgaggaatccctagtaagtac-aagtca
tcagcttgtgctgattacgtccctgccctttgtacacaccgcccgtcgctactaccgatt
gaatggcttagtgaggccctcggattgaggttcgaagactggcaacagactttggatttt
gaaaagttggtcaaacttggtcatttagaggaagtaaaagtcgtaacaaggtttccgtag
gtgaacc-tgcggaaggatcattaccaa-ttttagcgagcctggtc--tttgttgaccat
ggtttcgtgaaaaa-tcgtatttaaaa-ccccactcttataa---aaatttgaatcatta
tattttgt-at-aataaaataaaagatcactttcaacaacggatctcttggctctcgcat
cgatgaagaacgtagcgaagtgcgataagtaatgtgaattgcagaattccgtgaatcatc
gaatctttgaacgcaaattgcactttctggtaatccggaaagtatgcctgtttgagggtc
agta-taaat--aaaaatcgg--tg-cgttgca-tttttttttttgtgat-g-ctctgga
gtatgggtcatcttagct---------gtga--g-g---ttaagaggctt-aaaattga-
-cattctttcg-cgcat-ttttagacgtacataaa--tta-ttttta-ttcgtttatc-c
tg--atgccgaa-g--tttattag-atgcga-cc--ata--tcgtatgg-tttcgtaact
at--aatttatcataa-tttga-cctc-aaatcaggtaaggata-cccgctgaac-ttaa
gcatatcaataagc-ggaggaaaag-aaaataacaatgattcccctagtaactgcgagtg
aaga-gggacaagctc-aaattttaaatccgtt-gggtttac-ctaaccgag-ttgtaat
ttgaagaggcg-ttttctgcgt-ttttgatcagtccaagt-cctttgggataaggcatca
t-ggagggtgagaat-cccgtccggttgatcggattcgctttacgatacgtcatctaaga
gtcaagttgttt-gggattgcagcttaaaatggg-aggtaaa-tttctcctaa-ggctaa
atattggcgagagaccgatagcgaacaagtaccgtgagggaaagatg-aaaagaactttg
aaaagagagttaaacagtacgtgaaattgttgaaagggaaacgattgaagccagtcgtac
cggcgga-taatcagcctttcgggtgcgattctgtggagtgtgaggag-gtaaacacctt
cat-gcctgcatattcgtgcactttgggtgtacttgtccgtatggtaagttaacatcaat
tttggtcgttat-aaaatggctggaggaatgtagcttcgatctcgtattgaagtgttata
gc-ctttg-----gtagatgtaatgattaggattgaggattgcaacggatacctttcggg
gctacccgcctgatctctgaaagttgctctggtgtcgaaagcgtgcttacggtcatcaaa
gttgacgttcaataggttagaacgggttaaattcgttaagga-tgttgacgtaa-tggct
ttaaacgacccgtcttgaaacacggaccaaggagtctagcatatatgcgagtgtt-----
------------------------------------------------------------
------------------------------------------------------------
--------------------------------------------
>FM992395 [org=Glomus proliferum, MUCL41827, pHS113-26] 
------------------------------------------------------------
------------------------------------------------------------
------------------------------------------------------------
------------------------------------------------------------
------------------------------------------------------------
------------------------------------------------------------
------------------------------------------------------------
------------------------------------------------------------
------------------------------------------------------------
------------------------------------------------------------
------------------------------------------------------------
------------------------------------------------------------
------------------------------------------------------------
------------------------------------------------------------
------------------------------------------------------------
------------------------------------------------------------
------------------------------------------------------------
------------------------------------------------------------
------------------------------------------------------------
------------------------------------------------------------
------------------------------------------------------------
-------------------tattgctctttaacgaggaatccctagtaagtac-aagtca
tcagcttgtgctgattacgtccctgccctttgtacacaccgcccgtcgctactaccgatt
gaatggcttagtgaggccctcggattgaggttcgaagactggcaacagactttggatttt
gaaaagttggtcaaacttggtcatttagaggaagtaaaagtcgtaacaaggtttccgtag
gtgaacc-tgcggaaggatcattaccaa-ttttagcgagcctggtc--tttgttgaccat
ggtttcgtgaaaaa-tcgtatttaaaa-ccccactcttataa---aaatttgaatcatta
tattttgt-at-aataaaataaaagatcactttcaacaacggatctcttggctctcgcat
cgatgaagaacgtagcgaagtgcgataagtaatgtgaattgcagaattccgtgaatcatc
gaatctttgaacgcaaattgcactttctggtaatccggaaagtatgcctgtttgagggtc
agta-taaat--aaaaatcgg--tg-cgttgca-tttttttttttgtgat-g-ctctgga
gtatgggtcatcttagct---------gtga--g-g---ttaagaggctt-aaaattga-
-cattctttcg-cgcat-ttttagacgtacataaa--tta-ttttta-ttcgtttatc-c
tg--atgccgaa-g--tttattag-atgcga-cc--ata--tcgtatgg-tttcgtaact
at--aatttatcataa-tttga-cctc-aaatcaggtaaggata-cccgctgaac-ttaa
gcatatcaataagc-ggaggaaaag-aaaataacaatgattcccctagtaactgcgagtg
aaga-gggacaagctc-aaattttaaatccgtt-gggtttac-ctaaccgag-ttgtaat
ttgaagaggcg-ttttctgcgt-ttttgatcagtccaagt-cctttgggataaggcatca
t-ggagggtgagaat-cccgtccggttgatcggattcgctttacgatacgtcatctaaga
gtcaagttgttt-gggattgcagcttaaaatggg-aggtaaa-tttctcctaa-ggctaa
atattggcgagagaccgatagcgaacaagtaccgtgagggaaagatg-aaaagaactttg
aaaagagagttaaacagtacgtgaaattgttgaaagggaaacgattgaagccagtcgtac
cggcgga-taatcagcctttcgggtgcgattctgtggagtgtgaggag-gtaaacacctt
cat-gcctgcatattcgtgcactttgggtgtacttgtccgtatggtaagttaacatcaat
tttggtcgttat-aaaatggctggaggaatgtagcttcgatctcgtattgaagtgttata
gc-ctttg-----gtagatgtaatgattaggattgaggattgcaacggatacctttcggg
gctacccgcctgatctctgaaagttgctctggtgtcgaaagcgtgcttacggtcatcaaa
gttgacgttcaataggttagaacgggttaaattcgttaagga-tgttgacgtaa-tggct
ttaaacgacccgtcttgaaacacggaccaaggagtctaacatatatgcgagtgtt-----
------------------------------------------------------------
------------------------------------------------------------
--------------------------------------------
>FM992398 [org=Glomus proliferum, MUCL41827, pHS113-33] 
------------------------------------------------------------
------------------------------------------------------------
------------------------------------------------------------
------------------------------------------------------------
------------------------------------------------------------
------------------------------------------------------------
------------------------------------------------------------
------------------------------------------------------------
------------------------------------------------------------
------------------------------------------------------------
------------------------------------------------------------
------------------------------------------------------------
------------------------------------------------------------
------------------------------------------------------------
------------------------------------------------------------
------------------------------------------------------------
------------------------------------------------------------
------------------------------------------------------------
------------------------------------------------------------
------------------------------------------------------------
------------------------------------------------------------
-------------------tattgctcttgaacgaggaatccctagtaagtac-aagtca
tcagcttgtgctgattacgtccctgccctttgtacacaccgcccgtcgctactaccgatt
gaatggcttagtgaggccctcggattgaggttcgaagactggcaacagactttggatttt
gaaaagttggtcaaacttggtcatttagaggaagtaaaagtcgtaacaaggtttccgtag
gtgaacc-tgcggaaggatcattaccaa-ttttagcgagcctggtc--tttgttgaccat
ggtttcgtgaaaaa-tcgtatttaaaa-ccccactcttataa---aaatttgaatcatta
tattttgt-at-aataaaataaaagatcactttcaacaacggatctcttggctctcgcat
cgatgaagaacgtagcgaagtgcgataagtaatgtgaattgcagaattccgtgaatcatc
gaatctttgaacgcaaattgcactttctggtaatccggaaagtatgcctgtttgagggtc
agta-taaat--aaaaatcgg--tg-cgttgca-tttttttttttgtgat-g-ctctgga
gtatgggtcatcttagct---------gtga--g-g---ttaagaggctt-aaaattga-
-cattctttcg-cgcat-ttttagacgtacataaa--tta-ttttta-ttcgtttatc-c
tg--atgccgaa-g--tttattag-atgcga-cc--ata--tcgtatgg-tttcgtaact
at--aatttatcataa-tttga-cctc-aaatcaggtaaggata-cccgctgaac-ttaa
gcatatcaataagc-ggaggaaaag-aaaataacaatgattcccctagtaactgcgagtg
aaga-gggacaagctc-aaattttaaatccgtt-gggtttac-ctaaccgag-ttgtaat
ttgaagaggcg-ttttctgcgt-ttttgatcagtccaagt-cctttgggataaggcatca
t-ggagggtgagaat-cccgtccggttgatcggattcgctttacgatacgtcatctaaga
gtcaagttgttt-gggattgcagcttaaaatggg-aggtaaa-tttctcctaa-ggctaa
atattggcgagagaccgatagcgaacaagtaccgtgagggaaagatg-aaaagaactttg
aaaagagagttaaacagtacgtgaaattgttgaaagggaaacgattgaagccagtcgtac
cggcgga-taatcagcctttcgggtgcgattctgtggagtgtgaggag-gtaaacacctt
cat-gcctgcatattcgtgcactttgggtgtacttgtccgtatggtaagttaacatcaat
tttggtcgttat-aaaatggctggaggaatgtagcttcgatctcgtattgaagtgttata
gc-ctttg-----gtagatgtaatgattaggattgaggattgcaacggatacctttcggg
gctacccgcctgatctctgaaagttgctctggtgtcgaaagcgtgcttacggtcatcaaa
gttgacgttcaataggttagaacgggttaaattcgttaagga-tgttgacgtaa-tggct
ttaaacgacccgtcttgaaacacggaccaaggagtctaacatgtgtgcgagtgtt-----
------------------------------------------------------------
------------------------------------------------------------
--------------------------------------------
>FM992391 [org=Glomus proliferum, MUCL41827, pHS113-2] 
------------------------------------------------------------
------------------------------------------------------------
------------------------------------------------------------
------------------------------------------------------------
------------------------------------------------------------
------------------------------------------------------------
------------------------------------------------------------
------------------------------------------------------------
------------------------------------------------------------
------------------------------------------------------------
------------------------------------------------------------
------------------------------------------------------------
------------------------------------------------------------
------------------------------------------------------------
------------------------------------------------------------
------------------------------------------------------------
------------------------------------------------------------
------------------------------------------------------------
------------------------------------------------------------
------------------------------------------------------------
------------------------------------------------------------
-------------------tattgctcttgaacgaggaatccctagtaagtac-aagtca
tcagctcgtgctgattacgtccctgccctttgtacacaccgcccgtcgctactaccgatt
gaatggcttagtgaggccctcggattgaggttcgaagactggcaacagactttggatttt
gaaaagttggtcaaacttggtcatttagaggaagtaaaagtcgtaacaaggtttccgtag
gtgaacc-tgcggaaggatcattaccaa-ttttagcgagcctggtc--tttgttgaccat
ggtttcgtgaaaaa-tcgtatttaaaa-ccccactcttataa---aaatttgaatcatta
tattttgt-at-aataaaataaaagatcactttcaacaacggatctcttggctctcgcat
cgatgaagaacgtagcgaagtgcgataagtaatgtgaattgcagaattccgtgaatcatc
gaatctttgaacgcaaattgcactttctggtaatccggaaagtatgcctgtttgagggtc
agta-taaat--aaaaatcgg--tg-cgttgca-tttttttttttgtgat-g-ctctgga
gtatgggtcatcttagct---------gtga--g-g---ttaagaggctt-aaaattga-
-cattctttcg-cgcat-ttttagacgtacataaa--tta-ttttta-ttcgtttatc-c
tg--atgccgaa-g--tttattag-atgcga-cc--ata--tcgtatgg-tttcgtaact
at--aatttatcataa-tttga-cctc-aaatcaggtaaggata-cccgctgaac-ttaa
gcatatcaataagc-ggaggaaaag-aaaataacaatgattcccctagtaactgcgagtg
aaga-gggacaagctc-aaattttaaatccgtt-gggtttac-ctaaccgag-ttgtaat
ttgaagaggcg-ttttctgcgt-ttttgatcagtccaagt-cctttgggataaggcatca
t-ggagggtgagaat-cccgtccggttgatcggattcgctttacgatacgtcatctaaga
gtcaagttgttt-gggattgcagcttaaaatggg-aggtaaa-tttctcctaa-ggctaa
atattggcgagagaccgatagcgaacaagtaccgtgagggaaagatg-aaaagaactttg
aaaagagagttaaacagtacgtgaaattgttgaaagggaaacgattgaagccagtcgtac
cggcgga-taatcagcctttcgggtgcgattctgtggagtgtgaggag-gtaaacacctt
cat-gcctgcatattcgtgcactttgggtgtacttgtccgtatggtaagttaacatcaat
tttggtcgttat-aaaatggctggaggaatgtagcttcgatctcgtattgaagtgttata
gc-ctttg-----gtagatgtaatgattaggattgaggattgcaacggatacctttcggg
gctacccgcctgatctctgaaagttgctctggtgtcgaaagcgtgcttacggtcatcaaa
gttgacgttcaataggttagaacgggctaaattcgttaagga-tgttgacgtaa-tggct
ttaaacgacccgtcttgaaacacggaccaaggagtctaacatatatgcgagtgttc----
------------------------------------------------------------
------------------------------------------------------------
--------------------------------------------
>FM992392 [org=Glomus proliferum, MUCL41827, pHS113-20] 
------------------------------------------------------------
------------------------------------------------------------
------------------------------------------------------------
------------------------------------------------------------
------------------------------------------------------------
------------------------------------------------------------
------------------------------------------------------------
------------------------------------------------------------
------------------------------------------------------------
------------------------------------------------------------
------------------------------------------------------------
------------------------------------------------------------
------------------------------------------------------------
------------------------------------------------------------
------------------------------------------------------------
------------------------------------------------------------
------------------------------------------------------------
------------------------------------------------------------
------------------------------------------------------------
------------------------------------------------------------
------------------------------------------------------------
-------------------tattgctcttgaacgaggaatccctagtaagtac-aagtca
tcagcttgtgctgattacgtccctgccctttgtacacaccgcccgtcgctactaccgatt
gaatggcttagtgaggccctcggattgaggttcgaagactggcaacagactttggatttt
gaaaagttggtcaaacttggtcatttagaggaagtaaaagtcgtaacaaggtttccgtag
gtgaacc-tgcggaaggatcattaccaa-ttttagcgagcctggtc--tttgttgaccat
ggtttcgtgaaaaa-tcgtatttaaaa-ccccactcttataa---aaatttgaatcatta
tattttgt-at-aataaaataaaagatcactttcaacaacggatctcttggctctcgcat
cgatgaagaacgtagcgaagtgcgataagtaatgtgaattgcagaattccgtgaatcatc
gaatctttgaacgcaaattgcactttctggtaatccggaaagtatgcctgtttgagggtc
agta-taaat--aaaaatcgg--tg-cgttgca-tttttttttttgtgat-g-ctctgga
gtatgggtcatcttagct---------gtga--g-g---ttaagaggctt-aaaattga-
-cattctttcg-cgcat-ttttagacgtacataaa--tta-ttttta-ttcgtttatc-c
tg--atgccgaa-g--tttattag-atgcga-cc--ata--tcgtatgg-tttcgtaact
at--aatttatcataa-tttga-cctc-aaatcaggtaaggata-cccgctgaac-ttaa
gcatatcaataagc-ggaggaaaag-aaaataacaatgattcccctagtaactgcgagtg
aaga-gggacaagctc-aaattttaaatccgtt-gggtttac-ctaaccgag-ttgtaat
ttgaagaggcg-ttttctgcgt-ttttgatcagtccaagt-cctttgggataaggcatca
t-ggagggtgagaat-cccgtccggttgatcggattcgctttacgatacgtcatctaaga
gtcaagttgttt-gggattgcagcttaaaatggg-aggtaaa-tttctcctaa-ggctaa
atattggcgagagaccgatagcgaacaagtaccgtgagggaaagatg-aaaagaactttg
aaaagagagttaaacagtacgtgaaattgttgaaagggaaacgattgaagccagtcgtac
cggcgga-taatcagcctttcgggtgcgattctgtggagtgtgaggag-gtaaacacctt
cat-gcctgcatattcgtgcactttgggtgtacttgtccgtatggtaagttaacatcaat
tttggtcgttat-aaaatggctggaggaatgtagcttcgatctcgtattgaagtgttata
gc-ctttg-----gtagatgtaatgattaggattgaggattgcaacggatacctttcggg
gctacccgcctgatctctgaaagttgctctggtgtcgaaagcgtgcttacggtcatcaaa
gttgacgttcaataggttagaacgggttaaattcgttaagga-tgttgacgtaa-tggct
ttaaacgacccgtcttgaaacacggaccaaggagtctaacatatatgcgagtgtta----
------------------------------------------------------------
------------------------------------------------------------
--------------------------------------------
>FM992396 [org=Glomus proliferum, MUCL41827, pHS113-27] 
------------------------------------------------------------
------------------------------------------------------------
------------------------------------------------------------
------------------------------------------------------------
------------------------------------------------------------
------------------------------------------------------------
------------------------------------------------------------
------------------------------------------------------------
------------------------------------------------------------
------------------------------------------------------------
------------------------------------------------------------
------------------------------------------------------------
------------------------------------------------------------
------------------------------------------------------------
------------------------------------------------------------
------------------------------------------------------------
------------------------------------------------------------
------------------------------------------------------------
------------------------------------------------------------
------------------------------------------------------------
------------------------------------------------------------
-------------------tattgctcttcaacgaggaatccctagtaagtac-aagtca
tcagcttgtgctgattacgtccctgccctttgtacacaccgcccgtcgctactaccgatt
gaatggcttagtgaggccctcggattgaggttcgaagactggcaacagactttggatttt
gaaaagttggtcaaacttggtcatttagaggaagtaaaagtcgtaacaaggtttccgtag
gtgaacc-tgcggaaggatcattaccaa-ttttagcgagcctggtc--tttgttgaccat
ggtttcgtgaaaaa-tcgtatttaaaa-ccccactcttataa---aaatttgaatcatta
tattttgt-at-aataaaataaaagatcactttcaacaacggatctcttggctctcgcat
cgatgaagaacgtagcgaagtgcgataagtaatgtgaattgcagaattccgtgaatcatc
gaatctttgaacgcaaattgcactttctggtaatccggaaagtatgcctgtttgagggtc
agta-taaat--aaaaatcgg--tg-cgttgca-tttttttttttgtgat-g-ctctgga
gtatgggtcatcttagct---------gtga--g-g---ttaagaggctt-aaaattga-
-cattctttcg-cgcat-ttttagacgtacataaa--tta-ttttta-ttcgtttatc-c
tg--atgccgaa-g--tttattag-atgcga-cc--ata--tcgtatgg-tttcgtaact
at--aatttatcataa-tttga-cctc-aaatcaggtaaggata-cccgctgaac-ttaa
gcatatcaataagc-ggaggaaaag-aaaataacaatgattcccctagtaactgcgagtg
aaga-gggacaagctc-aaattttaaatccgtt-gggtttac-ctaaccgag-ttgtaat
ttgaagaggcg-ttttctgcgt-ttttgatcagtccaagt-cctttgggataaggcatca
t-ggagggtgagaat-cccgtccggttgatcggattcgctttacgatacgtcatctaaga
gtcaagttgttt-gggattgcagcttaaaatggg-aggtaaa-tttctcctaa-ggctaa
atattggcgagagaccgatagcgaacaagtaccgtgagggaaagatg-aaaagaactttg
aaaagagagttaaacagtacgtgaaattgttgaaagggaaacgattgaagccagtcgtac
cggcgga-taatcagcctttcgggtgcgattctgtggagtgtgaggag-gtaaacacctt
cat-gcctgcatattcgtgcactttgggtgtacttgtccgtatggtaagttaacatcaat
tttggtcgttat-aaaatggctggaggaatgtagcttcgatctcgtattgaagtgttata
gc-ctttg-----gtagatgtaatgattaggattgaggattgcaacggatacctttcggg
gctacccgcctgatctctgaaagttgctctggtgtcgaaagcgtgcttacggtcatcaaa
gttgacgttcaataggttagaacgggttaaattcgttaagga-tgttgacgtaa-tggct
ttaaacgacccgtcttgaaacacggaccaaggagtctaacatatatgcgagtgttc----
------------------------------------------------------------
------------------------------------------------------------
--------------------------------------------
>FM992397 [org=Glomus proliferum, MUCL41827, pHS113-29] 
------------------------------------------------------------
------------------------------------------------------------
------------------------------------------------------------
------------------------------------------------------------
------------------------------------------------------------
------------------------------------------------------------
------------------------------------------------------------
------------------------------------------------------------
------------------------------------------------------------
------------------------------------------------------------
------------------------------------------------------------
------------------------------------------------------------
------------------------------------------------------------
------------------------------------------------------------
------------------------------------------------------------
------------------------------------------------------------
------------------------------------------------------------
------------------------------------------------------------
------------------------------------------------------------
------------------------------------------------------------
------------------------------------------------------------
---------------------tcgctcttcaacgaggaatccctagtaagtac-aagtca
tcagcttgtgctgattacgtccctgccctttgtacacaccgcccgtcgctactaccgatt
gaatggcttagtgaggccctcggattgaggttcgaagactggcaacagactttggatttt
gaaaagttggtcaaacttggtcatttagaggaagtaaaagtcgtaacaaggtttccgtag
gtgaacc-tgcggaaggatcattaccaa-ttttagcgagcctggtc--tttgttgaccat
ggtttcgtgaaaaa-tcgtatttaaaa-ccccactcttataa---aaatttgaatcatta
tattttgt-at-aataaaataaaagatcactttcaacaacggatctcttggctctcgcat
cgatgaagaacgtagcgaagtgcgataagtaatgtgaattgcagaattccgtgaatcatc
gaatctttgaacgcaaattgcactttctggtaatccggaaagtatgcctgtttgagggtc
agta-taaat--aaaaatcgg--tg-cgttgcattttttttttttgtgat-g-ctctgga
gtatgggtcatcttagct---------gtga--g-g---ttaagaggctt-aaaattga-
-cattctttcg-cgcat-ttttagacgtacataaa--tta-ttttta-ttcgtttatc-c
tg--atgccgaa-g--tttattag-atgcga-cc--ata--tcgtatgg-tttcgtaact
at--aatttatcataa-tttga-cctc-aaatcaggtaaggata-cccgctgaac-ttaa
gcatatcaataagc-ggaggaaaag-aaaataacaatgattcccctagtaactgcgagtg
aaga-gggacaagctc-aaattttaaatccgtt-gggtttac-ctaaccgag-ttgtaat
ttgaagaggcg-ttttctgcgt-ttttgatcagtccaagt-cctttgggataaggcatca
t-ggagggtgagaat-cccgtccggttgatcggattcgctttacgatacgtcatctaaga
gtcaagttgttt-gggattgcagcttaaaatggg-aggtaaa-tttctcctaa-ggctaa
atattggcgagagaccgatagcgaacaagtaccgtgagggaaagatg-aaaagaactttg
aaaagagagttaaacagtacgtgaaattgttgaaagggaaacgattgaagccagtcgtac
cggcgga-taatcagcctttcgggtgcgattctgtggagtgtgaggag-gtaaacacctt
cat-gcctgcatattcgtgcactttgggtgtacttgtccgtatggtaagttaacatcaat
tttggtcgttat-aaaatggctggaggaatgtagcttcgatctcgtattgaagtgttata
gc-ctttg-----gtagatgtaatgattaggattgaggattgcaacggatacctttcggg
gctacccgcctgatctctgaaagttgctctggtgtcgaaagcgtgcttacggtcatcaaa
gttgacgttcaataggttagaacgggttaaattcgttaagga-tgttgacgtaa-tggct
ttaaacgacccgtcttgaaacacggaccaaggagtctaacatatatgcgagtgttc----
------------------------------------------------------------
------------------------------------------------------------
--------------------------------------------
>FM992400 [org=Glomus proliferum, MUCL41827, pHS116-IIC4] 
------------------------------------------------------------
------------------------------------------------------------
------------------------------------------------------------
------------------------------------------------------------
------------------------------------------------------------
------------------------------------------------------------
------------------------------------------------------------
------------------------------------------------------------
------------------------------------------------------------
------------------------------------------------------------
------------------------------------------------------------
------------------------------------------------------------
------------------------------------------------------------
------------------------------------------------------------
------------------------------------------------------------
------------------------------------------------------------
------------------------------------------------------------
------------------------------------------------------------
------------------------------------------------------------
------------------------------------------------------------
-------------------------------tgggtaatcttgtgaaacttcatcgtgct
ggggatagagctttgcaattattgctcttgaacgaggaatccctagtaagtac-aagtca
tcagcttgtgctgattacgtccctgccctttgtacacaccgcccgtcgctactaccgatt
gaatggcttagtgaggccctcggattgaggttcggagactggcaacagactctggatttt
gaaaagttggtcaaacttggtcatttagaggaagtaaaagtcgtaacaaggtttccgtag
gtgaacc-tgcggaaggatcattaccaa-ttttagcgagcctggtc---ttgttgaccat
ggtttcgcg-aaaa-tcgtatttaaaa-ccccactcttataa----aaattgaatcatta
tatttttt-at-aataaaataaaagatcactttcaacaacggatctcttggctctcgcat
cgatgaagaacgtagcgaagtgcgatatgtagtgtgaattgcagaattccgtgaatcatc
gaatctttgaacgcaaattgcactccttggcatcccggggagtatgcctgtttgagggtc
agta-t-att--aaaaatcgg--tg-cgtcgca-------------tgat-g-ctccgga
gtatgggtcatcttagct---------gtga--a-ggttttaagaggctt-aaaattga-
-catcctttcg-cgcat-ttttagacgtacataaa-ttca-ttttta-ttcgtctatc-c
tg--atgccgaa-g--tttattag-atgcga-tc--atatattatatgg-tctcgtgtct
at-aagtttatcatga-tttga-cctc-aaatcaggtaggagta-cccgctgaac-ttaa
gcatatcaataagc-ggaggaaaag-aaaataacaatgattcccccagtaactgcgagtg
aaga-gggacaagctc-aaattttaaatctgtt-gggtttac-ctaaccgag-ttgtaat
ttgaagaggcg-ttatctgtgt-ttttgatcagcccaagt-cctttgggataaggcatca
t-ggagggtgagaat-cccgtccggttgatcagattcgct-tacgatacgtcatctaaga
gtcaagttgttt-gggattgcagcttaaaatggg-aggtaaa-tttctcctaa-ggctaa
ataacggcgagagaccgatagcgaacaagtaccgtgagggaaagatg-aaaagaactttg
aaaagagagttaaacagtacgtgaaattgttgaaagggaaacgattgaagccagtcatac
cggcggg-taatcagcctttcgggtgcgattctgtggagtgtgaggag-ttaaacgcctt
cat-gcctgcatattcgtgcaccttgggtgtacttgcccgtgtggtaagttaacatcaat
tttgatcgtcat-aaaatggctggtggaatgtagcttcggtctcgtactgaagtgttata
gc-ctccg-----gtagatgtgatgatcgggattgaggattgcaacggatacccttcggg
gctacccgcctgatctctgaaagttgctctggtgtcgaaagcgtgcttacggtcatcaaa
gttgacgttcaataggttagaacgggttaaattcgttaagga-tgttgacgtaa-tggct
ttaaacgacccgtcttgaaacacggaccaaggagtctaacatatatgcgagtgtttgggt
gaataaacccttacgcgtaatgaaagtaattttggtgggaacatttttgtacaccatcga
ccgatcaggatattttttgatagatttgagtaagagc-----------------------
--------------------------------------------
>FM992401 [org=Glomus proliferum, MUCL41827, pHS116-IIC6] 
------------------------------------------------------------
------------------------------------------------------------
------------------------------------------------------------
------------------------------------------------------------
------------------------------------------------------------
------------------------------------------------------------
------------------------------------------------------------
------------------------------------------------------------
------------------------------------------------------------
------------------------------------------------------------
------------------------------------------------------------
------------------------------------------------------------
------------------------------------------------------------
------------------------------------------------------------
------------------------------------------------------------
------------------------------------------------------------
------------------------------------------------------------
------------------------------------------------------------
------------------------------------------------------------
------------------------------------------------------------
-------------------------------tgggtaatcttttgaaacttcatcgtgct
ggggatagagctttgcaattattgctcttgaacgaggaatccctagtaagtac-aagtca
tcagcttgtgctgattacgtccctgccctttgtacacaccgcccgtcgctactaccgatt
gaatggcttagtgaggccctcggattgaggttcggagactggcaacagactctggatttt
gaaaagttggtcaaacttggtcatttagaggaagtaaaagtcgtaacaaggtttccgtag
gtgaacc-tgcggaaggatcattaccaa-ttttagcgagcctggtc---ttgttgaccat
ggtttcgcg-aaaa-tcgtatttaaaa-ccccactcttataa----aaattgaatcatta
tatttttt-at-aataaaataaaagatcactttcaacaacggatctcttggctctcgcat
cgatgaagaacgtagcgaagtgcgatatgtagtgtgaattgcagaattccgtgaatcatc
gaatctttgaacgcaaattgcactccttggcatcccggggagtatgcctgtttgagggtc
agta-t-att--aaaaatcgg--tg-cgtcgca-------------tgat-g-ctccgga
gtatgggtcatcttagct---------gtga--a-ggttttaagaggctt-aaaattga-
-catcctttcg-cgcat-ttttagacgtacataaa-ttca-ttttta-ttcgtctatc-c
tg--atgccgaa-g--tttattag-atgcga-tc--atatattatatgg-tctcgtgtct
at-aagtttatcatga-tttga-cctc-aaatcaggtaggagta-cccgctgaac-ttaa
gcatatcaataagc-ggaggaaaag-aaaataacaatgattcccccagtaactgcgagtg
aaga-gggacaagctc-aaattttaaatctgtt-gggtttac-ctaaccgag-ttgtaat
ttgaagaggcg-ttatctgtgt-ttttgatcagcccaagt-cctttgggataaggcatca
t-ggagggtgagaat-cccgtccggttgatcagattcgctttacgatacgtcatctaaga
gtcaagttgttt-gggattgcagcttaaaatggg-aggtaaa-tttctcctaa-ggctaa
ataacggcgagagaccgatagcgaacaagtaccgtgagggaaagatg-aaaagaactttg
aaaagagagttaaacagtacgtgaaattgttgaaagggaaacgattgaagccagtcatac
cggcggg-taatcagcctttcgggtgcgattctgtggagtgtgaggag-ttaaacgcctt
cat-gcctgcatattcgtgcaccttgggtgtacttgcccgtgtggtaagttaacatcaat
tttgatcgtcat-aaaatggctggtggaatgtagcttcggtctcgtactgaagtgttata
gc-ctccg-----gtagatgtgatgatcgggattgaggattgcaacggatacccttcggg
gctacccgcctgatctctgaaagttgctctggtgtcgaaagcgtgcttacggtcatcaaa
gttgacgttcaataggttagaacgggttaaattcgttaagga-tgttgacgtaa-tggct
ttaaacgacccgtcttgaaacacggaccaaggagtctaacatatatgcgagtgtttgggt
gaataaacccttacgcgtaatgaaagtaattttggtgggaacatttttgtacaccatcga
ccgatcaggatattttttgatagatttgagtaagagc-----------------------
--------------------------------------------
>FM992402 [org=Glomus proliferum, MUCL41827, pHS117-IID14] 
------------------------------------------------------------
------------------------------------------------------------
------------------------------------------------------------
------------------------------------------------------------
------------------------------------------------------------
------------------------------------------------------------
------------------------------------------------------------
------------------------------------------------------------
------------------------------------------------------------
------------------------------------------------------------
------------------------------------------------------------
------------------------------------------------------------
------------------------------------------------------------
------------------------------------------------------------
------------------------------------------------------------
------------------------------------------------------------
------------------------------------------------------------
------------------------------------------------------------
------------------------------------------------------------
------------------------------------------------------------
-------------------------------tgggtaatcttrtgaaa-ttcatcgtgct
ggggatagagctttgcaattattgctcttgaacgaggaatccctagtaagtac-aagtca
tcagcttgtgctgattacgtccctgccctttgtacacaccgcccgtcgctactaccgatt
gaatggcttagtgaggccctcggattgaggttcggagactggcaacagactctggatttt
gaaaagttggtcaaacttggtcatttagaggaagtaaaagtcgtaacaaggtttccgtag
gtgaacc-tgcggaaggatcattaccaa-ttttagcgagcctggtc---ttgttgaccat
ggtttcgcg-aaaa-tcgtatttaaaa-ccccactcttataa----aaattgaatcatta
tatttttt-at-aataaaataaaagatcactttcaacaacggatctcttggctctcgcat
cgatgaagaacgtagcgaagtgcgatatgtagtgtgaattgcagaattccgtgaatcatc
gaatctttgaacgcaaattgcactccttggcatcccggggagtatgcctgtttgagggtc
agta-t-att--aaaaatcgg--tg-cgtcgca-------------tgat-g-ctccgga
gtatgggtcatcttagct---------gtga--a-ggttttaagaggctt-aaaattga-
-catcctttcg-cgcat-ttttagacgtacataaa-ttca-ttttta-ttcgtctatc-c
tg--atgccgaa-g--tttattag-atgcga-tc--atatattatatgg-tctcgtgtct
at-aagtttatcatga-tttga-cctc-aaatcaggtaggagta-cccgctgaac-ttaa
gcatatcaataagc-ggaggaaaag-aaaataacaatgattcccccagtaactgcgagtg
aaga-gggacaagctc-aaattttaaatctgtt-gggtttac-ctaaccgag-ttgtaat
ttgaagaggcg-ttatctgtgt-ttttgatcagcccaagt-cctttgggataaggcatca
t-ggagggtgagaat-cccgtccggttgatcagattcgctttacgatacgtcatctaaga
gtcaagttgttt-gggattgcagcttaaaatggg-aggtaaa-tttctcctaa-ggctaa
ataacggcgagagaccgatagcgaacaagtaccgtgagggaaagatg-aaaagaactttg
aaaagagagttaaacagtacgtgaaattgttgaaagggaaacgattgaagccagtcatac
cggcggg-taatcagcctttcgggtgcgattctgtggagtgtgaggag-ttaaacgcctt
cat-gcctgcatattcgtgcaccttgggtgtacttgcccgtgtggtaagttaacatcaat
tttgatcgtcat-aaaatggctggtggaatgtagcttcggtctcgtactgaagtgttata
gc-ctccg-----gtagatgtgatgatcgggattgaggattgcaacggatacccttcggg
gctacccgcctgatctctgaaagttgctctggtgtcgaaagcgtgcttacggtcatcaaa
gttgacgttcaataggttagaacgggttaaattcgttaagga-tgttgacgtaa-tggct
ttaaacgacccgtcttgaaacacggaccaaggagtctaacatatatgcgagtgtttgggt
gaataaacccttacgcgtaatgaaagtaattttggtgggaacatttttgtacaccatcga
ccgatcaggatattttttgatagatttgagtgtgagc-----------------------
--------------------------------------------
>W1
------------------------------------------------------------
------------------------------------------------------------
------------------------------------------------------------
------------------------------------------------------------
------------------------------------------------------------
------------------------------------------------------------
------------------------------------------------------------
------------------------------------------------------------
------------------------------------------------------------
------------------------------------------------------------
------------------------------------------------------------
------------------------------------------------------------
------------------------------------------------------------
------------------------------------------------------------
------------------------------------------------------------
------------------------------------------------------------
------------------------------------------------------------
------------------------------------------------------------
------------------------------------------------------------
------------------------------------------------------------
------------------------------------------------------------
-------------------tattgctcttgaacgaggaatccctagtaagtac-aagtca
ttagcttgtgctgattacgtccctgccctttgtacacaccgcccgtcgctactaccgatt
gaatggcttagtgaggccttcggatcgagattcggagactggcaacagactctgggtttt
gaaaagttggtcaaacttggtcatttagaggaagtaaaagtcgtaacaaggtttccgtag
gtgaacc-tgcggaaggatcattaccaa-tcttagcgggcctggtc--tttattaaccat
ggtttcgcg-aaaa-tcgtatttaaaa--cccactcttat-------aaatgaatcattt
t-tttttgtat-aataaa--taaagatcactttcaacaacggatcccttggttctcgcat
cgatgaagaacgtagcgaagtgcgataagtaatgtgaattgcagaattccgtggatcatc
gaatctttgaacgcaaattgcactttttggtatcccgaaaagtatgcctgtttgagggtc
agta-t-aataaaaaaatcgg--ta-tgttgct------ttttttgtaac-g-ttccgga
gtttgggttatcttgaacaa----aatttta--g-t---ttaagagactt-aaaattaa-
ccatctttttg-cgcat-ttttagatgtacaataa---at-tatttatttcgtctata-t
tatcatgccaaaat--tttattag-atgcga-cc--ata--ttgagtgg-tttcgtgcct
ataaaaattttcawaa-tttga-cctc-aaatcaggtaagaata-cccgctgaac-ttaa
gcatatcaataagc-ggaggaaaag-aaaataacaatgattcccttagtaactgcgagtg
aaga-gggacaagctc-aaattttaaatccgtt-aggttcac-ctaaccgag-ttgtaat
ttgaagaggcg--tttctgcgt-ttttgatcagttcaagt-cctttgggataaggcatca
t-ggagggtgagaat-cccgttcggttgatcaaatttgctttatgatacgtcatctaaga
gtcaagttgttt-gggattgcagcttaaaacggg-aggtaaa-tttctcctaa-ggctaa
ataacggcgagagaccgatagcgaacaagtaccgtgagggaaagatg-aaaagaactttg
aaaagagagtcaaatagtacgtgaaattgttgaaagggaaacgattgaagtcagtcgtac
cggcgga-taatcagcctttcgagtatgattctgtggagtgtgaggagtttaaccgcctt
cat-acctgcatatttgtgcgctttgggtgtacttgtccgtatggtaggttaacatcaat
tttggtcgttat-aaaatggctaggggaatgtagctttgatctcgtattgaagtgttata
gc-ctctg-----gtaaatgtagtgactaggattgaggattgcaacggatacctttcggg
gctactcgtctgatctctggaagttactttggtgctaaaagcttgcttatggttatcgaa
gttgacagtcaataggttagaacgggttaaattcgttaagga-tgttgacgtaa-tggct
ttaaacgacccgtcttgaaacacgaaccaaggagtctaacatatgtgcgagtgtt-----
------------------------------------------------------------
------------------------------------------------------------
--------------------------------------------
>W2
------------------------------------------------------------
------------------------------------------------------------
------------------------------------------------------------
------------------------------------------------------------
------------------------------------------------------------
------------------------------------------------------------
------------------------------------------------------------
------------------------------------------------------------
------------------------------------------------------------
------------------------------------------------------------
------------------------------------------------------------
------------------------------------------------------------
------------------------------------------------------------
------------------------------------------------------------
------------------------------------------------------------
------------------------------------------------------------
------------------------------------------------------------
------------------------------------------------------------
------------------------------------------------------------
------------------------------------------------------------
------------------------------------------------------------
-------------------tattgctcttgaacgaggaatccctagtaagtac-aagtca
ttagcttgtgctgattacgtccctgccctttgtacacaccgcccgtcgctactaccgatt
gaatggcttagtgaggccttcggatcgagattcggagactggcaacagactctgggtttt
gaaaagttggtcaaacttggtcatttagaggaagtaaaagtcgtaacaaggtttccgtag
gtgaacc-tgcggaaggatcattaccaa-tcttagcgggcctggtc--tttattaaccat
ggtttcgcg-aaaa-tcgtatttaaaa--cccactcttat-------aaatgaatcattt
t-tttttgtat-aataaa--taaagatcactttcaacaacggatcccttggttctcgcat
cgatgaagaacgtagcgaagtgcgataagtaatgtgaattgcagaattccgtggatcatc
gaatctttgaacgcaaattgcactttttggtatcccgaaaagtatgcctgtttgagggtc
agta-t-aataaaaaaatcgg--ta-tgttgct------ttttttgtaac-g-ttccgga
gtttgggttatcttgaacaa----aatttta--g-t---ttaagagactt-aaaattaa-
ccatctttttg-cgcat-ttttagatgtacaataa---at-tatttatttcgtctata-t
tatcatgccaaaat--tttattag-atgcga-cc--ata--ttgagtgg-tttcgtgcct
ataaaaattttcataa-tttga-cctc-aaatcaggtaagaata-cccgctgaac-ttaa
gcatatcaataagc-ggaggaaaag-aaaataacaatgattcccttagtaactgcgagtg
aaga-gggacaagctc-aaattttaaatccgtt-aggttcac-ctaaccgag-ttgtaat
ttgaagaggcg-ttttctgcgt-ttttgatcagttcaagt-cctttgggataaggcatca
t-ggagggtgagaat--ccgttcggttgatcaaatt-gctttatgatacgtcatctaaga
gtcaagttgttt-gggattgcagcttaaaacggg-aggtaaa-tttctcctaa-ggctaa
ataacggcgagagaccgatagcgaacaagtaccgtgagggaaagatg-aaaagaactttg
aaaagagagtcaaatagtacgtgaaattgttgaaagggaaacgattgaagtcagtcgtac
cggcgga-taatcagcctttcgagtatgattctgtggagtgtgaggagtttaaccgcctt
cat-acctgcatatttgtgcgctttgggtgtacttgtccgtatggtaggttaacatcaat
tttggtcgttat-aaaatggctaggggaatgtagctttgatctcgtattgaagtgttata
gc-ctctg-----gtaaatgtagtgactaggattgaggattgcaacggatacctttcggg
gctactcgtctgatctctggaagttactttggtgctaaaagcttgcttatggttatcgaa
gttgacagtcaataggttagaacgggttaaattcgttaagga-tgttgacgtaa-tggct
ttaaacgacccgtcttgaaacacgaaccaaggagtctaacatatgtgcgagtgtt-----
------------------------------------------------------------
------------------------------------------------------------
--------------------------------------------
>FM865579 [org=Glomus intraradices, Att4-41, INVAM FL208, pHS096-28] 
------------------------------------------------------------
------------------------------------------------------------
------------------------------------------------------------
------------------------------------------------------------
------------------------------------------------------------
------------------------------------------------------------
------------------------------------------------------------
------------------------------------------------------------
------------------------------------------------------------
------------------------------------------------------------
------------------------------------------------------------
------------------------------------------------------------
------------------------------------------------------------
------------------------------------------------------------
------------------------------------------------------------
------------------------------------------------------------
------------------------------------------------------------
------------------------------------------------------------
------------------------------------------------------------
------------------------------------------------------------
------------------------------------------------------------
-------------------tattgctcttgaacgaggaatccctabtaagtac-aagtca
ttagcttgtgctgattacgtccctgccctttgtacacaccgcccgtcgctactaccgatt
gaatggcttagtgaggccttcggatcgagattcggagactggcaacagactctgggtttt
gaaaagttggtcaaacttggtcatttagaggaagtaaaagtcgtaacaaggtttccgtag
gtgaacc-tgcggaaggatcattaccaa-tcttagcgggcctggcc--tttattaaccat
ggtttcgcg-ataa-tcgtatttaaaa--cccactcttat------aaaatgaatcattt
tttttttgtat-aataaa--taaagatcactttcaacaacggatctcttggttcttgcat
cgatgaagaacgtagcgaagtgcgataagtaatgtgaattgcagaattccgtgaatcatc
gaatctttgaacgcaaattgcactttttggtatcccgaaaagtatgcctgtttgagggtc
agta-t-aat--aaaaatcgg--ta-tgttgct----ttttttt-gtaac-g-ttccgga
gtttgggttatcttaaacaa----catttta--g-t---ttaagagactt-aaaattaa-
ccatctttttg-cgcat-tttt----ataaattac---------ttatttcgtctata-t
tatcatgccaaaat--tttattag-atgcga-cc--ata-------------tcgtgcct
at-aaatttatcataa-tttaa-cctc-aaatcaggtaagaata-cccgctgaac-ttaa
gcatatcaataagc-ggaggaaaag-aaaataacaatgattcccttagtaactgcgagtg
aaga-gggacaagctc-aaattttaaatctgtt-aggttcat-ctaaccgag-ttgtaat
ttgaagaggcg-ttttctgcgt-ttttgatcagtccaagt-cctttggaataaggcatca
t-ggagggtgagaat-cccgttcggttgatcaaatttgctttatgatacgtcatctaaga
gtcaagttgttt-gggattgcagcttaaaatggg-aggtaaa-tttctcctaa-ggctaa
ataacggcgagagaccgatagcgaacaagtaccgtgagggaaagatg-aaaagaactttg
aaaagagagtcaaatagtacgtgaaattgttgaaagggaaacgattgaagtcagtcgtac
ctgcgggataatcagcctttcgagtatgattctgtggagtgtaaggagtttaaccgtctt
cat-acctgcatattcgtgcgctttgggtgtacttgtccgtatggtaggttaacatcaat
tttggtcgttat-aaaatgactaggggaatgtagctttgatcccgtattgaagtgttata
gt-ctctg-----gtaaatgcagtgactaggattgaggattgcaacggatacctttcggg
gctactcgtctgatctctggaagttactttggtgctaaaagcttgcttatggttatcgaa
gttgacggtcaataggttagaacgagttaaattcgttaagga-tgttgacgtaa-tggct
ttaaacgacccgtcttgaaacacggaccaaggagtctaacatatatgcgagtgtt-----
------------------------------------------------------------
------------------------------------------------------------
--------------------------------------------
>FM865603 [org=Glomus intraradices, Att4-64, INVAM FL208, pHS99-40] 
------------------------------------------------------------
------------------------------------------------------------
------------------------------------------------------------
------------------------------------------------------------
------------------------------------------------------------
------------------------------------------------------------
------------------------------------------------------------
------------------------------------------------------------
------------------------------------------------------------
------------------------------------------------------------
------------------------------------------------------------
------------------------------------------------------------
------------------------------------------------------------
------------------------------------------------------------
------------------------------------------------------------
------------------------------------------------------------
------------------------------------------------------------
------------------------------------------------------------
------------------------------------------------------------
------------------------------------------------------------
------------------------------------------------------------
-------------------tattgctcttgaacgaggaatccctagtaagtac-aagtca
ttagcttgtgctgattacgtccctgccctttgtacacaccgcccgtcgctactaccgatt
gaatggcttagtgaggccttcggatcgagattcggagactggcaacagactctgggtttt
gaaaagttggtcaaacttggtcatttagaggaagtaaaagtcgtaacaaggtttccgtag
gtgaacc-tgcggaaggatcattaccaa-tcttagcgggcctggcc--tttattaaccat
ggtttcgcg-ataa-tcgtatttaaaa--cccactcttat------aaaatgaatcattt
tttttttgtat-aataaa--taaagatcactttcaacaacggatctcttggttcttgcat
cgatgaagaacgtagcgaagtgcgataagtaatgtgaattgcagaattccgtgaatcatc
gaatctttgaacgcaaattgcactttttggtatcccgaaaagtatgcctgtttgagggtc
agta-t-aat--aaaaatcgg--ta-tgttgct----ttttttt-gtaac-g-ttccgga
gtttgggttatcttaaacaa----catttta--g-t---ttaagagactt-aaaattaa-
ccatctttttg-cgcat-tttt----ataaattac---------ttatttcgtctata-t
tatcatgccaaaat--tttattag-atgcga-cc--ata-------------tcgtgcct
at-aaatttatcataa-tttaa-cctc-aaatcaggtaagaata-cccgctgaac-ttaa
gcatatcaataagc-ggaggaaaag-aaaataacaatgattcccttagtaactgcgagtg
aaga-gggacaagctc-aaattttaaatctgtt-aggttcat-ctaaccgag-ttgtaat
ttgaagaggcg-ttttctgcgt-ttttgatcagtccaagt-cctttggaataaggcatca
t-ggagggtgagaat-cccgttcggttgatcaaatttgctttatgatacgtcatctaaga
gtcaagttgttt-gggattgcagcttaaaatggg-aggtaaa-tttctcctaa-ggctaa
ataacggcgagagaccgatagcgaacaagtaccgtgagggaaagatg-aaaagaactttg
aaaagagagtcaaatagtacgtgaaattgttgaaagggaaacgattgaagtcagtcgtac
ctgcgggataatcagcctttcgagtatgattctgtggagtgtaaggagtttaaccgtctt
cat-acctgcatattcgtgcgctttgggtgtacttgtccgtatggtaggttaacatcaat
tttggtcgttat-aaaatgactaggggaatgtagctttgatcccgtattgaagtgttata
gt-ctctg-----gtaaatgcagtgactaggattgaggattgcaacggatacctttcggg
gctactcgtctgatctctggaagttactttggtgctaaaagcttgcttatggttatcgaa
gttgacggtcaataggttagaacgagttaaattcgttaagga-tgttgacgtaa-tggct
ttaaacgacccgtcttgaaacacggaccaaggagtctaacatatatgcgagtgtt-----
------------------------------------------------------------
------------------------------------------------------------
--------------------------------------------
>FM865587 [org=Glomus intraradices, Att4-41, INVAM FL208, pHS096-6] 
------------------------------------------------------------
------------------------------------------------------------
------------------------------------------------------------
------------------------------------------------------------
------------------------------------------------------------
------------------------------------------------------------
------------------------------------------------------------
------------------------------------------------------------
------------------------------------------------------------
------------------------------------------------------------
------------------------------------------------------------
------------------------------------------------------------
------------------------------------------------------------
------------------------------------------------------------
------------------------------------------------------------
------------------------------------------------------------
------------------------------------------------------------
------------------------------------------------------------
------------------------------------------------------------
------------------------------------------------------------
------------------------------------------------------------
-------------------tattgctcttgaacgaggaatccctagtaagtac-aagtca
ttagcttgtgctgattacgtccctgccctttgtacacaccgcccgtcgctactaccgatt
gaatggcttagtgaggccttcggatcgagattcggagactggcaacagactctgggtttt
gaaaagttggtcaaacttggtcatttagaggaagtaaaagtcgtaacaaggtttccgtag
gtgaacc-tgcggaaggatcattaccaa-tcttagcgggcctggcc--tttattaaccat
ggtttcgcg-ataa-tcgtatttaaaa--cccactcttat------aaaatgaatcattt
tttttttgtat-aataaa--taaagatcactttcaacaacggatctcttggttcttgcat
cgatgaagaacgtagcgaagtgcgataagtaatgtgaattgcagaattccgtgaatcatc
gaatctttgaacgcaaattgcactttttggtatcccgaaaagtatgcctgtttgagggtc
agta-t-aat--aaaaatcgg--ta-tgttgct----ttttttt-gtaac-g-ttccgga
gtttgggttatcttaaacaa----catttta--g-t---ttaagagactt-aaaattaa-
ccatctttttg-cgcat-tttt----ataaattac---------ttatttcgtctata-t
tatcatgccaaaat--tttattag-atgcga-cc--ata-------------tcgtgcct
at-aaatttatcataa-tttaa-cctc-aaatcaggtaagaata-cccgctgaac-ttaa
gcatatcaataagc-ggaggaaaag-aaaataacaatgattcccttagtaactgcgagtg
aaga-gggacaagctc-aaattttaaatctgtt-aggttcat-ctaaccgag-ttgtaat
ttgaagaggcg-ttttctgcgt-ttttgatcagtccaagt-cctttggaataaggcatca
t-ggagggtgagaat-cccgttcggttgatcaaatttgctttatgatacgtcatctaaga
gtcaagttgttt-gggattgcagcttaaaatggg-aggtaaa-tttctcctaa-ggctaa
ataacggcgagagaccgatagcgaacaagtaccgtgagggaaagatg-aaaagaactttg
aaaagagagtcaaatagtacgtgaaattgttgaaagggaaacgattgaagtcagtcgtac
ctgcgggataatcagcctttcgagtatgattctgtggagtgtaaggagtttaaccgtctt
cat-acctgcatattcgtgcgctttgggtgtacttgtccgtatggtaggttaacatcaat
tttggtcgttat-aaaatgactaggggaatgtagctttgatcccgtattgaagtgttata
gt-ctctg-----gtaaatgcagtgactaggattgaggattgcaacggatacctttcggg
gctactcgtctgatctctggaagttactttggtgctaaaagcttgcttatggttatcgaa
gttgacggtcaataggttagaacgagttaaattcgttaagga-tgttgacgtaa-tggct
ttaaacgacccgtcttgaaacacggaccaaggagtctaacatatatgcgagtgttt----
------------------------------------------------------------
------------------------------------------------------------
--------------------------------------------
>FM865572 [org=Glomus intraradices, Att4-41, INVAM FL208, pHS096-10] 
------------------------------------------------------------
------------------------------------------------------------
------------------------------------------------------------
------------------------------------------------------------
------------------------------------------------------------
------------------------------------------------------------
------------------------------------------------------------
------------------------------------------------------------
------------------------------------------------------------
------------------------------------------------------------
------------------------------------------------------------
------------------------------------------------------------
------------------------------------------------------------
------------------------------------------------------------
------------------------------------------------------------
------------------------------------------------------------
------------------------------------------------------------
------------------------------------------------------------
------------------------------------------------------------
------------------------------------------------------------
------------------------------------------------------------
-------------------tattgctcttgaacgaggaatccctagtaagtac-aagtca
ttagcttgtgctgattacgtccctgccctttgtacacaccgcccgtcgctactaccgatt
gaatggcttagtgaggccttcggatcgagattcggagactggcaacagactctgggtttt
gaaaagttggtcaaacttggtcatttagaggaagtaaaagtcgtaacaaggtttccgtag
gtgaacc-tgcggaaggatcattaccaa-tcttagcgggcctggcc--tttattaaccat
ggtttcgcg-ataa-tcgtatttaaaa--cccactcttat------aaaatgaatcattt
tttttttgtat-aataaa--taaagatcactttcaacaacggatctcttggttcttgcat
cgatgaagaacgtagcgaagtgcgataagtaatgtgaattgcagaattccgtgaatcatc
gaatctttgaacgcaaattgcactttttggtatcccgaaaagtatgcctgtttgagggtc
agta-t-aat--aaaaatcgg--ta-tgttgct----ttttttt-gtaac-g-ttccgga
gtttgggttatcttaaacaa----catttta--gtt---ttaagagactt-aaaattaa-
ccatctttttg-cgcat-tttt----ataaattac---------ttatttcgtctata-t
tatcatgccaaaat--tttattag-atgcga-cc--ata-------------tcgtgcct
at-aaatttatcataa-tttaa-cctc-aaatcaggtaagaata-cccgctgaac-ttaa
gcatatcaataagc-ggaggaaaag-aaaataacaatgattcccttagtaactgcgagtg
aaga-gggacaagctc-aaattttaaatctgtt-aggttcat-ctaaccgag-ttgtaat
ttgaagaggcg-ttttctgcgt-ttttgatcagtccaagt-cctttggaataaggcatca
t-ggagggtgagaat-cccgttcggttgatcaaatttgctttatgatacgtcatctaaga
gtcaagttgttt-gggattgcagcttaaaatggg-aggtaaa-tttctcctaa-ggctaa
ataacggcgagagaccgatagcgaacaagtaccgtgagggaaagatg-aaaagaactttg
aaaagagagtcaaatagtacgtgaaattgttgaaagggaaacgattgaagtcagtcgtac
ctgcgggataatcagcctttcgagtatgattctgtggagtgtaaggagtttaaccgtctt
cat-acctgcatattcgtgcgctttgggtgtacttgtccgtatggtaggttaacatcaat
tttggtcgttat-aaaatgactaggggaatgtagctttgatcccgtattgaagtgttata
gt-ctctg-----gtaaatgcagtgactaggattgaggattgcaacggatacctttcggg
gctactcgtctgatctctggaagttactttggtgctaaaagcttgcttatggttatcgaa
gttgacggtcaataggttagaacgagttaaattcgttaagga-tgttgacgtaa-tggct
ttaaacgacccgtcttgaaacacggaccaaggagtctaacatatatgcgagtgtta----
------------------------------------------------------------
------------------------------------------------------------
--------------------------------------------
>FM865574 [org=Glomus intraradices, Att4-41, INVAM FL208, pHS096-12] 
------------------------------------------------------------
------------------------------------------------------------
------------------------------------------------------------
------------------------------------------------------------
------------------------------------------------------------
------------------------------------------------------------
------------------------------------------------------------
------------------------------------------------------------
------------------------------------------------------------
------------------------------------------------------------
------------------------------------------------------------
------------------------------------------------------------
------------------------------------------------------------
------------------------------------------------------------
------------------------------------------------------------
------------------------------------------------------------
------------------------------------------------------------
------------------------------------------------------------
------------------------------------------------------------
------------------------------------------------------------
------------------------------------------------------------
-------------------tattgctcttc-acgaggaatccctagtaagtac-aagtca
ttagcttgtgctgattacgtccctgccctttgtacacaccgcccgtcgctactaccgatt
gaatggcttagtgaggccttcggatcgagattcggagactggcaacagactctgggtttt
gaaaagttggtcaaacttggtcatttagaggaagtaaaagtcgtaacaaggtttccgtag
gtgaacc-tgcggaaggatcattaccaa-tcttagcgggcctggcc--tttattaaccat
ggtttcgcg-ataa-tcgtatttaaaa--cccactcttat------aaaatgaatcattt
tttttttgtat-aataaa--taaagatcactttcaacaacggatctcttggttcttgcat
cgatgaagaacgtagcgaagtgcgataagtaatgtgaattgcagaattccgtgaatcatc
gaatctttgaacgcaaattgcactttttggtatcccgaaaagtatgcctgtttgagggtc
agta-t-aat--aaaaatcgg--ta-tgttgct----ttttttt-gtaac-g-ttccgga
gtttgggttatcttaaacaa----catttta--g-t---ttaagagactt-aaaattaa-
ccatctttttg-cgcat-tttt----ataaattac---------ttatttcgtctata-t
tatcatgccaaaat--tttattag-atgcga-cc--ata-------------tcgtgcct
at-aaatttatcataa-tttaa-cctc-aaatcaggtaagaata-cccgctgaac-ttaa
gcatatcaataagc-ggaggaaaag-aaaataacaatgattcccttagtaactgcgagtg
aaga-gggacaagctc-aaattttaaatctgtt-aggttcat-ctaaccgag-ttgtaat
ttgaagaggcg-ttttctgcgt-ttttgatcagtccaagt-cctttggaataaggcatca
t-ggagggtgagaat-cccgttcggttgatcaaatttgctttatgatacgtcatctaaga
gtcaagttgttt-gggattgcagcttaaaatggg-aggtaaa-tttctcctaa-ggctaa
ataacggcgagagaccgatagcgaacaagtaccgtgagggaaagatg-aaaagaactttg
aaaagagagtcaaatagtacgtgaaattgttgaaagggaaacgattgaagtcagtcgtac
ctgcgggataatcagcctttcgagtatgattctgtggagtgtaaggagtttaaccgtctt
cat-acctgcatattcgtgcgctttgggtgtacttgtccgtatggtaggttaacatcaat
tttggtcgttat-aaaatgactaggggaatgtagctttgatcccgtattgaagtgttata
gt-ctctg-----gtaaatgcagtgactaggattgaggattgcaacggatacctttcggg
gctactcgtctgatctctggaagttactttggtgctaaaagcttgcttatggttatcgaa
gttgacggtcaataggttagaacgagttaaattcgttaagga-tgttgacgtaa-tggct
ttaaacgacccgtcttgaaacacggaccaaggagtctaacatgtatgcgagtgtt-----
------------------------------------------------------------
------------------------------------------------------------
--------------------------------------------
>FM865602 [org=Glomus intraradices, Att4-64, INVAM FL208, pHS99-36] 
------------------------------------------------------------
------------------------------------------------------------
------------------------------------------------------------
------------------------------------------------------------
------------------------------------------------------------
------------------------------------------------------------
------------------------------------------------------------
------------------------------------------------------------
------------------------------------------------------------
------------------------------------------------------------
------------------------------------------------------------
------------------------------------------------------------
------------------------------------------------------------
------------------------------------------------------------
------------------------------------------------------------
------------------------------------------------------------
------------------------------------------------------------
------------------------------------------------------------
------------------------------------------------------------
------------------------------------------------------------
------------------------------------------------------------
-------------------tattgctcttgaacgaggaatccctagtaagtac-aagtca
ttagcttgtgctgattacgtccctgccctttgtacacaccgcccgtcgctactaccgatt
gaatggcttagtgaggccttcggatcgagattcggagactggcaacagactctgggtttt
gaaaagttggtcaaacttggtcatttagaggaagtaaaagtcgtaacaaggtttccgtag
gtgaacc-tgcggaaggatcattaccaa-tcttagcgggcctggcc--tttattaaccat
ggtttcgcg-ataa-tcgtatttaaaa--cccactcttat------aaaatgaatcattt
tttttttgtat-aataaa--taaagatcactttcaacaacggatctcttggttcttgcat
cgatgaagaacgtagcgaagtgcgataagtaatgtgaattgcagaattccgtgaatcatc
gaatctttgaacgcaaattgcactttttggtatcccgaaaagtatgcctgtttgagggtc
agta-t-aat--aaaaatcgg--ta-tgttgct----tttttttngtaac-g-ttccgga
gtttgggttatcttaaacaa----catttta--g-t---ttaagagactt-aaaattaa-
ccatctttttg-cgcat-tttt----ataaattac---------ttatttcgtctata-t
tatcatgccaaaat--tttattag-atgcga-cc--ata-------------tcgtgcct
at-aaatttatcataa-tttaa-cctc-aaatcaggtaagaata-cccgctgaac-ttaa
gcatatcaataagc-ggaggaaaag-aaaataacaatgattcccttagtaactgcgagtg
aaga-gggacaagctc-aaattttaaatctgtt-aggttcat-ctaaccgag-ttgtaat
ttgaagaggcg-ttttctgcgt-ttttgatcagtccaagt-cctttggaataaggcatca
t-ggagggtgagaat-cccgttcggttgatcaaatttgctttatgatacgtcatctaaga
gtcaagttgttt-gggattgcagcttaaaatggg-aggtaaa-tttctcctaa-ggctaa
ataacggcgagagaccgatagcgaacaagtaccgtgagggaaagatg-aaaagaactttg
aaaagagagtcaaatagtacgtgaaattgttgaaagggaaacgattgaagtcagtcgtac
ctgcgggataatcagcctttcgagtatgattctgtggagtgtaaggagtttaaccgtctt
cat-acctgcatattcgtgcgctttgggtgtacttgtccgtatggtaggttaacatcaat
tttggtcgttat-aaaatgactaggggaatgtagctttgatcccgtattgaagtgttata
gt-ctctg-----gtaaatgcagtgactaggattgaggattgcaacggatacctttcggg
gctactcgtctgatctctggaagttactttggtgctaaaagcttgcttatggttatcgaa
gttgacggtcaataggttagaacgagttaaattcgttaagga-tgttgacgtaa-tggct
ttaaacgacccgtcttgaaacacggaccaaggagtctaacatatatgcgagtgttat---
------------------------------------------------------------
------------------------------------------------------------
--------------------------------------------
>FM865581 [org=Glomus intraradices, Att4-41, INVAM FL208, pHS096-32] 
------------------------------------------------------------
------------------------------------------------------------
------------------------------------------------------------
------------------------------------------------------------
------------------------------------------------------------
------------------------------------------------------------
------------------------------------------------------------
------------------------------------------------------------
------------------------------------------------------------
------------------------------------------------------------
------------------------------------------------------------
------------------------------------------------------------
------------------------------------------------------------
------------------------------------------------------------
------------------------------------------------------------
------------------------------------------------------------
------------------------------------------------------------
------------------------------------------------------------
------------------------------------------------------------
------------------------------------------------------------
------------------------------------------------------------
-------------------tattgctcttgaacgaggaatccctagtaagtac-aagtca
ttagcttgtgctgattacgtccctgccctttgtacacaccgcccgtcgctactaccgatt
gaatggcttagtgaggccttcggatcgagattcggagactggcaacagactctgggtttt
gaaaagttggtcaaacttggtcatttagaggaagtaaaagtcgtaacaaggtttccgtag
gtgaacc-tgcggaaggatcattaccaa-tcttagcgggcctggcc--tttattaaccat
ggtttcgcg-ataa-tcgtatttaaaa--cccactcttat------aaaatgaatcattt
tttttttgtat-aataaa--taaagatcactttcaacaacggatctcttggttcttgcat
cgatgaagaacgtagcgaagtgcgataagtaatgtgaattgcagaattccgtgaatcatc
gaatctttgaacgcaaattgcactttttggtatcccgaaaagtatgcctgtttgagggtc
agta-t-aat--aaaaatcgg--ta-tgttgct----ttttttt-gtaac-g-ttccgga
gtttgggttatcttaaacaa----catttta--g-t---ttaagagactt-aaaattaa-
ccatctttttg-cgcat-tttt----ataaattac---------ttatttcgtctata-t
tatcatgccaaaat--tttattag-atgcga-cc--ata-------------tcgtgcct
at-aaatttatcataa-tttaa-cctc-aaatcaggtaagaata-cccgctgaac-ttaa
gcatatcaataagc-ggaggaaaag-aaaataacaatgattcccttagtaactgcgagtg
aaga-gggacaagctc-aaattttaaatctgtt-aggttcat-ctaaccgag-ttgtaat
ttgaagaggcg-ttttctgcgt-ttttgatcagtccaagt-cctttggaataaggcatca
t-ggagggtgagaat-cccgttcggttgatcaaatttgctttatgatacgtcatctaaga
gtcaagttgttt-gggattgcagcttaaaatggg-aggtaaattttctcctaa-ggctaa
ataacggcgagagaccgatagcgaacaagtaccgtgagggaaagatg-aaaagaactttg
aaaagagagtcaaatagtacgtgaaattgttgaaagggaaacgattgaagtcagtcgtac
ctgcgggataatcagcctttcgagtatgattctgtggagtgtaaggagtttaaccgtctt
cat-acctgcatattcgtgcgctttgggtgtacttgtccgtatggtaggttaacatcaat
tttggtcgttat-aaaatgactaggggaatgtagctttgatcccgtattgaagtgttata
gt-ctctg-----gtaaatgcagtgactaggattgaggattgcaacggatacctttcggg
gctactcgtctgatctctggaagttactttggtgctaaaagcttgcttatggttatcgaa
gttgacggtcaataggttagaacgagttaaattcgttaagga-tgttgacgtaa-tggct
ttaaacgacccgtcttgaaacacggaccaaggagtctaacatgtatgcgagtg-------
------------------------------------------------------------
------------------------------------------------------------
--------------------------------------------
>FM865575 [org=Glomus intraradices, Att4-41, INVAM FL208, pHS096-16] 
------------------------------------------------------------
------------------------------------------------------------
------------------------------------------------------------
------------------------------------------------------------
------------------------------------------------------------
------------------------------------------------------------
------------------------------------------------------------
------------------------------------------------------------
------------------------------------------------------------
------------------------------------------------------------
------------------------------------------------------------
------------------------------------------------------------
------------------------------------------------------------
------------------------------------------------------------
------------------------------------------------------------
------------------------------------------------------------
------------------------------------------------------------
------------------------------------------------------------
------------------------------------------------------------
------------------------------------------------------------
------------------------------------------------------------
-------------------ttatgctcttgaacgaggaatccctagtaagtac-aagtca
ttagcttgtgctgattacgtccctgccctttgtacacaccgcccgtcgctactaccgatt
gaatggcttagtgaggccttcggatcgagattcggagactggcaacagactctgggtttt
gaaaagttggtcaaacttggtcatttagaggaagtaaaagtcgtaacaaggtttccgtag
gtgaacc-tgcggaaggatcattaccaa-tcttagcgggcctggcc--tttattaaccat
ggtttcgcg-ataa-tcgtatttaaaa--cccactcttat------aaaatgaatcattt
tttttttgtat-aataaa--taaagatcactttcaacaacggatctcttggttcttgcat
cgatgaagaacgtagcgaagtgcgataagtaatgtgaattgcagaattccgtgaatcatc
gaatctttgaacgcaaattgcactttttggtatcccgaaaagtatgcctgtttgagggtc
agta-t-aat--aaaaatcgg--ta-tgttgct----ttttttttgtaac-g-ttccgga
gtttgggttatcttaaacaa----catttta--g-t---ttaagagactt-aaaattaac
ccatctttttg-cgcat-tttt----ataaattac---------ttatttcgtctata-t
tatcatgccaaaat--tttattag-atgcga-cc--ata-------------tcgtgcct
at-aaatttatcataa-tttaa-cctc-aaatcaggtaagaata-cccgctgaac-ttaa
gcatatcaataagc-ggaggaaaag-aaaataacaatgattcccttagtaactgcgagtg
aaga-gggacaagctc-aaattttaaatctgtt-aggttcat-ctaaccgag-ttgtaat
ttgaagaggcg-ttttctgcgt-ttttgatcagtccaagt-cctttggaataaggcatca
t-ggagggtgagaat-cccgttcggttgatcaaatttgctttatgatacgtcatctaaga
gtcaagttgttt-gggattgcagcttaaaatggggaggtaaa-tttctcctaa-ggctaa
ataacggcgagagaccgatagcgaacaagtaccgtgagggaaagatg-aaaagaactttg
aaaagagagtcaaatagtacgtgaaattgttgaaagggaaacgattgaagtcagtcgtac
ctgcgggataatcagcctttcgagtatgattctgtggagtgtaaggagtttaaccgtctt
cat-acctgcatattcgtgcgctttgggtgtacttgtccgtatggtaggttaacatcaat
tttggtcgttat-aaaatgactaggggaatgtagctttgatcccgtattgaagtgttata
gt-ctctg-----gtaaatgcagtgactaggattgaggattgcaacggatacctttcggg
gctactcgtctgatctctggaagttactttggtgctaaaagcttgcttatggttatcgaa
gttgacggtcaataggttagaacgagttaaattcgttaagga-tgttgacgtaa-tggct
ttaaacgacccgtcttgaaacacggaccaaggagtctaacatatgtgcgagtgttt----
------------------------------------------------------------
------------------------------------------------------------
--------------------------------------------
>U1
------------------------------------------------------------
------------------------------------------------------------
------------------------------------------------------------
------------------------------------------------------------
------------------------------------------------------------
------------------------------------------------------------
------------------------------------------------------------
------------------------------------------------------------
------------------------------------------------------------
------------------------------------------------------------
------------------------------------------------------------
------------------------------------------------------------
------------------------------------------------------------
------------------------------------------------------------
------------------------------------------------------------
------------------------------------------------------------
------------------------------------------------------------
------------------------------------------------------------
------------------------------------------------------------
------------------------------------------------------------
------------------------------------------------------------
------------------ttattgctcttgaacgaggaatccctagtaagcac-aagtca
ttagcttgtgctgattacgtccctgccctttgtacacaccgcccgtcgctactaccgatt
gaatggcttagtgaggccttcggatcgagattcggagactggcaacagactctgggtttt
gaaaagttggtcaaacttggtcatttagaggaagtaaaagtcgtaacaaggtttccgtag
gtgaacc-tgcggaaggatcattaccaa-tcttagcgggcctgatc-ttttattgattat
ggt-tcgcg-aaaa-tcgtatttaaaa-ccccactcttat------taaatgaatcattt
tatttgta-at-aataaa--taaagatcactttcaacaacggatctcttggctctcgcat
cgatgaagaacgtagcgaagtgcgataagtaatgtgaattgcagaattccgtgaatcatc
gaatctttgaacgcaaattgcactctct------tcggagagtatgcctgtttgagggtc
agtg-taatgaatcaaatcgg--gg-tgttgct------ttttttgtgat-gctttcgga
gtttgggttatcttagcc---------ttcg--g-g---ttaagaggcct-aaaattgag
tcactttttggtcacac-ttctaggcgtacataaa-tttg-ttttta-ttcgtctatt-c
----gtgccagaaaattttactag-gtgcgaatc--acg--ttttatga-ttccgtgcct
at--aatttatcatga-tttga-cctc-aaatcaggtaggagta-cccgctgaac-ttaa
gcatatcaataagc-ggaggaaaag-aaaataacaatgattcccttagtaactgcgagtg
aaga-gggacaagctc-aaattttaaatctgtt-aggtttac-ctaaccgag-ttgtaat
ttgaagaggcg-ttttctgcgcagtttggtcagcccaagt-cctattgaatgaggcatca
t-ggagggtgataat-cccgtccggctgatca-ttgcgttttacgatacgctttctaaga
gtcaagttgttt-gggattgcagcttaaaatggg-aggtaaa-tttctcctaa-ggctaa
atattggcgagagaccgatagcgaacaagtaccgtgagggaaagatg-aaaagtactttg
aaaagagagttaaatagcacgtgaaattgttgaaagggaaacgattgaagccagtcgtac
ttgcgga-caatcagcctttcgggtgcgattctgtggagcgtgaggag-ttaaacgcctt
cat-gcctgcgtatttgtac-tctggggtgtacttggacgtgcggtaggttaacatcaat
ttcggatgtcat-aaaatggctggaggaatgtagcttcggtctcgtactgaagtgttata
gc-ctttg-----gtagatgtgatgaccgggattgaggattgcaacgaatacctttt-gg
gctacccgcctgatctctgaaagttgctctggtgccgaaagcttgcttacggttatcaaa
gttgacgttcaaaaggttagaacgggttaaattcgttaagga-tgttgacgtaa-tggct
ttaaacgacccgtcttgaaacacggaccaaggagtctaacatatatgcgagtgtt-----
------------------------------------------------------------
------------------------------------------------------------
--------------------------------------------
>U2
------------------------------------------------------------
------------------------------------------------------------
------------------------------------------------------------
------------------------------------------------------------
------------------------------------------------------------
------------------------------------------------------------
------------------------------------------------------------
------------------------------------------------------------
------------------------------------------------------------
------------------------------------------------------------
------------------------------------------------------------
------------------------------------------------------------
------------------------------------------------------------
------------------------------------------------------------
------------------------------------------------------------
------------------------------------------------------------
------------------------------------------------------------
------------------------------------------------------------
------------------------------------------------------------
------------------------------------------------------------
------------------------------------------------------------
----------------------------------------ccctagtaagcac-aagtca
ttagcttgtgctgattacgtccctgccctttgtacacaccgcccgtcgctactaccgatt
gaatggcttagtgaggccttcggatcgagattcggagactggcaacagactctgggtttt
gaaaagttggtcaaacttggtcatttagaggaagtaaaagtcgtaacaaggtttccgtag
gtgaacc-tgcggaaggatcattaccaa-tcttagcgggcctgatc-ttttattgattat
ggt-tcgcg-aaaa-tcgtatttaaaa-ccccactcttat------taaatgaatcattt
tatttgta-at-aataaa--taaagatcactttcaacaacggatctcttggctctcgcat
cgatgaagaacgtagcgaagtgcgataagtaatgtgaattgcagaattccgtgaatcatc
gaatctttgaacgcaaattgcactctct------tcggagagtatgcctgtttgagggtc
agtg-ta--tgatcaatcggg--tg-tg-----------ctttttgtgat-gctttcgag
ttggtatctagctcggt-------------------------agaggcct-aaaattgag
tcaccttttggtcacac-ttctaggcgtacataaa-tttg-tttttw-ttcgtctat--c
----gtgccagaaaattttactag-gtgcgaatc--acg--ttttatga-ttccgtgcct
at--aatttatcatga-tttga-cctc-aaatcaggtaggagta-cccgctgaac-ttaa
gcatatcaataagc-ggaggaaaag-aaaataacaatgattcccttagtaactgcgagtg
aaga-gggacaagctc-aaattttaaatctgttwdggtttac-ctaaccgag-ttgtaat
ttgaagaggcg-ttttctgcgcagtttggtcagcccaagt-cctattgaatgaggcatca
t-ggagggtgataat-cccgtccggctgatca-ttgcgttttacgatacgctttctaaga
gtcaagttgttt-gggattgcagcttaaaatggg-aggtaaa-tttctcctaa-ggctaa
atattggcgagagaccgatagcgaacaagtaccgtgagggaaagatg-aaaagtactttg
aaaagagagttaaatagcacgtgaaattgttgaaagggaaacgattgaagccagtcgtac
ttgcgga-caatcagcctttcgggtgcgattctgtggagcgtgaggag-ttaaacgcctt
cat-gcctgcgtatttgtac-tctggggtgtacttggacgtgcggtaggttaacatcaat
ttcggatgtcat-aaaatggctggaggaatgtagcttcggtctcgtactgaagtgttata
gc-ctttg-----gtagatgtgatgaccgggattgaggattgcaacgaatacctttt-gg
gctacccgcctgatctctgaaagctgctctggtgccgaaagcttgcttacggttatcaaa
gttgacgttcaaaaggttagaacgggttaaattcgttaagga-tgttgacgtaa-tggct
ttaaacgacccgtcttgaaacacggaccaaggagtctaacatatatgcgagtgtt-----
------------------------------------------------------------
------------------------------------------------------------
--------------------------------------------
>FM865546 [org=Glomus intraradices, Att1102-12, MUCL49410, pHS051-20] 
------------------------------------------------------------
------------------------------------------------------------
------------------------------------------------------------
------------------------------------------------------------
------------------------------------------------------------
------------------------------------------------------------
------------------------------------------------------------
------------------------------------------------------------
------------------------------------------------------------
------------------------------------------------------------
------------------------------------------------------------
------------------------------------------------------------
------------------------------------------------------------
------------------------------------------------------------
------------------------------------------------------------
------------------------------------------------------------
------------------------------------------------------------
------------------------------------------------------------
------------------------------------------------------------
------------------------------------------------------------
-------------------------------tgggtaatcttatgaaacttcatcgtgct
ggggatagagcattgcaattattgctcttgaacgaggaatccctagtaagcac-aagtca
ttagcttgtgctgattacgtccctgccctttgtacacaccgcccgtcgctactaccgatt
gaatggcttagtgaggccttcggatcgagattcggagactggcaacagactctggatttt
gaaaagttggtcaaacttggtcatttagaggaagtaaaagtcgtaacaaggtttccgtag
gtgaacc-tgcggaaggatcattaccaa-tcttagcgggcctgatc--tttattgatcat
ggtctcgcg--aaa-tcgtatttaaaa-ccccactcttat------taaatgaatcattt
tata-----at-aataaa--taaagatcactttcaacaacggatctcttggctctcgcat
cgatgaagaacgtagcgaagtgcgataagtaatgtgaattgcagaattccgtgaatcatc
gaatctttgaacgcaaattgcactctcc------tcggagagtatgcctgtttgagggtc
agtg-taat---gaaaatcgg--gg-tgttgct----ttttttttgtgat-a-cttcgga
gtttgggttatcttagcc---------ttcg--g-g---ctaagaggcct-aaaattaag
tcactttttggtcacactttttaggcgtacataaa-tttg-ttttta-ttcgtccatt-c
----gtgccagaaaa-cttactag-gtgcgaatc--acg--tttaatgg-ttccgtgcct
at--aatttatcatga-tttga-cctc-aaatcaggtaggagta-cccgctgaac-ttaa
gcatatcaataagc-ggaggaaaag-aaaataacaatgattcccctagtaactgcgagtg
aaga-gggacaagctc-aaattttaaatctgtt-aggtttac-ctaaccgag-ttgtaat
ttgaagaggcg-ttttctgcgcagcttggtcagcccaagt-cctattgaatgaggcatca
t-ggagggtgataat-cccgtccggctgatca-ttgcgttttacgatacgctttctaaga
gtcaagttgttt-gggattgcagcttaaaatggg-aggtaaa-tttctcgtaa-ggctaa
atattggcgagagaccgatagcgaacaagtaccgtgagggaaagatg-aaaagtactttg
aaaagagagttaaatagcacgtgaaattgttgaaagggaaacgattgaagccagtcgtac
ctgcgga-caatcagcctttcgggtgcgattatgtggagcgtggggag-ctaaacacctt
cat-gcctgcgtatttgtat-tctggggtgtacttggacgtgcggtaggttaacatcaat
ttcggacgtcat-aaaatggctggaggaatgtagcttcggtctcgtactgaagtgttata
gc-cttcg-----gcagatatggtgaccgggattgaggattgcaacggatacctttt-gg
gctacccgcctgatctctgaaagttgctctggtgccgaaagcttgcttacggttatcaaa
gttgacgttcaaaaggttagaacgggttaaattcgttaagga-tgttgacgtaa-tggct
ttaaacgacccgtcttgaaacacggaccaaggagtctaacatatatgcgagtgtttgggt
gatcaaacccttacgcgtaatgaaagtaatttaggtgggaacatttttgtgcaccatcga
ccgatcaggatattttttgatagatttgagtaagagcatatcagctaggacccgaaagat
ggtgaactatgcctgaatagggtgaagccagaggaaactctggt
>FM865604 [org=Glomus intraradices, Att4-64, INVAM FL208, pHS99-41] 
------------------------------------------------------------
------------------------------------------------------------
------------------------------------------------------------
------------------------------------------------------------
------------------------------------------------------------
------------------------------------------------------------
------------------------------------------------------------
------------------------------------------------------------
------------------------------------------------------------
------------------------------------------------------------
------------------------------------------------------------
------------------------------------------------------------
------------------------------------------------------------
------------------------------------------------------------
------------------------------------------------------------
------------------------------------------------------------
------------------------------------------------------------
------------------------------------------------------------
------------------------------------------------------------
------------------------------------------------------------
------------------------------------------------------------
-------------------tattgctcttgaacgaggaatccctagtaagcac-aagtca
ttagcttgtgctgattacgtccctgccctttgtacacaccgcccgtcgctactaccgatt
gaatggcttagtgaggccttcggatcgagattcggagactggcaacagactctggatttt
gaaaagttggtcaaacttggtcatttagaggaagtaaaagtcgtaacaaggtttccgtag
gtgaacc-tgcggaaggatcattaccaa-tcttagcgggcctgatc--tttattgatcat
ggtctcgcg--aaa-tcgtatttaaaa-ccccactcttat------taaatgaatcattt
tata-----at-aataaa--taaagatcactttcaacaacggatctcttggctctcgcat
cgatgaagaacgtagcgaagtgcgataagtaatgtgaattgcagaattccgtgaatcatc
gaatctttgaacgcaaattgcactctcc------tcggagagtatgcctgtttgagggtc
agtg-taat---gaaaatcgg--gg-tgttgct----ttttttttgtgat-a-cttcgga
gtttgggttatcttagcc---------ttcg--g-g---ctaagaggcct-aaaattaag
tcactttttggtcacactttttaggcgtacataaa-tttg-ttttta-ttcgtccatt-c
----gtgccagaaaa-cttactag-gtgcgaatc--acg--tttaatgg-ttccgtgcct
at--aatttatcatga-tttga-cctc-aaatcaggtaggagta-cccgctgaac-ttaa
gcatatcaataagc-ggaggaaaag-aaaataacaatgattcccctagtaactgcgagtg
aaga-gggacaagctc-aaattttaaatctgtt-aggtttac-ctaaccgag-ttgtaat
ttgaagaggcg-ttttctgcgcagcttggtcagcccaagt-cctattgaatgaggcatca
t-ggagggtgataat-cccgtccggctgatca-ttgcgttttacgatacgctttctaaga
gtcaagttgttt-gggattgcagcttaaaatggg-aggtaaa-tttctcctaa-ggctaa
ataacggcgagagaccgatagcgaacaagtaccgtgagggaaagatg-aaaagtactttg
aaaagagagttaaatagcacgtgaaattgttgaaagggaaacgattgaagccagtcgtac
ctgcgga-caatcagcctttcgggtgcgattatgtggagcgtggggag-ctaaacacctt
cat-gcctgcgtatttgtat-tctggggtgtacttggacgtgcggtaggttaacatcaat
ttcggacgtcat-aaaatggctggaggaatgtagcttcggtctcgtactgaagtgttata
gc-cttcg-----gcagatatggtgaccgggattgaggattgcaacggatacctttt-gg
gctacccgcctgatctctgaaagttgctctggtgccgaaagcttgcttacggttatcaaa
gttgacgttcaaaaggttagaacgggttaaattcgttaagga-tgttgacgtaa-tggct
ttaaacgacccgtcttgaaacacggaccaaggagtctaacatatatgcgagtgttt----
------------------------------------------------------------
------------------------------------------------------------
--------------------------------------------
>FM865599 [org=Glomus intraradices, Att4-64, INVAM FL208, pHS99-16] 
------------------------------------------------------------
------------------------------------------------------------
------------------------------------------------------------
------------------------------------------------------------
------------------------------------------------------------
------------------------------------------------------------
------------------------------------------------------------
------------------------------------------------------------
------------------------------------------------------------
------------------------------------------------------------
------------------------------------------------------------
------------------------------------------------------------
------------------------------------------------------------
------------------------------------------------------------
------------------------------------------------------------
------------------------------------------------------------
------------------------------------------------------------
------------------------------------------------------------
------------------------------------------------------------
------------------------------------------------------------
------------------------------------------------------------
-------------------tattgctcttgaacgaggaatccctagtaagcac-aagtca
ttagcttgtgctgattacgtccctgccctttgtacacaccgcccgtcgctactaccgatt
gaatggcttagtgaggccttcggatcgagattcggagactggcaacagactctggatttt
gaaaagttggtcaaacttggtcatttagaggaagtaaaagtcgtaacaaggtttccgtag
gtgaacc-tgcggaaggatcattaccaa-tcttagcgggcctgatc--tttattgatcat
ggtctcgcg--aaa-tcgtatttaaaa-ccccactcttat------taaatgaatcattt
tata-----at-aataaa--taaagatcactttcaacaacggatctcttggctctcgcat
cgatgaagaacgtagcgaagtgcgataagtaatgtgaattgcagaattccgtgaatcatc
gaatctttgaacgcaaattgcactctcc------tcggagagtatgcctgtttgagggtc
agtg-taat---gaaaatcgg--gg-tgttgct----ttttttttgtgat-a-cttcgga
gtttgggttatcttagcc---------ttcg--g-g---ctaagaggcct-aaaattaag
tcactttttggtcacactttttaggcgtacataaa-tttg-ttttta-ttcgtccatt-c
----gtgccagaaaa-cttactag-gtgcgaatc--acg--tttaatgg-ttccgtgcct
at--aatttatcatga-tttga-cctc-aaatcaggtaggagta-cccgctgaac-ttaa
gcatatcaataagc-ggaggaaaag-aaaataacaatgattcccctagtaactgcgagtg
aaga-gggacaagctc-aaattttaaatctgtt-aggtttac-ctaaccgag-ttgtaat
ttgaagaggcg-ttttctgtgt-ttctgatcagcccaagt-cctttgggatagggcatca
t-ggagggtgagaat-cccgttcggttggtcagattcgctttacgatacgtcatctaaga
gtcaagttgttt-gggattgcagcttaaaatggg-aggtaaattttctcctaa-ggctaa
ataacggcgagagaccgatagcgaacaagtaccgtgagggaaagatg-aaaagaactttg
aaaagagagttaaacagtacgtgaaattgttgaaagggaaacgattgaagccagtcgtac
cttcggg-taatcagcctttcgggtgcgattctgtggagcgtgaggag-ttaaacgcctt
cat-gcctgcatattcgtgcactttgggtgtacttgcccgtgtggtaggttaacatcaat
ttcggatatcat-aaaatggctggaggaatgtagcttcggtctcgtactgaagtgttata
gc-ctctg-----gtagatgtgatgaccgggattgaggattgcaacgaatacctttt-gg
gctacccgcctgatctctgaaagttgctctggtgccgaaagcttgcttacggttatcaaa
gttgacgttcaaaaggttagaacgggttaaattcgttaagga-tgttgacgtaa-tggct
ttaaacgacccgtcttgaaacacggaccaaggagtctaacatatatgcgagtgttt----
------------------------------------------------------------
------------------------------------------------------------
--------------------------------------------

>FM865536 [org=Glomus cf. clarum, Att894-7, pHS029-10] 
------------------------------------------------------------
------------------------------------------------------------
------------------------------------------------------------
------------------------------------------------------------
------------------------------------------------------------
------------------------------------------------------------
------------------------------------------------------------
------------------------------------------------------------
------------------------------------------------------------
------------------------------------------------------------
------------------------------------------------------------
------------------------------------------------------------
------------------------------------------------------------
------------------------------------------------------------
------------------------------------------------------------
------------------------------------------------------------
------------------------------------------------------------
------------------------------------------------------------
------------------------------------------------------------
------------------------------------------------------------
------------------------------------------------------------
------------------------------------------------------------
-------------------tccctgccctttgtacacaccgcccgtcgctactaccgatt
gaatggcttagtgaggccttcggattgaggtttggagactggcaacagattccggatttt
aagaagttggtcaaacttggtcatttagaggaagtaaaagtcgtaacaaggtttccgtag
gtgaacc-tgcggaaggatcattaccaa-ttttagcgaacctgatc--ttttttgatcat
ggtctcgcg-aaaa-tcgtatttaaaacccccactcttata-----agaatcattttttt
tttgtgtataa-aaaaataaaaaagatcactttcaacaacggatctcttggctctcgcat
cgatgaagaacgtagcgaagtgcgataagtaatgtgaattgcagaattccgtgaatcatc
gaatctttgaacgcaaattgcactctctggcattccggagagtatgcctgtttgagggtc
agta-t-aat--caaaatcgg--ag-cgatgcc------ttttgggtgac-g-caccgga
gtttgggtcatcttaactc-tttttt-------------ttaagagacct-aaaattaac
attcttttttgctcact-tttgagacgtacataa---ttt-ttttta-ttcgtctacc-c
tg--gtggcaaaaat-tttattagatcgtgaatc--acg--tagagtgg-actcgcgtct
at---aattatcatga-tttga-cctc-aaatcaggtaagaata-cccgctgaac-ttaa
gcatatcaataagc-ggaggaaaag-aaaataacaatgattcccctagtaactgcgagtg
aaga-gggacaagctc-aaattttaaatccgtcgggttacac-ctgaccgag-ttgtaat
ttgaagaggcg-ttttccgcgt-ttttgatcagtccaagt-cctttgggatagggcatca
t-ggagggtgagaat-cccgttcggctgatcagattcgctttacgatacgtcatctaaga
gtcaagttgttt-gggaatgcagcttaaaatggg-aggtaaa-tttctcctaa-ggctaa
ataacggcgagagaccgatagcgaacaagtaccgtgagggaaagatg-aaaagaactttg
aaaagagagttaaacagtacgtgaaattgttgaaagggaaacgattgaagccagtcgtac
cggtggg-taatcagcctttcg-gcgtgattatgtggagcgtgaggag-ttaaacgccct
catggcctgaatattcgtgttctttgggtgtacttacccgcatggtaggttaacatcaat
ttcgaacgtcat-aaaatggttggaggaatgtagcttcgatctcgtattgaagtgttata
ga-ctccg-----gcagatgtgatgatcgggattgaggattgcaacggatacccttcggg
gctacccgtctgatctctgaaagttgctctggtgccgaaagctcgcttacggtcatcaaa
gttgacgttcaacaggttagaacgggataaattcgttaagga-tgttgacgtaa-tggct
ttaaacgacccgtcttgaaacacggacca-------------------------------
------------------------------------------------------------
------------------------------------------------------------
--------------------------------------------
>FM865543 [org=Glomus cf. clarum, Att894-7, pHS029-29] 
------------------------------------------------------------
------------------------------------------------------------
------------------------------------------------------------
------------------------------------------------------------
------------------------------------------------------------
------------------------------------------------------------
------------------------------------------------------------
------------------------------------------------------------
------------------------------------------------------------
------------------------------------------------------------
------------------------------------------------------------
------------------------------------------------------------
------------------------------------------------------------
------------------------------------------------------------
------------------------------------------------------------
------------------------------------------------------------
------------------------------------------------------------
------------------------------------------------------------
------------------------------------------------------------
------------------------------------------------------------
------------------------------------------------------------
------------------------------------------------------------
-------------attacgtccctgccctttgtacacaccgcccgtcgctactaccgatt
gaatggcttagtgaggccttcggattgaggtttggagactggcaacagattccggatttt
aagaagttggtcaaacttggtcatttagaggaagtaaaagtcgtaacaaggtttccgtag
gtgaacc-tgcggaaggatcattaccaa-ttttagcgaacctgatc--ttttttgatcat
ggtctcgcg-aaaa-tcgtatttaaaacccccactcttata-----agaatcattttttt
tttgtgtataa-aaaaataaaaaagatcactttcaacaacggatctcttggctctcgcat
cgatgaagaacgtagcgaagtgcgataagtaatgtgaattgcagaattccgtgaatcatc
gaatctttgaacgcaaattgcactctctggcattccggagagtatgcctgtttgagggtc
agta-t-aat--caaaatcgg--ag-cgatgcc------ttttgggtgac-g-caccgga
gtttgggtcatcttaactc-tttttt-------------ttaagagacct-aaaattaac
attcttttttgctcact-tttgagacgtacataa---ttt-ttttta-ttcgtctacc-c
tg--gtggcaaaaat-tttattagatcgtgaatc--acg--tagagtgg-actcgcgtct
at---aattatcatga-tttga-cctc-aaatcaggtaagaata-cccgctgaac-ttaa
gcatatcaataagc-ggaggaaaag-aaaataacaatgattcccctagtaactgcgagtg
aaga-gggacaagctc-aaattttaaatccgtcgggttacac-ctgaccgag-ttgtaat
ttgaagaggcg-ttttccgcgt-ttttgatcagtccaagt-cctttgggatagggcatca
t-ggagggtgagaat-cccgttcggctgatcagattcgctttacgatacgtcatctaaga
gtcaagttgttt-gggaatgcagcttaaaatggg-aggtaaa-tttctcctaa-ggctaa
ataacggcgagagaccgatagcgaacaagtaccgtgagggaaagatg-aaaagaactttg
aaaagagagttaaacagtacgtgaaattgttgaaagggaaacgattgaagccagtcgtac
cggtggg-taatcagcctttcg-gcgtgattatgtggagcgtgaggag-ttaaacgccct
catggcctgcatattcgtgttctttgggtgtacttacccgcatggtaggttaacatcaat
ttcgaacgtcat-aaaatggttggaggaatgtagcttcgatctcgtattgaagtgttata
ga-ctccg-----gcagatgtgatgatcgggattgaggattgcaacggatacccttcggg
gctacccgtctgatctctgaaagttgctctggtgccgaaagctcgcttacggtcatcaaa
gttgacgttcaacaggttagaacgggataaattcgttaagga-tgttgacgtaa-tggct
ttaaacgacccgtcttgaaacacggacca-------------------------------
------------------------------------------------------------
------------------------------------------------------------
--------------------------------------------
>FM865544 [org=Glomus cf. clarum, Att894-7, pHS029-6] 
------------------------------------------------------------
------------------------------------------------------------
------------------------------------------------------------
------------------------------------------------------------
------------------------------------------------------------
------------------------------------------------------------
------------------------------------------------------------
------------------------------------------------------------
------------------------------------------------------------
------------------------------------------------------------
------------------------------------------------------------
------------------------------------------------------------
------------------------------------------------------------
------------------------------------------------------------
------------------------------------------------------------
------------------------------------------------------------
------------------------------------------------------------
------------------------------------------------------------
------------------------------------------------------------
------------------------------------------------------------
------------------------------------------------------------
------------------------------------------------------------
------------------gtccctgccctttgtacacaccgcccgtcgctactaccgatt
gaatggcttagtgaggccttcggattgaggtttggagactggcaacagactccggatttt
aagaagttggtcaaacttggtcatttagaggaagtaaaagtcgtaacaaggtttccgtag
gtgaacc-tgcggaaggatcattaccaa-ttttagcgaacctgatc--ttttttgatcat
ggtctcgcg-aaaa-tcgtatttaaaacccccactcttata-----agaatcattttttt
tttgtgtataa-aaaaataaaaaagatcactttcaacaacggatctcttggctctcgcat
cgatgaagaacgtagcgaagtgcgataagtaatgtgaattgcagaattccgtgaatcatc
gaatctttgaacgcaaattgcactctctggcattccggagagtatgcctgtttgagggtc
agta-t-aat--caaaatcgg--ag-cgatgcc------ttttgggtgac-g-caccgga
gtttgggtcatcttaactc-tttttt-------------ttaagagacct-aaaattaac
attcttttttgctcact-tttgagacgtacataa---ttt-ttttta-ttcgtctacc-c
tg--gtggcaaaaat-tttattagatcgtgaatc--acg--tagagtgg-actcgcgtct
at---aattatcatga-tttga-cctc-aaatcaggtaagaata-cccgctgaac-ttaa
gcatatcaataagc-ggaggaaaag-aaaataacaatgattcccctagtaactgcgagtg
aaga-gggacaagctc-aaattttaaatccgtcgggttacac-ctgaccgag-ttgtaat
ttgaagaggcg-ttttccgcgt-ttttgatcagtccaagt-cctttgggatagggcatca
t-ggagggtgagaat-cccgttcggctgatcagattcgctttacgatacgtcatctaaga
gtcaagttgttt-gggaatgcagcttaaaatggg-aggtaaa-tttctcctaa-ggctaa
ataacggcgagagaccgatagcgaacaagtaccgtgagggaaagatg-aaaagaactttg
aaaagagagttaaacagtacgtgaaattgttgaaagggaaacgattgaagccagtcgtac
cggtggg-taatcagcctttcg-gcgtgattatgtggagcgtgaggag-tcaaacgccct
catggcctgcatattcgtgttctttgggtgtacttacccgcatggtaggttaacatcaat
ttcgaacgtcat-aaaatggttggaggaatgtagcttcgatctcgtattgaagtgttata
ga-ctccg-----gcagatgtgatgatcgggattgaggattgcaacggatacccttcggg
gctacccgtctgatctctgaaagttgctctggtgccgaaagctcgcttacggtcatcaaa
gttgacgttcaacaggttagaacgggataaattcgttaagga-tgttgacgtaa-tggct
ttaaacgacccgtcttgaaacacggacca-------------------------------
------------------------------------------------------------
------------------------------------------------------------
--------------------------------------------
>FM865542 [org=Glomus cf. clarum, Att894-7, pHS029-28] 
------------------------------------------------------------
------------------------------------------------------------
------------------------------------------------------------
------------------------------------------------------------
------------------------------------------------------------
------------------------------------------------------------
------------------------------------------------------------
------------------------------------------------------------
------------------------------------------------------------
------------------------------------------------------------
------------------------------------------------------------
------------------------------------------------------------
------------------------------------------------------------
------------------------------------------------------------
------------------------------------------------------------
------------------------------------------------------------
------------------------------------------------------------
------------------------------------------------------------
------------------------------------------------------------
------------------------------------------------------------
------------------------------------------------------------
------------------------------------------------------------
-------------attacgtccctgccctttgtacacaccgcccgtcgctactaccgatt
gaatggcttagtgaggccttcggattgaggtttggagactggcaacagattccggatttt
aagaagttggtcaaacttggtcatttagaggaagtaaaagtcgtaacaaggtttccgtag
gtgaacc-tgcggaaggatcattaccaa-ttttagcgaacctgatc--ttttttgatcat
ggtctcgcg-aaaa-tcgtatttaaaacccccactcttata-----agaatca-tttttt
tttgtgtataa-aaaaataaaaaagatcactttcaacaacggatctcttggctctcgcat
cgatgaagaacgtagcgaagtgcgataagtaatgtgaattgcagaattccgtgaatcatc
gaatctttgaacgcaaattgcactctctggcattccggagagtatgcctgtttgagggtc
agta-t-aat--caaaatcgg--ag-cgatgcc------ttttgggtgac-g-caccgga
gtttgggtcatcttaactc-tttttt-------------ttaagagacct-aaaattaac
attcttttttgctcact-tttgagacgtacataa--tttt-ttttta-ttcgtctacc-c
tg--gtggcaaaaat-tttattagatcgtgaatc--acg--tagagtgg-actcgcgtct
at---aattatcatga-tttga-cctc-aaatcaggtaagaata-cccgctgaac-ttaa
gcatatcaataagc-ggaggaaaag-aaaataacaatgattcccctagtaactgcgagtg
aaga-gggacaagctc-aaattttaaatccgtcgggttacac-ctgaccgag-ttgtaat
ttgaagaggcg-ttttccgcgt-ttttgatcagtccaagt-cctttgggatagggcatca
t-ggagggtgagaat-cccgttcggctgatcagattcgctttacgatacgtcatctaaga
gtcaagttgttt-gggaatgcagcttaaaatggg-aggtaaa-tttctcctaa-ggctaa
ataacggcgagagaccgatagcgaacaagtaccgtgagggaaagatg-aaaagaactttg
aaaagagagttaaacagtacgtgaaattgttgaaagggaaacgattgaagccagtcgtac
cggtggg-taatcagcctttcg-gcgtgattatgtggagcgtgaggag-ttaaacgccct
catggcctgaatattcgtgttctttgggtgtacttacccgcatggtaggttaacatcaat
ttcgaacgtcat-aaaatggttggaggaatgtagcttcgatctcgtattgaagtgttata
ga-ctccg-----gcagatgtgatgatcgggattgaggattgcaacggatacccttcggg
gctacccgtctgatctctgaaagttgctctggtgccgaaagctcgcttacggtcatcaaa
gttgacgttcaacaggttagaacgggataaattcgttaagga-tgttgacgtaa-tggct
ttaaacgacccgtcttgaaacacggacca-------------------------------
------------------------------------------------------------
------------------------------------------------------------
--------------------------------------------
>FM865541 [org=Glomus cf. clarum, Att894-7, pHS029-26] 
------------------------------------------------------------
------------------------------------------------------------
------------------------------------------------------------
------------------------------------------------------------
------------------------------------------------------------
------------------------------------------------------------
------------------------------------------------------------
------------------------------------------------------------
------------------------------------------------------------
------------------------------------------------------------
------------------------------------------------------------
------------------------------------------------------------
------------------------------------------------------------
------------------------------------------------------------
------------------------------------------------------------
------------------------------------------------------------
------------------------------------------------------------
------------------------------------------------------------
------------------------------------------------------------
------------------------------------------------------------
------------------------------------------------------------
------------------------------------------------------------
-------------attacgtccctgccctttgtacacaccgcccgtcgctactaccgatt
gaatggcttagtgaggccttcggattgaggtttggagactggcaacagattccggatttt
aagaagttggtcaaacttggtcatttagaggaagtaaaagtcgtaacaaggtttccgtag
gtgaacc-tgcggaaggatcattaccaa-ttttagcgaacctgatc--ttttttgatcat
ggtctcgcg-aaaa-tcgtatttaaaacccccactcttata-----agaatcattttttt
tttgtgtataa-aaaaataaaaaagatcactttcaacaacggatctcttggctctcgcat
cgatgaagaacgtagcgaagtgcgataagtaatgtgaattgcagaattccgtgaatcatc
gaatctttgaacgcaaattgcactctctggcattccggagagtatgcctgtttgagggtc
agta-t-aat--caaaatcgg--ag-cgatgcc------ttttgggtgac-g-caccgga
gtttgggtcatcttaactc-tttttt-------------ttaagagacct-aaaattaac
attcttttttgctcact-tttgagacgtacataa--tttt-ttttta-ttcgtctacc-c
tg--gtggcaaaaat-tttattagatcgtgaatc--acg--tagagtgg-actcgcgtct
at---aattatcatga-tttga-cctc-aaatcaggtaagaata-cccgctgaac-ttaa
gcatatcaataagc-ggaggaaaag-aaaataacaatgattcccctagtaactgcgagtg
aaga-gggacaagctc-aaattttaaatccgtcgggttacac-ctgaccgag-ttgtaat
ttgaagaggcg-ttttccgcgt-ttttgatcagtccaagt-cctttgggatagggcatca
t-ggagggtgagaat-cccgttcggctgatcagattcgctttacgatacgtcatctaaga
gtcaagttgttt-gggaatgcagcttaaaatggg-aggtaaa-tttctcctaa-ggctaa
ataacggcgagagaccgatagcgaacaagtaccgtgagggaaagatg-aaaagaactttg
aaaagagagttaaacagtacgtgaaattgttgaaagggaaacgattgaagccagtcgtac
cggtggg-taatcagcctttcg-gcgtgattatgtggagcgtgaggag-tcaaacgccct
cat-gcctgcatattcgtgttctttgggtgtacttacccgcatggtaggttaacatcaat
ttcgaacgtcat-aaaatggttggaggaatgtagcttcgatctcgtattgaagtgttata
gc-cttcg-----gcagatgtgatgatcgggattgaggattgcaacggatacccctc-gg
gctacccgtctgatctctgaaagttactctggtgccgaaagctcgcttacggtcatcaaa
gttgacgttcaacaggttagaacgggataaattcgttaagga-tgttgacgtaa-tggct
ttaaacgacccgtcttgaaacacggacca-------------------------------
------------------------------------------------------------
------------------------------------------------------------
--------------------------------------------
>FM865537 [org=Glomus cf. clarum, Att894-7, pHS029-17] 
------------------------------------------------------------
------------------------------------------------------------
------------------------------------------------------------
------------------------------------------------------------
------------------------------------------------------------
------------------------------------------------------------
------------------------------------------------------------
------------------------------------------------------------
------------------------------------------------------------
------------------------------------------------------------
------------------------------------------------------------
------------------------------------------------------------
------------------------------------------------------------
------------------------------------------------------------
------------------------------------------------------------
------------------------------------------------------------
------------------------------------------------------------
------------------------------------------------------------
------------------------------------------------------------
------------------------------------------------------------
------------------------------------------------------------
------------------------------------------------------------
-------------attacgtccctgccctttgtacacaccgcccgtcgctactaccgatt
gaatggcttagtgaggccttcggattgaggtttggagactggcaacagactccggatttt
aagaagttggtcaaacttggtcatttagaggaagtaaaagtcgtaacaaggtttccgtag
gtgaacc-tgcggaaggatcattaccaa-ttttagcgaacctgatcttttttttgatcat
ggtctcgcg-aaaa-tcgtatttaaaacccccactcttgta-----agaatca-tttttt
tttgtgtataa-aaaaataaaaaagatcactttcaacaacggatctcttggctctcgcat
cgatgaagaacgtagcgaagtgcgataagtaatgtgaattgcagaattccgtgaatcatc
gaatctttgaacgcaaattgcactctctggcattccggagagtatgcctgtttgagggtc
agta-t-aat--caaaatcgg--ag-cgatgcc------ttttggntgac-g-caccgga
gtttgggtcatcttaactcttttttt-------------ttaagagacct-aaaattaac
attcttttttgctcact-tttgagacgtacataa--tttt-ttttta-ttcgtctacc-c
tg--gtggcaaaaat-tttattagatcgtgaatc--acg--tagagtgg-actcgcgtct
at---aattatcatga-tttga-cctc-aaatcaggtaagaata-cccgctgaac-ttaa
gcatatcaataagc-ggaggaaaag-aaaataacaatgattcccctagtaactgcgagtg
aaga-gggacaagctc-aaattttaaatccgtcgggttacac-ctgaccgag-ttgtaat
ttgaagaggcg-ttttccgcgt-ttttgatcagtccaagt-cctttgggatagggcatca
t-ggagggtgagaat-cccgttcggctgatcagattcgctttacgatacgtcatctaaga
gtcaagttgttt-gggaatgcagcttaaaatggg-aggtaaa-tttctcctaa-ggctaa
ataacggcgagagaccgatagcgaacaagtaccgtgagggaaagatg-aaaagaactttg
aaaagagagttaaacagtacgtgaaattgttgaaagggaaacgattgaagccagtcgtac
cggtggg-taatcagcctttcg-gcgtgattatgtggagcgtgaggag-ttaaacgccct
catggcctgcatattcgtgttctttgggtgtacttacccgcatggtaggttaacatcaat
ttcgaacgtcat-aaaatggttggaggaatgtagcttcgatctcgtattgaagtgttata
gc-cttcg-----gcagatgtgacgatcgggattgaggattgcaacggatacccttcggg
gctacccgtctgatctctgaaagttgctttggtgccgaaagctcgcttacggtcaacaaa
gttaacgttcaacaggttagaacgggataaattcgttaagga-tgttgacgtaa-tggct
ttaaacgacccgtcttgaaacacggacca-------------------------------
------------------------------------------------------------
------------------------------------------------------------
--------------------------------------------
>FM865538 [org=Glomus cf. clarum, Att894-7, pHS029-2] 
------------------------------------------------------------
------------------------------------------------------------
------------------------------------------------------------
------------------------------------------------------------
------------------------------------------------------------
------------------------------------------------------------
------------------------------------------------------------
------------------------------------------------------------
------------------------------------------------------------
------------------------------------------------------------
------------------------------------------------------------
------------------------------------------------------------
------------------------------------------------------------
------------------------------------------------------------
------------------------------------------------------------
------------------------------------------------------------
------------------------------------------------------------
------------------------------------------------------------
------------------------------------------------------------
------------------------------------------------------------
------------------------------------------------------------
------------------------------------------------------------
-----------------cgtccctgccctttgtacacaccgcccgtcgctactaccgatt
gaatggcttagtgaggccttcggattgaggtttggagactggcaacagactccggatttt
aagaagttggtcaaacttggtcatttagaggaagtaaaagtcgtaacaaggtttccgtag
gtgaacc-tgcggaaggatcattaccaa-ttttagcgagcctgatc--ttttttgatcat
ggtctcgcg-aaaa-tcgtatttaaaacccccactcttgta-----agaatcattttttt
tgtgtata----aaaaataaaaaagatcactttcaacaacggatctcttggctctcgcat
cgatgaagaacgtagcgaagtgcgataagtaatgtgaattgcagaattccgtgaatcatc
gaatctttgaacgcaaattgcactctctggcattccggagagtatgcctgtttgagggtc
agta-t-aat--caaaatcgg--ag-cgatgcc------ttttgggtgaa-g-caccgga
gtttgggtcatcttaact------ct-------------ttaagagacct-aaaattaac
attctttttttgctcac-tttgagacgtacataa---ttt-ttttta-ttcgtctacc-c
tg--gtggcaaaaat-tttattagatcgtgaatc--acg--tagagtgg-tctcgcgtct
at---aattatcatga-tttga-cctc-aaatcaggtaagaata-cccgctgaac-ttaa
gcatatcaataagc-ggaggaaaag-aaaataacaatgattcccctagtaactgcgagtg
aaga-gggacaagctc-aaattttaaatccgtcgggttacac-ctgaccgag-ttgtaat
ttgaagaggcg-ttttccgcgt-ttttgatcagtccaagt-cctttgggatagggcatca
t-ggagggtgagaat-cccgttcggctgatcagattcgctttacgatacgtcatctaaga
gtcaagttgttt-gggaatgcagcttaaaatggg-aggtaaa-tttctcctaa-ggctaa
ataacggcgagagaccgatagcgaacaagtaccgtgagggaaagatg-aaaagaactttg
aaaagagagttaaacagtacgtgaaattgttgaaagggaaacgattgaagccagtcgtac
cggtggg-taatcagcctttcg-gcgtgattatgtggagcgtgaggag-tcaaacgccct
catggcctgcatattcgtgttctttgggtgtacttacccgcatggtaggttaacatcaat
ttcgaacgtcat-aaaatggttggaggaatgtagcttcgatctcgtattgaagtgttata
gc-cttcg-----gcagatgtgatgatcgggattgaggattgcaacggatacccctc-gg
gctacccgtctgatctctgaaagttactctggtgccgaaagctcgcttacggtcatcaaa
gttgacgttcaacaggttagaacgggataaattcgttaagga-tgttgacgtaa-tggct
ttaaacgacccgtcttgaaacacggacca-------------------------------
------------------------------------------------------------
------------------------------------------------------------
--------------------------------------------
>FM865539 [org=Glomus cf. clarum, Att894-7, pHS029-22] 
------------------------------------------------------------
------------------------------------------------------------
------------------------------------------------------------
------------------------------------------------------------
------------------------------------------------------------
------------------------------------------------------------
------------------------------------------------------------
------------------------------------------------------------
------------------------------------------------------------
------------------------------------------------------------
------------------------------------------------------------
------------------------------------------------------------
------------------------------------------------------------
------------------------------------------------------------
------------------------------------------------------------
------------------------------------------------------------
------------------------------------------------------------
------------------------------------------------------------
------------------------------------------------------------
------------------------------------------------------------
------------------------------------------------------------
------------------------------------------------------------
-------------attacgtccctgccctttgtacacaccgcccgtcgctactaccgatt
gaatggcttagtgaggccttcggattgaggtttggagactggcaacagactccggatttt
aagaagttggtcaaacttggtcatttagaggaagtaaaagtcgtaacaaggtttccgtag
gtgaacc-tgcggaaggatcattaccaa-ttttagcgaacctgatc-tttttttgatcat
ggtctcgcg-aaaa-ctgtatttaaaacccccactcttata-----agaatcattttttt
tttgtgtataa-aaaaataaaaaagatcactttcaacaacggatctcttggctctcgcat
cgatgaagaacgtagcgaagtgcgataagtaatgtgaattgcagaattccgtgaatcatc
gaatctttgaacgcaaattgcactctctggcattccggagagtatgcctgtttgagggtc
agta-t-aat--caaaatcgg--ag-cgatgcc------ttttgggtgac-g-caccgga
gtttgggtcatcttaact------ct-------------ttaagagacct-aaaattaac
attctttttttgctcac-tttgagacgtacataa---ttt-ttttta-ttcgtctacc-c
tg--gtggcaaaaat-tttactagatcgtgaatc--acg--tagagtgg-tctcgcgtct
at---aattatcatga-tttga-cctc-aaatcaggtaggaata-cccgctgaac-ttaa
gcatatcaataagc-ggaggaaaag-aaaataacaatgattcccctagtaactgcgagtg
aaga-gggacaagctc-aaattttaaatccgtcgggtttcac-ctgaccgag-ttgtaat
ttgaagaggcg-ttttccgcgt-ttttgatcagtccaagt-cctttgggatagggcatca
t-ggagggtgagaat-cccgttcggctgatcagattcgctctacgatacgtcatctaaga
gtcaagttgttt-gggaatgcagcttaaaatggg-aggtaaa-tttctcctaa-ggctaa
ataacggcgagagaccgatagcgaacaagtaccgtgagggaaagatg-aaaagaactttg
aaaagagagttaaacagtacgtgaaattgttgaaagggaaacgattgaagccagtcgtac
cggtggg-taatcagcctttcg-gcgtgattatgtggagcgtgaggag-tcaaacgccct
cat-gcctgcatattcgtgttctttgggtgtacttacccgcatggtaggttaacatcaat
ttcgaacgtcat-aaaatggttggaggaatgtagcttcgatctcgtattgaagtgttata
gc-cttcg-----gcagatgtgatgatcgggattgaggattgcaacggatacccctc-gg
gctacccgtctgatctctgaaagttactctggtgccgaaagctcgcttacggtcatcaaa
gttgacgttcaacaggttagaacgggataaattcgttaagga-tgttgacgtaa-tggct
ttaaacgacccgtcttgaaacacggacca-------------------------------
------------------------------------------------------------
------------------------------------------------------------
--------------------------------------------
>FM865540 [org=Glomus cf. clarum, Att894-7, pHS029-24] 
------------------------------------------------------------
------------------------------------------------------------
------------------------------------------------------------
------------------------------------------------------------
------------------------------------------------------------
------------------------------------------------------------
------------------------------------------------------------
------------------------------------------------------------
------------------------------------------------------------
------------------------------------------------------------
------------------------------------------------------------
------------------------------------------------------------
------------------------------------------------------------
------------------------------------------------------------
------------------------------------------------------------
------------------------------------------------------------
------------------------------------------------------------
------------------------------------------------------------
------------------------------------------------------------
------------------------------------------------------------
------------------------------------------------------------
------------------------------------------------------------
-------------attacgtccctgccctttgtacacaccgcccgtcgctactaccgatt
gaatggcttagtgaggccttcggattgaggtttggagactggcaacagactccggatttt
aagaagttggtcaaacttggtcatttagaggaagtaaaagtcgtaacaaggtttccgtag
gtgaacc-tgcggaaggatcattaccaa-ttttagcgaacctgatcttttttttgatcat
ggtctcgcg-aaaa-tcgtatttaaaacccccactcttgta-----agaatcattttttt
t---tgtgtat-aaaaataacaaagatcactttcaacaacggatctcttggctctcgcat
cgatgaagaacgtagcgaagtgcgataagtaatgtgaattgcagaattccgtgaatcatc
gaatctttgaacgcaaattgcactctctggcattccggagagtatgcctgtttgagggtc
agta-t-aat--caaaatcgg--ag-cgatgct------ttttgggtgac-g-caccgga
gtttgggtcatcttaact------ct-------------ttaagagacct-aaaattaac
attctttttttgctcac-tttgagacgtacataa---ttt-ttttta-ttcgtctacc-c
tg--gtggcaaaaat-tttactagatcgtgaatc--acg--tagagtgg-tctcgcgtct
at---aattatcatga-tttga-cctc-aaatcaggtaggaata-cccgctgaac-ttaa
gcatatcaataagc-ggaggaaaag-aaaataacaatgattcccctagtaactgcgagtg
aaga-gggacaagctc-aaattttaaatccgtcgggttacac-ctgaccgag-ttgtaat
ttgaagaggcg-ttttccgcgt-ttttgatcagtccaagt-cctttgggatagggcatca
t-ggagggtgagaat-cccgttcggctgatcagattcgctctacgatacgtcatcaaaga
gtcaagttgttt-gggaatgcagcttaaaatggg-aggtaaa-tttctcctaa-ggctaa
ataacggcgagagaccgatagcgaacaagtaccgtgagggaaagatg-aaaagaactttg
aaaagagagttaaacagtacgtgaaattgttgaaagggaaacgattgaagccagtcgtac
cggtggg-taatcagcctttcg-gcgtgattatgtggagcgtgaggag-ttaaacgccct
catggcctgcatattcgtgttctttgggtgtacttacccgcatggtaggttaacatcaat
ttcgaacgtcat-aaaatggttggaggaatgtagcttcgatctcgtattgaagtgttata
gc-cttcg-----gcagatgtgatgatcgggattgaggattgcaacggatacccctc-gg
gctacccgtctgatctctgaaagttactctggtgccgaaagctcgcttacggtcatcaaa
gttgacgttcaacaggttagaacgggataaattcgttaagga-tgttgacgtaa-tggct
ttaaacgacccgtcttgaaacac-------------------------------------
------------------------------------------------------------
------------------------------------------------------------
--------------------------------------------
>P1
------------------------------------------------------------
------------------------------------------------------------
------------------------------------------------------------
------------------------------------------------------------
------------------------------------------------------------
------------------------------------------------------------
------------------------------------------------------------
------------------------------------------------------------
------------------------------------------------------------
------------------------------------------------------------
------------------------------------------------------------
------------------------------------------------------------
------------------------------------------------------------
------------------------------------------------------------
------------------------------------------------------------
------------------------------------------------------------
------------------------------------------------------------
------------------------------------------------------------
------------------------------------------------------------
------------------------------------------------------------
------------------------------------------------------------
-------------------tattgctcttgaacgaggaatccctagtaagcac-aagtca
tcagcttgtgctgattacgtccctgccctttgtacacaccgcccgtcgctactaccgatt
gaatggcttagtgaggccttcggattgagattcggagtttggcaacagaccctgggtttt
gaaaagttggtcaaacttggtcatttagaggaagtaaaagtcgtaacaaggtttccgtag
gtgaacc-tgcggagggatcattaccaa-ttttagcggacctgatc-ct--ttgggttat
ggtctcgcgaaaaaactgtatttaaaa-ccccactctt-cat--ataaaatgaa-----t
tatataaa----taataaaattgagatcactttcaacaacggatctcttggctctcgcat
cgatgaagaacgtagcgaagtgcgataagtattgtgaattgcagaattccgtgaatcatc
gaatctttgaacgcaaattgcactctct------tcggagagtatgcctgtttgagggtc
agta-taatt---taaatcgg--tg-tgttgat----------cctagac-a-ctccgga
gtttgagttatcttaacct-----ttttagg--------ttaagaggctt-aaaattga-
-tatcttttgcgca-tt-ttttagtcgtacataaa-a-tt-ttttta-ttcgcctatt-g
tta-atgccaaaa---tttactag-atacgaccacaatg---tatatgg-ctacgtgtct
at-aattttttcatga-tttga-cctc-aaatcaggtaggagta-cccgctgaac-ttaa
gcatatcaataagc-ggaggaaaag-aaaataacaatgattcccttagtaactgcgagtg
aaga-gggataagctc-aaattttaaatctgttaggttct-c-ctgaccgag-ttgtaat
ttgaagaagcg-ttttctgtgcagtttggtcagtctaagt-cctattgaatgaggcatca
t-ggagggtgataat-cccgtgaggttgacca-ttgcgctttacgatacgctttctaaga
gtcaagttgttt-gggaatgcagcttaaaatggg-aggtaaa-tttctcctaa-ggctaa
ataacggcgagagaccgatagcgaacaagtaccgtgagggaaagatg-aaaagaactttg
aaaagagagttaaatagtacgtgaaattgttgaaagggaaacgattgaagccagtcgtac
ctgcggg-taatcagccttttgggtgtgattatgtggagcgtgaggag-ctaatcgcctt
cat-ctttgcatattcgtgcactttgggtgtacttgctcgtgt-gtaggttaacatcaat
tttgatcgtcat-aaaatgactgggggaatgtagcttcgatctcgtattgaagtgttata
gc-cttcg-----gtagatgtgatgattaggattgaggattgcaacggatacccttcggg
gctaactgtctgatctctgaaagttgctctggtgctgaaagcttgcttatggt-atcaaa
gttgacgttcaataggttagaacgggataaattcgttaagga-tgttgacgtaa-tggcc
ttaaacgacccgtcttgaaacacggaccaaggagtctaacatatatgcgagtgtt-----
------------------------------------------------------------
------------------------------------------------------------
--------------------------------------------
>P2
------------------------------------------------------------
------------------------------------------------------------
------------------------------------------------------------
------------------------------------------------------------
------------------------------------------------------------
------------------------------------------------------------
------------------------------------------------------------
------------------------------------------------------------
------------------------------------------------------------
------------------------------------------------------------
------------------------------------------------------------
------------------------------------------------------------
------------------------------------------------------------
------------------------------------------------------------
------------------------------------------------------------
------------------------------------------------------------
------------------------------------------------------------
------------------------------------------------------------
------------------------------------------------------------
------------------------------------------------------------
------------------------------------------------------------
-------------------tattgctcttgaacgaggaatccctagtaagcac-aagtca
tcagcttgtgctgattacgtccctgccctttgtacacaccgcccgtcgctactaccgatt
gaatggcttagtgaggccttcggattgagattcggagtttggcaacagaccctgggtttt
gaaaagttggtcaaacttggtcatttagaggaagtaaaagtcgtaacaaggtttccgtag
gtgaacc-tgcggaaggatcattaccaa-ttttagcggacctgatc-ct--ttgggttat
ggtctcgcgaaaaaactgtatttaaaa-ccccactctt-cat--ataaaatgaa-----t
tatataaa----taataaaattgagatcactttcaacaacggatctcttggctctcgcat
cgatgaagaacgtagcgaagtgcgataagtattgtgaattgcagaattccgtgaatcatc
gaatctttgaacgcaaattgcactctct------tcggagagtatgcctgtttgagggtc
agta-taatt---taaatcgg--tg-tgttgat----------cctagac-a-ctccgga
gtttgagttatcttaacct-----ttttagg--------ttaagaggcct-aaaattga-
-tatcttttgcgca-tt-ttttagtcgtacataaa-attt-ttttta-ttcgcctatt-g
tta-atgccaaaa---tttactag-atacgaccacaatg---tatatgg-ctacgtgtct
at-aattttttcatga-tttga-cctc-aaatcaggtaggagta-cccgctgaac-ttaa
gcatatcaataagc-ggaggaaaag-aaaataacaatgattcccttagtaactgcgagtg
aaga-gggataagctc-aaattttaaatctgttaggttct-c-ctgaccgag-ttgtaat
ttgaagaagcg-ttttctgtgcagtttggtcagtctaagt-cctattgaatgaggcatca
t-ggagggtgataat-cccgtgaggttgacca-ttgcgctttacgatacgctttctaaga
gtcaagttgttt-gggaatgcagcttaaaatggg-aggtaaa-tttctcctaa-ggctaa
ataacggcgagagaccgatagcgaacaagtaccgtgagggaaagatg-aaaagaactttg
aaaagagagttaaatagtacgtgaaattgttgaaagggaaacgattgaagccagtcgtac
ctgcggg-taatcagccttttgggtgtgattatgtggagcgtgaggag-ctaatcgcctt
cat-ctttgcatattcgtgcactttgggtgtacttgctcgtgt-gtaggttaacatcaat
tttgatcgtcat-aaaatgactgggggaatgtagcttcgatctcgtattggagtgttata
gc-cttcg-----gtagatgtgatgattaggattgaggattgcaacggatacccttcggg
gctaactgtctgatctctgaaagttgctctggtgctgaaagcttgcttatggt-atcaaa
gttgacgttcaataggttagaacgggataaattcgttaagga-tgttgacgtaa-tggct
ttaaacgacccgtcttgaaacacggaccaaggagtctaacatatatgcgagtgtt-----
------------------------------------------------------------
------------------------------------------------------------
--------------------------------------------
>O1
------------------------------------------------------------
------------------------------------------------------------
------------------------------------------------------------
------------------------------------------------------------
------------------------------------------------------------
------------------------------------------------------------
------------------------------------------------------------
------------------------------------------------------------
------------------------------------------------------------
------------------------------------------------------------
------------------------------------------------------------
------------------------------------------------------------
------------------------------------------------------------
------------------------------------------------------------
------------------------------------------------------------
------------------------------------------------------------
------------------------------------------------------------
------------------------------------------------------------
------------------------------------------------------------
------------------------------------------------------------
------------------------------------------------------------
--------------------ttcgctcttcaacgaggaatccctagtaagcac-aagtca
ccagcttgtgctgattacgtccctgccctttgtacacaccgcccgtcgctactaccgatt
gaatggcttagtgaggccctcggatcgactttctgagactggcaacagtctctgattgtt
gagaagttggtcaaacttggtcatttagaggaagtaaaagtcgtaacaaggtttccgtag
gtgaacc-tgcggaaggatcattaatga--tttggcgaacctaacg-ttagttaggtttt
gcgatcac---------ttatttaaaa-cccaacccttaaat--gtataatttatgtatt
tcttgat-----aagaaaaataaagatcactttcaacaacggatctcttggctctcgcat
cgatgaagaacgtagcgaagtgcgataagtaatgtgaattgcagaattccgtgaatcatc
gaatctttgaacgcaaattgcactctctggcaacccggggagtatgcctgtttgagggtc
agta-taatt--aaaaatcggaatg-cgttgca------tattttgtgac-c-atccgga
g-ttgagttatctttacctt----ttttagg--------ttaagaggctt-aaaattga-
-tatcttttgcgcattt-ttttagacgtacataaa-attt-ttttta-ttcgcttatc-t
tta-atgccaaaa---tttattag-atgcgaccgcaatgtataatatgg-ttacgtgtct
at-aattttttcatga-tttga-cctc-aaatcaggtaggagta-cccgctgaac-ttaa
gcatatcaataagc-ggaggaaaag-aaaataacaatgattcccccagtaactgcgagtg
aaga-gggaaaagctc-aaattttaaatccgttaggttctac-ctgaccgag-ttgtaat
ttgaagaggcg-ttttctgagg-ttctgatcagtccaagt-cctttgggataaggcatca
t-ggagggtgagaat-cccgttcggttgatcagatcttctttacgatacgtcatcaaaga
gtcaagttgttt-gggaatgcagcttaaaatggg-aggtaaa-tttctcctaa-ggctaa
ataacggcgagagaccgatagcgaacaagtaccgtgagggaaagatg-aaaagaactttg
aaaagagagttaaatagtacgtgaaattgttgaaagggaaacgattgaagccagtcgtac
ctgcggg-taatcagccttttgggtgtgattatgtggagcgtgaggag-ctaatcgcctt
cat-ctttgcatattcgtgcactttgggtgtacttgctcgtgt-gtaggttaacatcaat
tttgatcgtcat-aaaatgactgggggaatgtagcttcgatctcgtattgaagtgttata
gc-ctttg-----gtagatgtgatgattaggattgaggattgcaacggatacccttcggg
gctacctgtctgatctctgaaagttgctctggtgctgaaagcgtgcttatggt-atcaaa
gttgacgttcaacaggttagaacgggataagttcgttaagga-tgttgacgtaa-tggct
ttaaacgacccgtcttgaaacacggaccaaggagtctaacatatatgcgagtgtt-----
------------------------------------------------------------
------------------------------------------------------------
--------------------------------------------
>O3
------------------------------------------------------------
------------------------------------------------------------
------------------------------------------------------------
------------------------------------------------------------
------------------------------------------------------------
------------------------------------------------------------
------------------------------------------------------------
------------------------------------------------------------
------------------------------------------------------------
------------------------------------------------------------
------------------------------------------------------------
------------------------------------------------------------
------------------------------------------------------------
------------------------------------------------------------
------------------------------------------------------------
------------------------------------------------------------
------------------------------------------------------------
------------------------------------------------------------
------------------------------------------------------------
------------------------------------------------------------
------------------------------------------------------------
------------------ttattgctcttgaacgaggaatccctagtaagcac-aagtca
tcagcttgtgctgattacgtccctgccctttgtacacaccgcccgtcgctactaccgatt
gaatggcttagtgaggccttcggattgagattcggagtttggcaacagaccctgggtttt
gaaaagttggtcaaacttggtcatttagaggaagtaaaagtcgtaacaaggtttccgtag
gtgaacc-tgcggaaggatcattaccaa-ttttagcgaacctgatc-ct--tcgggttat
ggtctcgcgaaaaaactgtatttaaaa-ccccactctt-cat--ataaaatgaatcagtt
tatataac----taataaaataaagatcactttcaacaacggatctcttggctctcgcat
cgatgaagaacgtagcgaagtgcgataagtattgtgaattgcagaattccgtgaatcatc
gaatctttgaacgcaaattgcactctctggcaacccggggagtatgcctgtttgagggtc
agta-taatt--aaaaatcggaatg-cgttgca------tattttgtgac-c-atccgga
g-ttgagttatctttacctt----ttttagg--------ttaagaggctt-aaaattga-
-tatcttttgcgcattt-ttttagacgtacataaa-attt-ttttta-ttcgcttatc-t
tta-atgccaaaa---tttattag-atgcgaccgcaatgtataatatgg-ttacgtgtct
at-aattttttcatga-tttga-cctc-aaatcaggtaggagta-cccgctgaac-ttaa
gcatatcaataagc-ggaggaaaag-aaaataacaatgattcccccagtaactgcgagtg
aaga-gggaaaagctc-aaattttaaatccgttaggttctac-ctgaccgag-ttgtaat
ttgaagaggcg--tttctgagg-ttctgatcagtccaagt-cctttgggataaggcatca
t-ggagggtgagaat-cccgttcggttgatcagatcttctttacgatacgtcatcaaaga
gtcaagttgttt-gggaatgcagcttaaaatggg-aggtaaa-tttctcctaa-ggctaa
ataacggcgagagaccgatagcgaacaagtaccgtgagggaaagatg-aaaagaactttg
aaaagagagttaaatagtacgtgaaattgttgaaagggaaacgattgaagccagtcgtac
ctgcggg-taatcagccttttgggtgtgattatgtggagcgtgaggag-ctaatcgcctt
cat-ctttgcatattcgtgcactttgggtgtacttgctcgtgt-gtaggttaacatcaat
tttgatcgtcat-aaaatgactgggggaatgtagcttcgatctcgtattgaagtgttata
gc-ctttg-----gtagatgtgatgattaggattgaggattgcaacggatacccttcggg
gctacctgtctgatctctgaaagttgctctggtgctgaaagcgcgcttatggt-atcaaa
gttgacgttcaacaggttagaacgggataagttcgttaagga-tgttgacgtaa-tggct
ttaaacgacccgtcttgaaacacggaccaaggagtctaacatatatgcgagtgtt-----
------------------------------------------------------------
------------------------------------------------------------
--------------------------------------------
>O2
------------------------------------------------------------
------------------------------------------------------------
------------------------------------------------------------
------------------------------------------------------------
------------------------------------------------------------
------------------------------------------------------------
------------------------------------------------------------
------------------------------------------------------------
------------------------------------------------------------
------------------------------------------------------------
------------------------------------------------------------
------------------------------------------------------------
------------------------------------------------------------
------------------------------------------------------------
------------------------------------------------------------
------------------------------------------------------------
------------------------------------------------------------
------------------------------------------------------------
------------------------------------------------------------
------------------------------------------------------------
------------------------------------------------------------
-------------------tattgctcttgaacgaggaatccctagtaagcac-aagtca
tcagcttgtgctgattacgtccctgccctttgtacacaccgcccgtcgctactaccgatt
gaatggcttagtgaggccttcggattgagattcggagtttggcaacagaccctgggtttt
gaaaagttggtcaaacttggtcatttagaggaagtaaaagtcgtaacaaggtttccgtag
gtgaacc-tgcggaaggatcattaccaa-ttttagcgaacctgatc-ct--tcgggttat
ggtctcgcgaaaaaactgtatttaaaa-ccccactctt-cat--ataaaatgaatcagtt
tatataac----taataaaataaagatcactttcaacaacggatctcttggctctcgcat
cgatgaagaacgtagcgaagtgcgataagtattgtgaattgcagaattccgtgaatcatc
gaatctttgaacgcaaattgcactctctggcaacccggggagtatgcctgtttgagggtc
agta-taatt--aaaaatcggaatg-cgttgca------tattttgtgac-c-atccgga
g-ttgagttatctttacctt----ttttagg--------ttaagaggctt-aaaattga-
-tatcttttgcgcattt-ttttagacgtacataaa-attt-ttttta-ttcgcttatc-t
tta-atgccaaaa---tttattag-atgcgaccgcaatgtataatatgg-ttacgtgtct
at-aattttttcatga-tttga-cctc-aaatcaggtaggagta-cccgctgaac-ttaa
gcatatcaataagc-ggaggaaaag-aaaataacaatgattcccccagtaactgcgagtg
aaga-gggaaaagctc-aaattttaaatccgttaggttctac-ctgaccgag-ttgtaat
ttgaagaggcg-ttttctgagg-ttctgatcagtccaagt-cctttgggataaggcatca
t-ggagggtgagaat-cccgttcggttgatcagatcttctttacgatacgtcatcaaaga
gtcaagttgttt-gggaatgcagcttaaaatggg-aggtaaa-tttctcctaa-ggctaa
ataacggcgagagaccgatagcgaacaagtaccgtgagggaaagatg-aaaagaactttg
aaaagagagttaaatagtacgtgaaattgttgaaagggaaacgattgaagccagtcgtac
ctgcggg-taatcagccttttgggtgtgattatgtggagcgtgaggag-ctaatcgcctt
cat-ctttgcatattcgtgcactttgggtgtacttgctcgtgt-gtaggttaacatcaat
tttgatcgtcat-aaaatgactgggggaatgtagcttcgatctcgtattgaagtgttata
gc-ctttg-----gtagatgtgatgattaggattgaggattgcaacggatacccttcggg
gctacctgtctgatctctgaaagttgctctggtgctgaaagcgtgcttatggt-atcaaa
gttgacgttcaacaggttagaacgggataagttcgttaagga-tgttgacgtaa-tggct
ttaaacgacccgtcttgaaacacggaccaaggagtctaacatatatgcgagtgtt-----
------------------------------------------------------------
------------------------------------------------------------
--------------------------------------------
>Q1
------------------------------------------------------------
------------------------------------------------------------
------------------------------------------------------------
------------------------------------------------------------
------------------------------------------------------------
------------------------------------------------------------
------------------------------------------------------------
------------------------------------------------------------
------------------------------------------------------------
------------------------------------------------------------
------------------------------------------------------------
------------------------------------------------------------
------------------------------------------------------------
------------------------------------------------------------
------------------------------------------------------------
------------------------------------------------------------
------------------------------------------------------------
------------------------------------------------------------
------------------------------------------------------------
------------------------------------------------------------
------------------------------------------------------------
------------------ttattgctcttgaacgaggaatccctagtaagcac-aagtca
ccagcttgtgctgattacgtccctgccctttgtacacaccgcccgtcgctactaccgatt
gaatggcttagtgaggccctcagatcgactttctgagactggcaacagtctctgattgtt
gagaagttggtcaaacttggtcatttagaggaagtaaaagtcgtaacaaggtttccgtag
gtgaacc-tgcggaaggatcgttaatga--tttggcgatcctaacg-ttagttaggtttt
gcgatcac---------ttatttaaaa-cccaactcttaaat--gtataatttatgtatt
tcttgat-----aagaaaaataaagatcactttcaacaacggatctcttggctctcgcat
cgatgaagaacgtagcgaagtgcgataagtaatgtgaattgcagaattccgtgaatcatc
gaatctttgaacgcaaattgcactttctggtattccggaaagtatgcctgtttgagggtc
agt--taaat--aaaaatcgg--tgttattgct------attatggcgat-g-catcgga
a-ttgagtcgtctttacc-------tttggt--------ttaagtgactt-aaaatta--
--------tgtacg-at-ttttgaacgtatttaaa-------ttatt-tacgtacgtc-c
ata-atatcaca------tattag-gtgcgatcat------ccacatga-tttcgcgcct
at--aatttttcatta-tttga-cctc-aaatcaggtaggagta-cccgctgaac-ttaa
gcatatcaataagc-ggaggaaaag-aaaataacaatgattcccccagtaactgcgagtg
aaga-gggaaaagctc-aaattttaaatccgttaggttctac-ctgaccgag-ttgtaat
ttgaagaggcg-ttttctgag-gttctgatcagtccaagt-cctttgggataaggcatca
t-ggagggtgagaat-cccgttcggttgatcagatcttctttacgatacgtcatcaaaga
gtcaagttgttt-gggaatgcagcttaaaatggg-aggtaaa-tttctcctaa-ggctaa
ataacggcgagagaccgatagcgaacaagtaccgtgaggggaagatg-aaaagaactttg
aaaagagggttaaatagtacgtgaaattgttgaaagggaaacgattgaagccagtcgtac
ctgcggg-taatcagccttttgggtgtgattatgtggagcgtgaggag-ctaatcgcctt
cat-ctttgcatattcgtgcactttgggtgtacttgctcgtgt-gtaggttaacatcaat
tttgatcgtcat-aaaatgactgggggaatgtagcttcgatctcgtattgaagtgttata
gc-ctttg-----gtagatgtgatgattaggattgaggattgcaacggatacccttcggg
gctacctgtctgatctctgaaagttgctctggtgctgaaagcgtgcttatggt-atcaaa
gttgacgttcaacaggttagaacgggataagttcgttaagga-tgttgacgtaa-tggct
ttaaacgacccgtcttgaaacacggaccaaggagtctaacatatgtgcgagtgtt-----
------------------------------------------------------------
------------------------------------------------------------
--------------------------------------------
>Q2
------------------------------------------------------------
------------------------------------------------------------
------------------------------------------------------------
------------------------------------------------------------
------------------------------------------------------------
------------------------------------------------------------
------------------------------------------------------------
------------------------------------------------------------
------------------------------------------------------------
------------------------------------------------------------
------------------------------------------------------------
------------------------------------------------------------
------------------------------------------------------------
------------------------------------------------------------
------------------------------------------------------------
------------------------------------------------------------
------------------------------------------------------------
------------------------------------------------------------
------------------------------------------------------------
------------------------------------------------------------
------------------------------------------------------------
------------------ttattgctcttgaacgaggaatccctagtaagcac-aagtca
ccagcttgtgctgattacgtccctgccctttgtacacaccgcccgtcgctactaccgatt
gaatggcttagtgaggccctcagatcgactttctgagactggcaacagtctctgattgtt
gagaagttggtcaaacttggtcatttagaggaagtaaaagtcgtaacaaggtttccgtag
gtgaacc-tgcggaaggatcgttaatga--tttggcgatcctaacg-ttagttaggtttt
gcgatcac---------ttatttaaaa-cccaactcttaaat--gtataatttatgtatt
tcttgata----agaaaaaataaagatcactttcaacaacggatctcttggctctcgcat
cgatgaagaacgtagcgaagtgcgataagtaatgtgaattgcagaattccgtgaatcatc
gaatctttgaacgcaaattgcactttctggtattccggaaagtatgcctgtttgagggtc
agt--taaat--aaaaatcgg--tgttattgct------attatggcgat-g-catcgga
a-ttgagtcgtctttacc-------tttggt--------ttaagtgactt-aaaatta--
--------tgtacg-at-ttttgaacgtatttaaa-------ttatt-tacgtacgtc-c
ata-atatcaca------tattag-gtgcgatcat------ccacatga-tttcgcgcct
at--aatttttcatta-tttga-cctc-aaatcaggtaggagta-cccgctgaac-ttaa
gcatatcaataagc-ggaggaaaag-aaaataacaatgattcccccagtaactgcgagtg
aaga-gggaaagctca-aatttttaaatccgttaggttctac-ctgaccgag-ttgtaat
ttgaagaggcg-ttttctgag-gttctgatcagtccaagt-cctttgggataaggcatca
t-ggagggtgagaat-cccgttcggttgatcagatcttctttacgatacgtcatcaaaga
gtcaagttgttt-gggaatgcagcttaaaatggg-aggtaaa-tttctcctaa-ggctaa
ataacggcgagagaccgatagcgaacaagtaccgtgaggggaagatgaaaaagaactttg
aaaagagggttaaatagtacgtgaaattgttgaaagggaaacgattgaagccagtcgtac
ctgcggg-taatcagccttttgggtgtgattatgtggagcgtgaggag-ctaatcgcctt
cat-ctttgcatattcgtgcactttgggtgtacttgctcgtgt-gtaggttaacatcaat
tttgatcgtcataaaaatgactgggggaatgtagcttcgatctcgtattgaagtgttata
gc-ctttg-----gtagatgtgatgattaggattgaggattgcaacggatacccttcggg
gctacctgtctgatctctgaaagttgctctggtgctgaaagcgtgcttatggt-atcaaa
gttgacgttcaacaggttagaacgggataagttcgttaagga-tgttgacgtaa-tggct
ttaaacgacccgtcttgaaacacggaccaaggagtctaacatatgtgcgagtgtt-----
------------------------------------------------------------
------------------------------------------------------------
--------------------------------------------
>J14
------------------------------------------------------------
------------------------------------------------------------
------------------------------------------------------------
------------------------------------------------------------
------------------------------------------------------------
------------------------------------------------------------
------------------------------------------------------------
------------------------------------------------------------
------------------------------------------------------------
------------------------------------------------------------
------------------------------------------------------------
------------------------------------------------------------
------------------------------------------------------------
------------------------------------------------------------
------------------------------------------------------------
------------------------------------------------------------
------------------------------------------------------------
------------------------------------------------------------
------------------------------------------------------------
------------------------------------------------------------
------------------------------------------------------------
------------------ttattgctcttgaacgaggaatccctagtaagtac-aagtca
ctagcttgtgctgattacgtccctgccctttgtacacaccgcccgtcgctactaccgatt
gaatggcttagtgaggccttcggattgagattcggagactggcaacagactcttggtttt
gaaaagttggtcaaacttggtcatttagaggaagtaaaagtcgtaacaaggtttccgtag
gtgaacc-tgcggaaggatcattaccga-ttttagcggacctgatc-----tttggtcat
ggtctcgcgaaaac-ttgtatttaaag--cccactcttataa--attgaatca-ttttat
a---tgtatat-aataaa--taaagatcactttcaacaacggatctcttggctctcgcat
cgatgaagaacgtagcgaagtgcgataagtaatgtgaattgcagaattccgtgaatcatc
gaatctttgaacgcaaattgcactctctggcaacccggggggtatgcctgtttgagggtc
agtg-ttaat--aaaaatcgg--tt-cgttgca------atttttgtgat-g-ttccgga
gtttgagttat-------------cttctgag------tttaagaggctt-aaaattga-
-ct--ttttttgtgca--ttttagacgtacataaa---tt-ttttttactcgtttatc-t
ta--atgccaaaat---ctattag-atgcga-cc--ata--tcaagtgg-tttcgtgtct
ataaa-tttttcatga-tttga-cctc-aaatcaggtatgaaca-cccgctgaac-ttaa
gcatatcaataagc-ggaggaaaag-aaaataacaatgattcccctagtaactgcgagtg
aaga-gggacaagctc-aaattttaaatctatcgggttttat-ccgatcgag-ttgtaat
ttgaagaagcg-ttttctgcgtattttggtcagcctaagt-cctattgaatgaggcatca
t-ggagggtgataat-cccgtccggttgatcatttgcgttttacgatacgctttctaaga
gtcaagttgttt-gggattgcagcttaacat-gggaggtaaa-tttctcctaa-ggctaa
ataacggcgagagaccgatagcgaacaagtaccgtgagggaaagatg-aaaagaactttg
aaaagagagttaaacagtacgtgaaattgttgaaagggaaacgattgtagccagtcgtac
cttcggg-taatcagcctttcgggtgcgattctgtgg-gtttgaggag-cttaacacctt
catgctttgcatattcgtgctctt-gggtgtacttgcccgtgtggttggttaacatcaat
tttggtggtcat-aaaatgactggaggaatgtagcttcgatctcgtattgaagtgttata
gctcttcg-----gtagatgtgatgatcgagattgaggattgcaacggatacccttcggg
gctacctgtctgatctctgatcgttgctctggtgccgaaagcttgcttacggttatcaaa
gtcgatggtcaataggttagaacgggttaaattcgttaagga-tgttgacgtaa-tggct
ttaaacgacccgtcttgaaacacggaccaaggagtctagcatatatgcgagtgtt-----
------------------------------------------------------------
------------------------------------------------------------
--------------------------------------------
>J1
------------------------------------------------------------
------------------------------------------------------------
------------------------------------------------------------
------------------------------------------------------------
------------------------------------------------------------
------------------------------------------------------------
------------------------------------------------------------
------------------------------------------------------------
------------------------------------------------------------
------------------------------------------------------------
------------------------------------------------------------
------------------------------------------------------------
------------------------------------------------------------
------------------------------------------------------------
------------------------------------------------------------
------------------------------------------------------------
------------------------------------------------------------
------------------------------------------------------------
------------------------------------------------------------
------------------------------------------------------------
------------------------------------------------------------
------------------ttattgctcttgaacgaggaatccctagtaagtac-aagtca
ctagcttgtgctgattacgtccctgccctttgtacacaccgcccgtcgctactaccgatt
gaatggcttagtgaggccttcggattgagattcggagactggcaacagactcttggtttt
gaaaagttggtcaaacttggtcatttagaggaagtaaaagtcgtaacaaggtttccgtag
gtgaacc-tgcggaaggatcattaccga-ttttagcggacctgatc-----tttggtcat
ggtctcgcgaaaac-ttgtatttaaaa--cccactcttataa--attgaatca-ttttat
a---tgtatat-aataaa--taaagatcactttcaacaacggatctcttggctctcgcat
cgatgaagaacgtagcgaagtgcgataagtaatgtgaattgcagaattccgtgaatcatc
gaatctttgaacgcaaattgcactctctggcaacccggggagtatgcctgtttgagggtc
agtg-ttgat--aaaaatcgg--tt-cgttgca------atttttgtgat-g-ttccgga
gtttgagttat-------------cttctgag------tttaagaggctt-aaaattga-
-ct--ttttttgtgca--ttttagacgtacataaa---tt-ttttttattcgtttatc-t
ta--atgccaaaat---ctattag-atgcga-cc--ata--tcaagtgg-tttcgtgtct
ataaa-tttttcatga-tttga-cctc-aaatcaggtaggaaca-cccgctgaac-ttaa
gcatatcaataagc-ggaggaaaag-aaaataacaatgattcccctagtaactgcgagtg
aaga-gggacaagctcaaaattttaaatctatcgggttttat-ccgatcgag-ttgtaat
ttgaagaagcg-ttttctgcgta-tttggtcagcctaagt-cctattgaatgaggcatca
t-ggagggtgataat-cccgtccggttgatca-ttgcgttttacgatacgctttctaaga
gtcaagttgttt-gggattgcagcttaaaat-gggaggtaaa-tttctcctaa-ggctaa
ataacggcgagagaccgatagcgaacaagtaccgtgagggaaagatg-aaaagaactttg
aaaagagagttaaacagtacgtgaaattgttgaaagggaaacgattgaagccagtcgtac
cttcggg-taatcagcctttcgggtgcgattctgtgg-gtttgaggag-cttaacacctt
catgctttgcatattcgtgctctt-gggtgtacttgcccgtgtggttggttaacatcaat
tttggtggtcat-aaaatgactggaggaatgtagcttcgatctcgtattgaagtgttata
gc-cttcg-----gtagatgtgatgaccgagattgaggattgcaacggatacccttcggg
gctacctgtctgatctctgatcgttgctctggtgccgaaagcttgcttacggttatcaaa
gtcgatggttaataggttagaacgggttaagttcgttaagga-tgttgacgtaa-tggct
ttaaacgacccgtcttgaaacacggaccaaggagtctaacatgtgtgcgagtgtt-----
------------------------------------------------------------
------------------------------------------------------------
--------------------------------------------
>J3
------------------------------------------------------------
------------------------------------------------------------
------------------------------------------------------------
------------------------------------------------------------
------------------------------------------------------------
------------------------------------------------------------
------------------------------------------------------------
------------------------------------------------------------
------------------------------------------------------------
------------------------------------------------------------
------------------------------------------------------------
------------------------------------------------------------
------------------------------------------------------------
------------------------------------------------------------
------------------------------------------------------------
------------------------------------------------------------
------------------------------------------------------------
------------------------------------------------------------
------------------------------------------------------------
------------------------------------------------------------
------------------------------------------------------------
-------------------tattgctcttgaacgaggaatccctagtaagtac-aagtca
ctagcttgtgctgattacgtccctgccctttgtacacaccgcccgtcgctactaccgatt
gaatggcttagtgaggccttcggattgagattcggagactggcaacagactcttggtttt
gaaaagttggtcaaacttggtcatttagaggaagtaaaagtcgtaacaaggtttccgtag
gtgaacc-tgcggaaggatcattaccga-ttttagcggacctgatc-----tttggtcat
ggtctcgcgaaaac-ttgtatttaaaa--cccactcttataa--attgaatca-ttttat
a---tgcatat-aataaa--taaagatcactttcaacaacggatctcttggctctcgcat
cgatgaagaacgtagcgaagtgcgataagtaatgtgaattgcagaattccgtgaatcatc
gaatctttgaacgcaaattgcactctctggcaacccggggagtatgcctgtttgagggtc
agtg-ttaat--aaaaatcgg--tt-cgttgca------atttttgtgat-g-ttccgga
gtttgagttat-------------cttctgag------tttaagaggctt-aaaattga-
-ct--ttttttgtgca--ttttagacgtacataaa---tt-ttttttattcgtttatc-t
ta--atgccaaaat---ctattag-atgcgg-cc--ata--tcaagtgg-tttcgtgtct
ataaa-tttttcatga-tttga-cctc-aaatcaggtaggaaca-cccgctgaac-ttaa
gcatatcaataagc-ggaggaaaag-aaaataacaatgattcccctagtaactgcgagtg
aaga-gggacaagctc-aaattttaaatctatcgggttttat-ccgatcgag-ttgtaat
ttgaagaagcg-ttttctgcgta-tttggtcagcctaagt-cctattgaatgaggcatca
t-ggagggtgataat-cccgtccggttgatcatttgcgttttacgatacgctttctaaga
gtcaagttgttt-gggattgcagcttaaaat-gggaggtaaa-tttctcccaa-ggctaa
ataacggcgagagaccgatagcgaacaagtaccgtgagggaaagatg-aaaagaacttgg
aaaagagagttaaacagtacgtgaaattgttgaaagggaaacgattgaagccagtcgtac
cttcggg-taatcagcctttcgggtgcgattctgtgg-gtttgaggag-cttaacacctt
catgctttgcatattcgtgctctt-gggtgtacttgcccgtgtggttggttaacatcaat
tttggtggtcat-aaaatgactggaggaatgtagcttcgatctcgtattgaagtgttata
gc-cttcg-----gtagatgtgatgatcgagattgaggattgcaacggatacccttcggg
gctacctgtctgatctctgatcgttgctctggtgccgaaagcttgcttacggttatcaaa
gtcgatggtcaataggttagaacgggttaaattcgttaagga-tgttgacgtaa-tggct
ttaaacgacccgtcttgaaacacggaccaaggagtctagcatatatgcgagtgtt-----
------------------------------------------------------------
------------------------------------------------------------
--------------------------------------------
>J15
------------------------------------------------------------
------------------------------------------------------------
------------------------------------------------------------
------------------------------------------------------------
------------------------------------------------------------
------------------------------------------------------------
------------------------------------------------------------
------------------------------------------------------------
------------------------------------------------------------
------------------------------------------------------------
------------------------------------------------------------
------------------------------------------------------------
------------------------------------------------------------
------------------------------------------------------------
------------------------------------------------------------
------------------------------------------------------------
------------------------------------------------------------
------------------------------------------------------------
------------------------------------------------------------
------------------------------------------------------------
------------------------------------------------------------
-------------------tattgctcttgaacgaggaatccctagtaagtac-aagtca
ctagcttgtgctgattacgtccctgccctttgtacacaccgcccgtcgctactaccgatt
gaatggcttagtgaggccttcggattgagattcggagactggcaacagactcttggtttt
gaagagttggtcaaacttggtcatttagaggaagtaaaagtcgtaacaaggtttccgtag
gtgaacc-tgcggaaggatcattaccga-ttttagcggacctgatc-----tttggtcat
ggtctcgcgaaaac-ttgtatttaaaa--cccactcttataa--attgaatca-ttttat
a---tgtatat-aataaa--taaagatcactttcaacaacggatctcttggctctcgcat
cgatgaagaacgtagcgaagtgcgataagtaatgtgaattgcagaattccgtgaatcatc
gaatctttgaacgcaaattgcactctctggcaacccggggagtatacctgtttgagggtc
agtg-ttaat--aaaaatcgg--tt-cgttgca------atttttgtgat-g-ttccgga
gtttgagttat-------------cttctgag------tttaagaggctt-aaaattga-
-ct--ttttttgtgca--ttttagacgtacataaa---tt-ttttttattcgtttatc-t
ta--atgccaaaat---ctattag-atgcga-cc--ata--tcaagtgg-tttcgtgtct
ataaa-tttttcatga-tttga-cctc-aaatcaggtaggaaca-cccgctgaac-ttaa
gcatatcaataagc-ggaggaaaag-aaaataacaatgattcccctagtaactgcgagtg
aaga-gggacaagctc-aaattttaaatctatcgggttttat-ccgatcgag-ttgtaat
ttgaagaagcg-ttttctgcgta-tttggtcagcctaagt-cctattgaatgaggcatca
t-ggagggtgataat-cccgtccggttgatcatttgcgttttacgatacgctttctaaga
gtcaagttgttt-gggattgcagcttaaaat-gggaggtaaa-tttctcctaa-ggctaa
ataacggcgagagaccgatagcgaacaagtaccgtgagggaaagatg-aaaagaactttg
aaaagagagttaaacagtacgtgaaattgttgaaagggaaacgattgaagccagtcgtac
cttcggg-taatcagcctttcgggtgcgattctgtgg-gtttgaggag-cttaacacctt
catgctttgcatattcgtgctctt-gggtgtacttgcccgtgtggttggttaacatcaat
tttggtggtcat-aaaatgactggaggaatgtagcttcgatctcgtattgaagtgttata
gc-cttcg-----gtagatgtgatgatcgagattgaggattgcaacggatacccttcggg
gctacctgtctgatctctgatcgttgctctggtgccgaaagcttgcttacggttatcaaa
gtcgatggtcaataggttagaacgggttaaattcgttaagga-tgttgacgtaa-tggct
ttaaacgacccgtcttgaaacacggaccaaggagtctaacatatatgcgagtgtt-----
------------------------------------------------------------
------------------------------------------------------------
--------------------------------------------
>J21
------------------------------------------------------------
------------------------------------------------------------
------------------------------------------------------------
------------------------------------------------------------
------------------------------------------------------------
------------------------------------------------------------
------------------------------------------------------------
------------------------------------------------------------
------------------------------------------------------------
------------------------------------------------------------
------------------------------------------------------------
------------------------------------------------------------
------------------------------------------------------------
------------------------------------------------------------
------------------------------------------------------------
------------------------------------------------------------
------------------------------------------------------------
------------------------------------------------------------
------------------------------------------------------------
------------------------------------------------------------
------------------------------------------------------------
-------------------tattgctcttgaacgaggaatccctagtaagtac-aagtca
ctagcttgtgctgattacgtccctgccctttgtacacaccgcccgtcgctactaccgatt
gaatggcttagtgaggccttcggattgagattcggagactggcaacagactcttggtttt
gaaaagttggtcaaacttggtcatttagaggaagtaaaagtcgtaacaaggtttccgtag
gtgaacc-tgcggaaggatcattaccga-ttttagcggacctgatc-----tttggtcat
ggtctcgcgaaaac-ttgtatttaaaa--cccactcttataa--attgaatca-ttttat
a---tgtatat-aataaa--taaagatcactttcaacaacggatctcttggctctcgcat
cgatgaagaacgtagcgaagtgcgataagtaatgtgaattgcagaattccgtgaatcatc
gaatctttgaacgcaaattgcactctctggcaacccggggagtatgcctgtttgagggtc
agtg-ttaat--aaaaatcgg--tt-cgttgca------atttttgtgat-g-ttccgga
gtttgagttat-------------cttctgag------tttaagaggctt-aaaattga-
-ct--ttttttgtgca--ttttagacgtacataaa---tt-ttttttattcgtttatc-t
ta--atgccaaaat---ctattag-atgcga-cc--ata--tcaagtgg-tttcgtgtct
ataaa-tttttcatga-tttga-cctc-aaatcaggtaggaaca-cccgctgaac-ttaa
gcatatcaataagc-ggaggaaaag-aaaataacaatgattcccctagtaactgcgagtg
aaga-gggacaagctc-aaattttaaatctatcgggttttat-ccgatcgag-ttgtaat
ttgaagaagcg-ttttctgcgta-tttggtcagcctaagt-cctattgaatgaggcatca
t-ggagggtgataat-cccgtccggttgatcatttgcgttttacgatacgctttctaaga
gtcaagttgttt-gggattgcagcttaaaat-gggaggtaaa-tttctcctaa-ggctaa
ataacggcgagagaccgatagcgaacaagtaccgtgagggaaagatg-aaaagaactttg
aaaagagagttaaacagtacgtgaaattgttgaaagggaaacgattgaagccagtcgtac
cttcggg-taatcagcctttcgggtgcgattctgtgg-gtttgaggag-cttaacacctt
catgctttgcatattcgtgctctt-gggtgtacttgcccgtgtggttggttaacatcaat
tttggtggtcat-aaaatgactggaggaatgtagcttcgatctcgtattgaagtgttata
gc-cttcg-----gtagatgtgatgatcgagattgaggattgcaacggatacccttcggg
gctacctgtctgatctctgatcgttgctctggtgccgaaagcttgcttacggttatcaaa
gtcgatggtcaataggttagaacgggttaaattcgttaagga-tgttgacgtaa-tggct
ttaaacgacccgtcttgaaacacggaccaaggagtctaacatgtatgcgagtgtt-----
------------------------------------------------------------
------------------------------------------------------------
--------------------------------------------
>J22
------------------------------------------------------------
------------------------------------------------------------
------------------------------------------------------------
------------------------------------------------------------
------------------------------------------------------------
------------------------------------------------------------
------------------------------------------------------------
------------------------------------------------------------
------------------------------------------------------------
------------------------------------------------------------
------------------------------------------------------------
------------------------------------------------------------
------------------------------------------------------------
------------------------------------------------------------
------------------------------------------------------------
------------------------------------------------------------
------------------------------------------------------------
------------------------------------------------------------
------------------------------------------------------------
------------------------------------------------------------
------------------------------------------------------------
-------------------tattgctcttgaacgaggaatccctagtaagtac-aagtca
ctagcttgtgctgattacgtccctgccctttgtacacaccgcccgtcgctactaccgatt
gaatggcttagtgaggccttcggattgagattcggagactggcaacagactcttggtttt
gaaaagttggtcaaacttggtcatttagaggaagtaaaagtcgtaacaaggtttccgtag
gtgaacc-tgcggaaggatcattaccga-ttttagcggacctgatc-----tttggtcat
ggtctcgcgaaaac-ttgtatttaaaa--cccactcttataa--attgaatca-ttttat
a---tgtatat-aataaa--taaagatcactttcaacaacggatctcttggctctcgcat
cgatgaagaacgtagcgaagtgcgataagtaatgtgaattgcagaattccgtgaatcatc
gaatctttgaacgcaaattgcactctctggcaacccggggagtatgcctgtttgagggtc
agtg-ttaat--aaaaatcgg--tt-cgttgca------atttttgtgat-g-ttccgga
gtttgagttat-------------cttctgag------tttaagaggctt-aaaattga-
-ct--ttttttgtgca--ttttagacgtacataaa---tt-ttttttattcgtttatc-t
ta--atgccaaaat---ctattag-atgcga-cc--ata--tcaagtgg-tttcgtgtct
ataaa-tttttcatga-tttga-cctc-aaatcaggtaggaaca-cccgctgaac-ttaa
gcatatcaataagc-ggaggaaaag-aaaataacaatgattcccctagtaactgcgagtg
aaga-gggacaagctc-aaattttaaatctatcgggttttat-ccgatcgag-ttgtaat
ttgaagaagcg-ttttctgcgta-tttggtcagcctaagt-cctattgaatgaggcatca
t-ggagggtgataat-cccgtccggttgatcatttgcgttttacgatacgctttctaaga
gtcaagttgttt-gggattgcagcttaaaat-gggaggtaaa-tttctcctaa-ggctaa
ataacggcgagagaccgatagcgaacaagtaccgtgagggaaagatg-aaaagaactttg
aaaagagagttaaacagtacgtgaaattgttgaaagggaaacgattgaagccagtcgtac
cttcggg-taatcagcctttcgggtgcgattctgtgg-gtttgaggag-cttaacacctt
catgctttgcatattcgtgctctt-gggtgtacttgcccgtgtggttggttaacatcaat
tttggtggtcat-aaaatgactggaggaatgtagcttcgatctcgtattgaagtgttata
gc-cttcg-----gtagatgtgatgatcgagattgaggattgcaacggatacccctcggg
gctacctgtctgatctctgatcgttgctctggtgccgaaagcttgcttacggttatcaaa
gtcgatggtcaataggttagaacgggttaaattcgttaagga-tgttgacgtaa-tggct
ttaaacgacccgtcttgaaacacggaccaaggagtctaacatatatgcgagtgtt-----
------------------------------------------------------------
------------------------------------------------------------
--------------------------------------------
>J13
------------------------------------------------------------
------------------------------------------------------------
------------------------------------------------------------
------------------------------------------------------------
------------------------------------------------------------
------------------------------------------------------------
------------------------------------------------------------
------------------------------------------------------------
------------------------------------------------------------
------------------------------------------------------------
------------------------------------------------------------
------------------------------------------------------------
------------------------------------------------------------
------------------------------------------------------------
------------------------------------------------------------
------------------------------------------------------------
------------------------------------------------------------
------------------------------------------------------------
------------------------------------------------------------
------------------------------------------------------------
------------------------------------------------------------
---------------------ttgctcttgaacgaggaatccctagtaagtac-aagtca
ctagcttgtgctgattacgtccctgccctttgtacacaccgcccgtcgctactaccgatt
gaatggcttagtgaggccttcggattgagattcggagactggcaacagactcttggtttt
gaaaagttggtcaaacttggtcatttagaggaagtaaaagtcgtaacaaggtttccgtag
gtgaacc-tgcggaaggatcattaccga-ttttagcggacctgatc-----tttggtcat
ggtctcgcgaaaac-ttgtatttaaaa--cccactcttataa--attgaatca-ttttat
a---tgtatat-aataaa--taaagatcactttcaacaacggatctcttggctctcgcat
cgatgaagaacgtagcgaagtacgataagtaatgtgaattgcagaattccgtgaatcatc
gaatctttgaacgcaaattgcactctctgacaacccggggagtatgcctgtttgagggtc
agtg-ttaat--aaaaatcgg--tt-cgttgca------atttttgtgat-g-ttccgga
gtttgagttat-------------cttctgag------tttaagaggctt-aaaattga-
-ct--ttttttgtgca--ttttagacgtacataaa---tt-ttttttattcgtttatc-t
ta--atgccaaaat---ctattag-atgcga-cc--ata--tcaagtgg-tttcgtgtct
ataaa-tttttcatga-tttga-cctc-aaatcaggtaggaaca-cccgctgaac-ttaa
gcatatcaataagc-ggaggaaaag-aaaataacaatgattcccctagtaactgcgagtg
aaga-gggacaagctc-aaattttaaatctatcgggttttat-ccgatcgag-ttgtaat
ttgaagaagcg-ttttctgcgta-tttggtcagcctaagt-cctattgaatgaggcatca
t-ggagggtgataat-cccgtccggttgatcatttgcgttttacgatacgctttctaaga
gtcaagttgttt-gggattgcagcttaaaat-gggaggtaaa-tttctcctaa-ggctaa
ataacggcgagagaccgatagcgaacaagtaccgtgagggaaagatg-aaaagaactttg
aaaagagagttaaacagtacgtgaaattgttgaaagggaaacgattgaagccagtcgtac
cttcggg-taatcagcctttcgggtgcgattctgtgg-gtttgaggag-cttaacacctt
catgctttgcatattcgtgctctt-gggtgtacttgcccgtgtggttggttaacatcaat
tttggtggtcat-aaaatgactggaggaatgtagcttcgatctcgtattgaagtgttata
gc-cttcg-----gtagatgtgatgatcgagattgaggattgcaacggatacccttcggg
gctacctgtctgatctctgatcgttgctctggtgccgaaagcttgcttacggttatcaaa
gtcgatggtcaataggttagaacgggttaaattcgttaagga-tgttgacgtaa-tggct
ttaaacgacccgtcttgaaacacggaccaaggagtctaacatatatgcgagtgtt-----
------------------------------------------------------------
------------------------------------------------------------
--------------------------------------------
>J4
------------------------------------------------------------
------------------------------------------------------------
------------------------------------------------------------
------------------------------------------------------------
------------------------------------------------------------
------------------------------------------------------------
------------------------------------------------------------
------------------------------------------------------------
------------------------------------------------------------
------------------------------------------------------------
------------------------------------------------------------
------------------------------------------------------------
------------------------------------------------------------
------------------------------------------------------------
------------------------------------------------------------
------------------------------------------------------------
------------------------------------------------------------
------------------------------------------------------------
------------------------------------------------------------
------------------------------------------------------------
------------------------------------------------------------
------------------ttattgctcttgaacgaggaatccctagtaagtac-aagtca
ctagcttgtgctgattacgtccctgccctttgtacacaccgcccgtcgctactaccgatt
gaatggcttagtgaggccttcggattgagattcggagactggcaacagactcttggtttt
gaaaagttggtcaaacttggtcatttagaggaagtaaaagtcgtaacaaggtttccgtag
gtgaacc-tgcggaaggatcattaccga-ttttagcggacctgatc-----tttggtcat
ggtctcgcgaaaac-ttgtatttaaaa--cccactcttataa--attgaatca-ttttat
a---tgtatat-aataaa--taaagatcactttcaacaacggatctcttggctctcgcat
cgatgaagaacgtagcgaagtgcgataagtaatgtgaattgcagaattccgtgaatcatc
gaatctttgaacgcaaattgcgctctctggcgacccggggagtatgcctgtttgagggtc
agtg-ttaat--aaaaatcgg--tt-cgttgca------atttttgtgat-g-ttccgga
gtttgagttat-------------cttctgag------tttaagaggctt-aaaattga-
-ct--ttttttgtgca--ttttagacgtacataaa---tt-ttttttattcgtttatc-t
ta--atgccaaaat---ctattag-atgcga-cc--ata--tcaagtgg-tttcgtgtct
ataaa-tttttcatga-tttga-cctc-aaatcaggtaggaaca-cccgctgaac-ttaa
gcatatcaataagc-ggaggaaaag-aaaataacaatgattcccctagtaactgcgagtg
aaga-gggacaagctc-aaattttaaatctatcgggttttat-ccgatcgag-ttgtaat
ttgaagaagcg-ttttctgcgta-tttggtcagcctaagt-cctattgaatgaggcatca
t-ggagggtgataat-cccgtccggttgatcatttgcgttttacgatacgctttctaaga
gtcaagttgttt-gggattgcagcttaaaat-gggaggtaaa-tttctcctaa-ggctaa
ataacggcgagagaccgatagcgaacaagtaccgtgagggaaagatg-aaaagaactttg
aaaagagagttaaacagtacgtgaaattgttgaaagggaaacgattgaagccagtcgtac
cttcggg-taatcagcctttcgggtgcgattctgtgg-gtttgaggag-cttaacacctt
catgctttgcatattcgtgctctt-gggtgtacttgcccgtgtggttggttaacatcaat
tttggtggtcat-aaaatgactggaggaatgtagcttcgatctcgtattgaagtgttata
gc-cttcg-----gtagatgtgatgatcgagattgaggattgcaacggatacccttcggg
gccacctgtctgatctctgatcgttgatctggtgccgaaagcttgcttacggttatcaga
gtcgatggtcaataggttagaacgggttaaattcgttaagga-tgttgacgtaa-tggct
ttaaacgacccgtcttgaaacacggaccaaggagtctaacatatatgcgagtgtt-----
------------------------------------------------------------
------------------------------------------------------------
--------------------------------------------
>J5
------------------------------------------------------------
------------------------------------------------------------
------------------------------------------------------------
------------------------------------------------------------
------------------------------------------------------------
------------------------------------------------------------
------------------------------------------------------------
------------------------------------------------------------
------------------------------------------------------------
------------------------------------------------------------
------------------------------------------------------------
------------------------------------------------------------
------------------------------------------------------------
------------------------------------------------------------
------------------------------------------------------------
------------------------------------------------------------
------------------------------------------------------------
------------------------------------------------------------
------------------------------------------------------------
------------------------------------------------------------
------------------------------------------------------------
------------------ttattgctcttgaacgaggaatccctagtaagtac-aagtca
ctagcttgtgctgattacgtccctgccctttgtacacaccgcccgtcgctactaccgatt
gaatggcttagtgaggccttcggattgagattcggagactggcaacagactcatggtttt
gaaaagttggtcaaacttggtcatttagaggaagtaaaagtcgtaacaaggtttccgtag
gtgaacc-tgcggaaggatcattaccga-ttttagcggacctgatc-----tttggtcat
ggtctcgcgaaaac-ttgtatttaaaa--cccactcttataa--attgaatca-ttttat
a---tgtatat-aataaa--taaagatcactttcaacaacggatctcttggctctcgcat
cgatgaagaacgtagcgaagtgcgataagtaatgtgaattgcagaattccgtgaatcatc
gaatctttgaacgcaaattgcactctctggcaacccggggagtatgcctgtttgagggtc
agtg-ttaat--aaaaatcgg--tt-cgttgca------atttttgtgat-g-ttccgga
gtttgagttat-------------cttctgag------tttaagaggctt-aaaattga-
-ct--ttttttgtgca--ttttagacgtacataaa---tt-ttttttattcgtttatc-t
ta--atgccaaaat---ctattag-atgcga-cc--ata--tcaagtgg-tttcgtgtct
ataaa-tttttcatga-tttga-cctc-aaatcaggtaggaaca-cccgctgaac-ttaa
gcatatcaataagc-ggaggaaaag-aaaataacaatgattcccctagtaactgcgagtg
aaga-gggacaagctc-aaattttaaatctatcgggttttat-ccgatcgag-ttgtaat
ttgaagaagcg-ttttctgcgta-tttggtcagcctaagt-cctattgaatgaggcatca
t-ggagggtgataat-cccgtccggttgatcatttgcgttttacgatacgctttctaaga
gtcaagtcgttt-gggattgcagcttaaaat-gggaggtaaa-tttctcctaa-ggctaa
ataacggcgagagaccgatagcgaacaagtaccgtgagggaaagatg-aaaagaactttg
aaaagagagttaaacagtacgtgaaattgttgaaagggaaacgattgaagccagtcgtac
cttcggg-taatcagcctttcgggtgcgattctgtgg-gtttgaggag-cttaacacctt
catgctttgcatattcgtgctctt-gggtgtacttgcccgtgtggttggttaacatcaat
tttggtggtcat-aaaatgactggaggaatgtagcttcgatctcgtattgaagtgttata
gc-cttcg-----gtagatgtgatgatcgagattgaggattgcaacggatacccttcggg
gctacctgtctgatctctgatcgttgctctggtgccgaaagcttgcttacggttatcaaa
gtcgatggtcaataggttagaacgggttaaattcgttaagga-tgttgacgtaa-tggct
ttaaacgacccgtcttgaaacacggaccaaggagtctaacatgtatgcgagtgtt-----
------------------------------------------------------------
------------------------------------------------------------
--------------------------------------------
>J23
------------------------------------------------------------
------------------------------------------------------------
------------------------------------------------------------
------------------------------------------------------------
------------------------------------------------------------
------------------------------------------------------------
------------------------------------------------------------
------------------------------------------------------------
------------------------------------------------------------
------------------------------------------------------------
------------------------------------------------------------
------------------------------------------------------------
------------------------------------------------------------
------------------------------------------------------------
------------------------------------------------------------
------------------------------------------------------------
------------------------------------------------------------
------------------------------------------------------------
------------------------------------------------------------
------------------------------------------------------------
------------------------------------------------------------
------------------ttattgctcttgaacgaggaatccctagtaagtac-aagtca
ctagcttgtgctgattacgtccctgccctttgtacacaccgcccgtcgctactaccgatt
gaatggcttagtgaggccttcggattgagattcggaggctggcaacagactcttggtttt
gaaaagttggtcaaacttggtcatttagaggaagtaaaagtcgtaacaaggtttccgtag
gtgaacc-tgcggaaggatcattaccga-ttttagcggacctgatc-----tttggtcat
ggtctcgcgaaaac-ttgtatttaaaa--cccactcttataa--attgaatca-ttttat
a---tgtatat-aataaa--taaagatcactttcaacaacggatctcttggctctcgcat
cgatgaagaacgtagcgaagtgcgataagtaatgtgaattgcagaattccgtgaatcatc
gaatctttgaacgcaaattgcactctctggcaacccggggagtatgcctgtttgagggtc
agtg-ttaat--aaaaatcgg--tt-cgttgca------atttttgtgat-g-ttccgga
gtttgagttat-------------cttctgag------tttaagaggctt-aaaattga-
-ct--ttttttgtgca--ttttagacgtacataaa---tt-ttttttattcgtttatc-t
ta--atgccaaaat---ctattag-atgcga-cc--ata--tcaagtgg-tttcgtgtct
ataaa-tttttcatga-tttga-cctc-aaatcaggtaggaaca-cccgctgaac-ttaa
gcatatcaataagc-ggaggaaaag-aaaataacaatgattcccctagtaactgcgagtg
aaga-gggacaagctc-aaattttaaatctatcgggttttat-ccgatcgag-ttgtaat
ttgaagaagcg-ttttctgcgta-tttggtcagcctaagt-cctattgaatgaggcatca
t-ggagggtgataat-cccgtccggttgatcatttgcgttttacgatacgctttctaaga
gtcaagttgttt-gggattgcagcttaaaat-gggaggtaaa-tttctcctaa-ggctaa
ataacggcgagagaccgatagcgaacaagtaccgtgagggaaagatg-aaaagaactttg
aaaagagagttaaacagtacgtgaaattgttgaaagggaaacgattgaagccagtcgtac
cttcggg-taatcagcctttcgggtgcgattctgtgg-gtttgaggag-cttaacacctt
catgctttgcatattcgtgctctt-gggtgtacttgcccgtgtggttggttaacatcaat
tttggtggtcat-aaaatgactggaggaatgtagcttcgatctcgtattgaagtgttata
gc-cttcg-----gtagatgtgatgatcgagattgaggattgcaacggatacccttcggg
gctacctgtctgatctctgatcgttgctctggtgccgaaagcttgcttacggttatcaaa
gtcgatggtcaataggttagaacgggttaaattcgttaagga-tgttgacgtaa-tggct
ttaaacgacccgtcttgaaacacggaccaaggagtctaacatatatgcgagtgtt-----
------------------------------------------------------------
------------------------------------------------------------
--------------------------------------------
>J26
------------------------------------------------------------
------------------------------------------------------------
------------------------------------------------------------
------------------------------------------------------------
------------------------------------------------------------
------------------------------------------------------------
------------------------------------------------------------
------------------------------------------------------------
------------------------------------------------------------
------------------------------------------------------------
------------------------------------------------------------
------------------------------------------------------------
------------------------------------------------------------
------------------------------------------------------------
------------------------------------------------------------
------------------------------------------------------------
------------------------------------------------------------
------------------------------------------------------------
------------------------------------------------------------
------------------------------------------------------------
------------------------------------------------------------
------------------ttattgctcttgaacgaggaatccctagtaagtac-aagtca
ctagcttgtgctgattacgtccctgccctttgtacacaccgcccgtcgctactaccgatt
gaatggcttagtgaggccttcggattgagattcggagactggcaacagactcttggtttt
gaaaagttggtcaaacttggtcatttagaggaagtaaaagtcgtaacaaggtttccgtag
gtgaacc-tgcggaaggatcattaccga-ttttagcggacctgatc-----tttggtcat
ggtctcgcgaaaac-ttgtatttaaaa--cccactcttataa--attgaatca-ttttat
a---tgtatat-aataaa--taaagatcactttcaacaacggatctcttggctctcgcat
cgatgaagaacgtagcgaagtgcgataagtaatgtgaattgcagaattccgtgaatcatc
gaatctttgaacgcaaattgcactctctggcaacccggggagtatgcctgtttgagggtc
agtg-ttaat--aaaaatcgg--tt-cgttgca------atttttgtgat-g-ttccgga
gtttgagttat-------------cttctgag------tttaagaggctt-aaaattga-
-ct--ttttttgtgca--ttttagacgtacataaa---tt-ttttttattcgtttatc-t
ta--atgccaaaat---ctattag-atgcga-cc--ata--tcaagtgg-tttcgtgtct
ataaa-tttttcatga-tttga-cctc-aaatcaggtaggaaca-cccgctgaac-ttaa
gcatatcaataagc-ggaggaaaag-aaaataacaatgattcccctagtaactgcgagtg
aaga-gggacaagctc-aaattttaaatctatcgggttttat-ccgatcgag-ttgtaat
ttgaagaagcg-ttttctgcgta-tttggtcagcctaagt-cctattgaatgaggcatca
t-ggagggtgataat-cccgtccggttgatcatttgcgttttacgatacgctttctaaga
gtcaagttgttt-gggattgcagcttaaaat-gggaggtaaa-tttctcctaa-ggctaa
ataacggcgagagaccgatagcgaacaagtaccgtgagggaaagatg-aaaagaactttg
aaaagagagttaaacagtacgtgaaattgttgaaagggaaacgattgaagccggtcgtac
cttcggg-taatcagcctttcgggtgcgattctgtgg-gtttgaggag-cttaacacctt
catgctttgcatattcgtgctctt-gggtgtacttgcccgtgtggttggttaacatcaat
tttggtggtcat-aaaatgactggaggaatgtagcttcgatctcgtattgaagtgttata
gc-cttcg-----gtagatgtgatgatcgagattgaggattgcaacggatacccttcggg
gctacctgtctgatctctgatcgttgctctggtgccgaaagcttgcttacggttatcaaa
gtcgatggtcaataggttagaacgggttaaattcgttaagga-tgttgacgtaa-tggct
ttaaacgacccgtcttgaaacacggaccaaggagtctaacatatatgcgagtgtt-----
------------------------------------------------------------
------------------------------------------------------------
--------------------------------------------
>J27
------------------------------------------------------------
------------------------------------------------------------
------------------------------------------------------------
------------------------------------------------------------
------------------------------------------------------------
------------------------------------------------------------
------------------------------------------------------------
------------------------------------------------------------
------------------------------------------------------------
------------------------------------------------------------
------------------------------------------------------------
------------------------------------------------------------
------------------------------------------------------------
------------------------------------------------------------
------------------------------------------------------------
------------------------------------------------------------
------------------------------------------------------------
------------------------------------------------------------
------------------------------------------------------------
------------------------------------------------------------
------------------------------------------------------------
------------------ttattgctcttgaacgaggaatccctagtaagtac-aagtca
ctagcttgtgctgattacgtccctgccctttgtacacaccgcccgtcgctactaccgatc
gaatggcttagtgaggccttcggattgagattcggagactggcaacagactcttggtttt
gaaaagttggtcaaacttggtcatttagaggaagtaaaagtcgtaacaaggtttccgtag
gtgaacc-tgcggaaggatcattaccga-ttttagcggacctgatc-----tttggtcat
ggtctcgcgaaaac-ttgtatttaaaa--cccactcttataa--attgaatca-ttttat
a---tgtatat-aataaa--taaagatcactttcaacaacggatctcttggctctcgcat
cgatgaagaacgtagcgaagtgcgataagtaatgtgaattgcagaattccgtgaatcatc
gaatctttgaacgcaaattgcactctctggcaacccggggagtatgcctgtttgagggtc
agtg-ttaat--aaaaatcgg--tt-cgttgca------atttttgtgat-g-ttccgga
gtttgagttat-------------cttctgag------tttaagaggctt-aaaattga-
-ct--ttttttgtgca--ttttagacgtacataaa---tt-ttttttattcgtttatc-t
ta--atgccaaaat---ctattag-atgcga-cc--ata--tcaagcgg-tttcgtgtct
ataaa-tttttcatga-tttga-cctc-aaatcaggtaggaaca-cccgctgaac-ttaa
gcatatcaataagc-ggaggaaaag-aaaataacaatgattcccctagtaactgcgagtg
aaga-gggacaagctc-aaattttaaatctatcgggttttat-ccgatcgag-ttgtaat
ttgaagaagcg-ttttctgcgta-tttggtcagcctaagt-cctattgaatgaggcatca
t-ggagggtgataat-cccgtccggttgatcatttgcgttttacgatacgctttctaaga
gtcaagttgttt-gggattgcagcttaaaat-gggaggtaaa-tttctcctaa-ggctaa
ataacggcgagagaccgatagcgaacaagtaccgtgagggaaagatg-aaaagaactttg
aaaagagagttaaacagtacgtgaaattgttgaaagggaaacgattgaagccagtcgtac
cttcggg-taatcagcctttcgggtgcgattctgtgg-gtttgaggag-cttaacacctt
catgctttgcatattcgtgctctt-gggtgtacttgcccgtgtggttggttaacatcaat
tttggtggtcat-aaaatgactggaggaatgtagcttcgatctcgtattgaagtgttata
gc-cttcg-----gtagatgtgatgatcgagattgaggattgcaacggatacccttcggg
gctacctgtctgatctctgatcgttgctctggtgccgaaagcttgcttacggttatcaaa
gtcgatggtcaataggttagaacgggttaaattcgttaagga-tgttgacgtaa-tggct
ttaaacgacccgtcttgaaacacggaccaaggagtctaacatatatgcgagtgtt-----
------------------------------------------------------------
------------------------------------------------------------
--------------------------------------------
>J7
------------------------------------------------------------
------------------------------------------------------------
------------------------------------------------------------
------------------------------------------------------------
------------------------------------------------------------
------------------------------------------------------------
------------------------------------------------------------
------------------------------------------------------------
------------------------------------------------------------
------------------------------------------------------------
------------------------------------------------------------
------------------------------------------------------------
------------------------------------------------------------
------------------------------------------------------------
------------------------------------------------------------
------------------------------------------------------------
------------------------------------------------------------
------------------------------------------------------------
------------------------------------------------------------
------------------------------------------------------------
------------------------------------------------------------
------------------ttattgctcttgaacgaggaatccctagtaagtac-aagtca
ctagcttgtgctgattacgtccctgccctttgtacacaccgcccgtcgctactaccgatt
gaatggcttagtgaggccttcggattgagattcggagactggcaacagactcttggtttt
gaaaagttggtcaaacttggtcatttagaggaagtaaaagtcgtaacaaggtttccgtag
gtgaacc-tgcggaaggatcattaccga-ttttagcggacctgatc-----tttggtcat
ggtctcgcgaaaac-ttgtatttaaaa--cccactcttataa--attgaatca-ttttat
a---tgtatat-aataaa--taaagatcactttcaacaacggatctcttggctctcgcat
cgatgaagaacgtagcgaagtgcgataagtaatgtgaattgcagaattccgtgaatcatc
gaatctttgaacgcaaattgcactctctggcaacccggggagtatgccggtttgagggtc
agtg-ttaat--aaaaatcgg--tt-cgttgca------atttttgtgat-g-ttccgga
gtttgagttat-------------cttctgag------tttaagaggctt-aaaattga-
-ct--ttttttgtgca--ttttagacgtacataaa---tt-ttttttattcgtttatc-t
ta--atgccaaaat---ctattag-atgcga-cc--ata--tcaagtgg-cttcgtgtct
ataaa-tttttcatga-tttga-cctc-aaatcaggtaggaaca-cccgctgaac-ttaa
gcatatcaataagc-ggaggaaaag-aaaataacaatgattcccctagtaactgcgagtg
aaga-gggacaagctc-aaattttaaatctatcgggttttat-ccgatcgag-ttgtaat
ttgaagaagcg-ttttctgcgta-tttggtcagcctaagt-cctattgaatgaggcatca
t-ggagggtgataat-cccgtccggttgatcatttgcgttttacgatacgctttctaaga
gtcaagttgttt-gggattgcagcttaaaat-gggaggtaaa-tttctcctaa-ggctaa
ataacggcgagagaccgatagcgaacaagtaccgtgagggagagatg-aaaagaactttg
aaaagagagttaaacagtacgtgaaattgttgaaagggaaacgattgaagccagtcgtac
cttcggg-taatcagcctttcgggtgcgattctgtgg-gtttgaggag-cttaacacctt
catgctttgcatattcgtgctctt-gggtgtacttgcccgtgtggttggttaacatcaat
tttggtggtcat-aaaatgactggaggaatgtagcttcgatctcgtattgaagtgttata
gc-cttcg-----gtagatgtgatgatcgagattgaggattgcaacggatacccttcggg
gctacctgtctgatctctgatcgttgctctggtgccgaaagcttgcttacggttatcaaa
gtcgatggtcaataggttagaacgggttaaattcgttaagga-tgttgacgtaa-tggct
ttaaacgacccgtcttgaaacacggaccaaggagtctaacatatgtgcgagtgtt-----
------------------------------------------------------------
------------------------------------------------------------
--------------------------------------------
>J20
------------------------------------------------------------
------------------------------------------------------------
------------------------------------------------------------
------------------------------------------------------------
------------------------------------------------------------
------------------------------------------------------------
------------------------------------------------------------
------------------------------------------------------------
------------------------------------------------------------
------------------------------------------------------------
------------------------------------------------------------
------------------------------------------------------------
------------------------------------------------------------
------------------------------------------------------------
------------------------------------------------------------
------------------------------------------------------------
------------------------------------------------------------
------------------------------------------------------------
------------------------------------------------------------
------------------------------------------------------------
------------------------------------------------------------
------------------ttattgctcttgaacgaggaatccctagtaagtac-aagtca
ctagcttgtgctgattacgtccctgccctttgtacacaccgcccgtcgctactaccgatt
gaatggcttagtgaggccttcggattgagattcggagactggcaacagactcttggtttt
gaaaagttggtcaaacttggtcatttagaggaagtaaaagtcgtaacaaggtttccgtag
gtgaacc-tgcggaaggatcattaccga-ttttagcggacctgatc-----tttggtcat
ggtctcgcgaaaac-ttgtatttaaaa--cccactcttataa--attgaatca-ttttat
a---tgtatat-aataaa--taaagatcactttcaacaacggatctcttggctctcgcat
cgatgaagaacgtagcgaagtgcgataagtaatgtgaattgcagaattccgtgaatcatc
gaatctttgaacgcaaattgcactctctggcaacccggggagtatgcctgtttgagggtc
agtg-ttaat--aaaaatcgg--tt-cgttgca------atttttgtgat-g-ttccgga
gtttgagttat-------------cttctgag------tttaagaggctt-aaaattga-
-ct--ttttttgtgca--ttttagacgtacataaa---tt-ttttttattcgtttatc-t
ta--atgccaaaat---ctattag-atgcga-cc--ata--tcaagtgg-tttcgtgtct
ataaa-tttttcatga-tttga-cctc-aaatcaggtaggaaca-cccgctgaac-ttaa
gcatatcaataagc-ggaggaaaag-aaaataacaatgattcccctagtaactgcgagtg
aaga-gggacaagctc-aaattttaaatctatcgggttttat-ccgatcgag-ttgtaat
ttgaagaagcg--tttctgcgta-tttggtcagcctaagt-cctattgaatgaggcatca
t-ggagggtgataat-cccgtccggttgatcatttgcgttttacgatacgctttctaaga
gtcaagttgttt-gggattgcagcttaaaat-gggaggtaaa-tttctcctaa-ggctaa
ataacggcgagagaccgatagcgaacaagtaccgtgagggaaagatg-aaaagaactttg
aaaagagagctaaacagtacgtgaaattgttgaaagggaaacgattgaagccagtcgtac
cttcggg-taatcagcctttcgggtgcgattctgtgg-gtttgaggag-cttaacacctt
catgctttgcatattcgtgctctt-gggtgtacttgcccgtgtggttggttaacatcaat
tttggtggtcat-aaaatgactggaggaatgtagcttcgatctcgtattgaagtgttata
gc-cttcg-----gtagatgtgatgatcgagattgaggattgcaacggatacccttcggg
gctacctgtctgatctctgatcgttgctctggtgccgaaagcttgcttacggttatcaaa
gtcgatggtcaataggttagaacgggttaaattcgttaagga-tgttgacgtaa-tggct
ttaaacgacccgtcttgaaacacggaccaaggagtctaacatatatgcgagtgtt-----
------------------------------------------------------------
------------------------------------------------------------
--------------------------------------------
>J16
------------------------------------------------------------
------------------------------------------------------------
------------------------------------------------------------
------------------------------------------------------------
------------------------------------------------------------
------------------------------------------------------------
------------------------------------------------------------
------------------------------------------------------------
------------------------------------------------------------
------------------------------------------------------------
------------------------------------------------------------
------------------------------------------------------------
------------------------------------------------------------
------------------------------------------------------------
------------------------------------------------------------
------------------------------------------------------------
------------------------------------------------------------
------------------------------------------------------------
------------------------------------------------------------
------------------------------------------------------------
------------------------------------------------------------
------------------ttattgctcttgaacgaggaatccctagtaagtac-aagtca
ctagcttgtgctgattacgtccctgccctttgtacacaccgcccgtcgctactaccgatt
gaatggcttagtgaggccttcggattgagattcggagactggcaacagactcttggtttt
gaaaagttggtcaaacttggtcatttagaggaagtaaaagtcgtaacaaggtttccgtag
gtgaacc-tgcgggaggatcattaccga-ttttagcggacctgatc-----tttggtcat
ggtctcgcgaaaac-ttgtatttaaaa--cccactcttataa--attgaatca-ttttat
a---tgtatat-aataaa--taaagatcactttcaacaacggatctcttggctctcgcat
cgatgaagaacgtagcgaagtgcgataagtaatgtgaattgcagaattccgtgaatcatc
gaatctttgaacgcaaattgcactctctggcaacccggggagtatgcctgtttgagggtc
agtg-ttaat--aaaaatcgg--tt-cgttgca------atttttgtgat-g-ttccgga
gtttgagttat-------------cttctgag------tttaagaggctt-aaaattga-
-ct--ttttttgtgca--ttttagacgtacataaa---tt-ttttttattcgtttatc-t
ta--atgccaaaat---ctattag-atgcga-cc--ata--tcaagtgg-tttcgtgtct
ataaattttttcatga-tttga-cctc-aaatcaggtaggaaca-cccgctgaac-ttaa
gcatatcaataagc-ggaggaaaag-aaaataacaatgattcccctagtaactgcgagtg
aaga-gggacaagctc-aaattttaaatctatcgggttttat-ccgatcgag-ttgtaat
ttgaagaagcg-ttttctgcgta-tttggtcagcctaagt-cctgttgaatgaggcatca
t-ggagggtgataat-cccgtccggttgatcatttgcgttttacgatacgctttctaaga
gtcaagttgttt-gggattgcagcttaaaat-gggaggtaaa-tttctcctaa-ggctaa
ataacggcgagagaccgatagcgaacaagtaccgtgagggaaagatg-aaaagaactttg
aaaagagagttaaacagtacgtgaaattgttgaaagggaaacgattgaagccagtcgtac
cttcggg-taatcagcctttcgggtgcgattctgtgg-gtttgaggag-cttaacacctt
catgctttgcatattcgtgctctt-gggtgtacttgcccgtgtggttggttaacatcaat
tttggtggtcat-aaaatgactggaggaatgtagcttcgatctcgtattgaagtgttata
gc-cttcg-----gtagatgtgatgatcgagattgaggattgcaacggatacccttcggg
gctacctgtctgatctctgatcgttgctctggtgccgaaagcttgcttacggttatcaaa
gtcgatggtcaataggttagaacgggttaaattcgttaagga-tgttgacgtaa-tggct
ttaaacgacccgtcttgaaacacggaccaaggagtctaacatatatgcgagtgtt-----
------------------------------------------------------------
------------------------------------------------------------
--------------------------------------------
>J24
------------------------------------------------------------
------------------------------------------------------------
------------------------------------------------------------
------------------------------------------------------------
------------------------------------------------------------
------------------------------------------------------------
------------------------------------------------------------
------------------------------------------------------------
------------------------------------------------------------
------------------------------------------------------------
------------------------------------------------------------
------------------------------------------------------------
------------------------------------------------------------
------------------------------------------------------------
------------------------------------------------------------
------------------------------------------------------------
------------------------------------------------------------
------------------------------------------------------------
------------------------------------------------------------
------------------------------------------------------------
------------------------------------------------------------
------------------ttattgctcttgaacgaggaatccctagtaagtac-aagtca
ctagcttgtgctgattacgtccctgccctttgtacacaccgcccgtcgctactaccgatt
gaatggcttagtgaggccttcggattgagattcggagactggcaacagactcttggtttt
gaaaagttggtcaaacttggtcatttagaggaagtaaaagtcgtaacaaggtttccgtag
gtgaacc-tgcggaaggatcattaccga-ttttagcggacctgatc-----tttggtcat
ggtctcgcgaaaac-ttgtatttaaaa--cccactcttataa--attgaatca-ttttat
a---tgtatat-aataaa--taaagatcactttcaacaacggatctcttggctctcgcat
cgatgaagaacgtagcgaagtgcgataagtaatgtgaattgcagaattccgtgaatcatc
gaatctttgaacgcaaattgcactctctggcaacccggggagtatgcctgtttgagggtc
agtg-ttaat--aaaaatcgg--tt-cgttgca------atttttgtgat-g-ttccgga
gtttgagttat-------------cttctgag------tttaagaggctt-aaaattga-
-ct--ttttttgtgca--ttttagacgtacataaa---tt-ttttttattcgtttatc-t
ta--atgccaaaat---ctattag-atgcga-cc--ata--tcaagtgg-tttcgtgtct
ataaattttttcatga-tttga-cctc-aaatcaggtaggaaca-cccgctgaac-ttaa
gcatatcaataagc-ggaggaaaag-aaaataacaatgattcccctagtaactgcgagtg
aaga-gggacaagctc-aaattttaaatctatcgggttttat-ccgatcgag-ttgtaat
ttgaagaagcg-ttttctgcgta-tttggtcagcctaagt-cctattgaatgaggcatca
t-ggagggtgataat-cccgtccggttgatcatttgcgttttacgatacgctttctaaga
gtcaagttgttt-gggattgcagcttaaaat-gggaggtaaa-tttctcctaa-ggctaa
ataacggcgagagaccgatagcgaacaagtaccgtgagggaaagatg-aaaagaactttg
aaaagagagttaaacagtacgtgaaattgttgaaagggaaacgattgaagccagtcgtac
cttcggg-taatcagcctttcgggtgcgattctgtgg-gtttgaggag-cttaacacctt
catgctttgcatattcgtgctctt-gggtgtacttgcccgtgtggttggttaacatcaat
tttggtggtcat-aaaatgactggaggaatgtagcttcgatctcgtattgaagtgttata
gc-cttcg-----gtagatgtgatgatcgagattgaggattgcaacggatacccttcggg
gctacctgtctgatctctgatcgttgctctggtgccgaaagcttgcttacggttatcaaa
gtcgatggtcaataggttagaacgggttaaattcgttaagga-tgttggcgtaa-tggct
ttaaacgacccgtcttgaaacacggaccaaggagtctaacatatatgcgagtgtt-----
------------------------------------------------------------
------------------------------------------------------------
--------------------------------------------
>J9
------------------------------------------------------------
------------------------------------------------------------
------------------------------------------------------------
------------------------------------------------------------
------------------------------------------------------------
------------------------------------------------------------
------------------------------------------------------------
------------------------------------------------------------
------------------------------------------------------------
------------------------------------------------------------
------------------------------------------------------------
------------------------------------------------------------
------------------------------------------------------------
------------------------------------------------------------
------------------------------------------------------------
------------------------------------------------------------
------------------------------------------------------------
------------------------------------------------------------
------------------------------------------------------------
------------------------------------------------------------
------------------------------------------------------------
------------------ttattgctcttgaacgaggaatccctagtaagtac-aagtca
ctagcttgtgctgattacgtccctgccctttgtacacaccgcccgtcgctactaccgatt
gaatggcttagtgaggccttcggattgagattcggagactggcaacagactcttggtttt
gaaaagttggtcaaacttggtcatttagaggaagtaaaagtcgtaacaaggtttccgtag
gtgaacc-tgcggaaggatcattaccga-ttttagcggacctgatc-----tttggtcat
ggtctcgcgaaaac-ttgtatttaaaa--cccactcttataa--attgaatca-ttttat
a---tgtatat-aataaa--taaagatcactttcaacaacggacctcttggctctcgcat
cgatgaagaacgtagcgaagtgcgataagtaatgtgaattgcagaattccgtgaatcatc
gaatctttgaacgcaaattgcactctctggcaacccggggagtatgcctgtttgagggtc
agtg-ttaat--aaaaatcgg--tt-cgttgca------atttttgtgat-g-ttccgga
gtttgagttat-------------cttctgag------tttaagaggctt-aaaattga-
-ct--ttttttgtgca--ttttagacgtacataaa---tt-ttttttattcgtttatc-t
ta--atgccaaaat---ctattag-atgcga-cc--ata--tcaagtgg-tttcgtgtct
ataaa-tttttcatga-tttga-cctc-aaatcaggtaggaaca-cccgctgaac-ttaa
gcatatcaataagc-ggaggaaaag-aaaataacaatgattcccctagtaactgcgagtg
aaga-gggacaagctc-aaattttaaatctatcgggttttatcccgatcgag-ttgtaat
ttgaagaagcg-ttttctgcgta-tttggtcagcctaagt-cctattgaatgaggcatca
t-ggagggtgataat-cccgtccggttgatcatttgcgttttacgatacgctttctaaga
gtcaagttgttt-gggattgcagcttaaaat-gggaggtaaa-tttctcctaa-ggttaa
ataacggcgagagaccgatagcgaacaagtaccgtgagggaaagatg-aaaagaactttg
aaaagagagttaaacagtacgtgaaattgttgaaagggaaacgattgaagccagtcgtac
cttcggg-taatcagcctttcgggtgcgattctgtgg-gtttgaggag-cttaacacctt
catgctttgcatattcgtgctctt-gggtgtacttgcccgtgtggttggttaacatcaat
tttggtggtcat-aaaatgactggaggaatgtagcttcgatctcgtattgaagtgttata
gc-cttcg-----gtagatgtgatgatcgagattgaggattgcaacggatacccttcggg
gctacctgtctgatctctgatcgttgctctggtgccgaaagcttgcttacggttatcaaa
gtcgatggtcaataggttagaacgggttaaattcgttaagga-tgttgacgtaa-tggct
ttaaacgacccgtcttgaaacacggaccaaggagtctaacatatgtgcgagtgtt-----
------------------------------------------------------------
------------------------------------------------------------
--------------------------------------------
>J18
------------------------------------------------------------
------------------------------------------------------------
------------------------------------------------------------
------------------------------------------------------------
------------------------------------------------------------
------------------------------------------------------------
------------------------------------------------------------
------------------------------------------------------------
------------------------------------------------------------
------------------------------------------------------------
------------------------------------------------------------
------------------------------------------------------------
------------------------------------------------------------
------------------------------------------------------------
------------------------------------------------------------
------------------------------------------------------------
------------------------------------------------------------
------------------------------------------------------------
------------------------------------------------------------
------------------------------------------------------------
------------------------------------------------------------
------------------ttattgctcttgaacgaggaatccctagtaagtac-aagtca
ctagcttgtgctgattacgtccctgccctttgtacacaccgcccgtcgctactaccgatt
gaatggcttagtgaggccttcggattgagattcggagactggcaacagactcttggtttt
gaaaagttggtcaaacttggtcatttagaggaagtaaaagtcgtaacaaggtttccgtag
gtgaacc-tgcggaaggatcattaccga-ttttagcggacctgatc-----tttggtcat
ggtctcgcgaaaac-ttgtatttaaaa--cccactcttataa--attgaatca-ttttat
a---tgtatat-aataaa--taaagatcactttcaacaacggatctcttggctctcgcat
cgatgaagaacgtagcgaagtgcgataagtaatgtgaattgcagaattccgtgaatcatc
gaatctttgaacgcaaattgcactctctggcaacccggggagtatgcctgtttgagggtc
ggtg-ttaat--aaaaatcgg--tt-cgttgca------atttttgtgat-g-ttccgga
gtttgagttat-------------cttctgag------tttaagaggctt-aaaattga-
-ct--ttttttgtgca--ttttagacgtacataaa---tt-ttttttattcgtttatc-t
ta--atgccaaaat---ctattag-atgcga-cc--ata--tcaagtgg-tttcgtgtct
ataaa-tttttcatga-tttga-cctc-aaatcaggtagggaca-cccgctgaac-ttaa
gcatatcaataagc-ggaggaaaag-aaaataacaatgattcccctagtaactgcgagtg
aaga-gggacaagctc-aaattttaaatctatcgggttttatcccgatcgag-ttgtaat
ttgaagaagcg-ttttctgcgta-tttggtcagcctaagt-cctattgaatgaggcatca
t-ggagggtgataat-cccgtccggttgatcatttgcgttttacgatacgctttctaaga
gtcaagttgttt-gggattgcagcttaaaat-gggaggtaaa-tttctcctaa-ggctaa
ataacggcgagagaccgatagcgaacaagtaccgtgagggaaagatg-aaaagaactttg
aaaagagagttaaacagtacgtgaaattgttgaaagggaaacgattgaagccagtcgtac
cttcggg-taatcagcctttcgggtgcgattctgtgg-gtttgaggag-cttaacacctt
catgctttgcatattcgtgctctt-gggtgtacttgcccgtgtggttggttaacatcaat
tttggtggtcat-aaaatgactggaggaatgtagcttcgatctcgtattgaagtgttata
gc-cttcg-----gtagatgtgatgatcgagattgaggattgcaacggatacccttcggg
gctacctgtctgatctctgatcgttgctctggtgccgaaagcttgcttacggttatcaaa
gtcgatggtcaataggttagaacgggttaaattcgttaagga-tgttgacgtaa-tggct
ttaaacgacccgtcttgaaacacggaccaaggagtctaacatatatgcgagtgtt-----
------------------------------------------------------------
------------------------------------------------------------
--------------------------------------------
>J11
------------------------------------------------------------
------------------------------------------------------------
------------------------------------------------------------
------------------------------------------------------------
------------------------------------------------------------
------------------------------------------------------------
------------------------------------------------------------
------------------------------------------------------------
------------------------------------------------------------
------------------------------------------------------------
------------------------------------------------------------
------------------------------------------------------------
------------------------------------------------------------
------------------------------------------------------------
------------------------------------------------------------
------------------------------------------------------------
------------------------------------------------------------
------------------------------------------------------------
------------------------------------------------------------
------------------------------------------------------------
------------------------------------------------------------
--------------------------------------------------------gtca
ctagcttgtgctgattacgtccctgccctttgtacacaccgcccgtcgctactaccgatt
gaatggcttagtgaggccttcggattgagattcggagactggcaacagactcttggtttt
gaaaagttggtcaaacttggtcatttagaggaagtaaaagtcgtaacaaggtttccgtag
gtgaacc-tgcggaaggatcattaccga-ttttagcggacctgatc-----tttggtcat
ggtctcgcgaaaac-ttgtatttaaaa--cccactcttataa--attgaatca-ttttat
a---tgtatat-aataaa--taaagatcactttcaacaacggatctcttggctctcgcat
cgatgaagaacgtagcgaagtgcgataagtaatgtgaattgcagaattccgtgaatcatc
gaatctttgaacgcaaattrcactctctggcaacccggggagtatgcctgtttgagggtc
agtg-ttaat--aaaaatcgg--tt-cgttgca------atttttgtgat-g-ttccgga
gtttgagttat-------------cttctgag------tttaagaggctt-aaaattga-
-ct--ttttttgtgca--ttttagacgtacataaa---tt-ttttttattcgtttatc-t
ta--atgccaaaat---ctattag-atgcga-cc--ata--tcaagtgg-tttcgtgtct
ataaa-tttttcatga-tttga-cctc-aaatcaggtaggaaca-cccgctgaac-ttaa
gcatatcaataagc-ggaggaaaag-aaaataacaatgattcccctagtaactgcgagtg
aaga-gggacaagctc-aaattttaaatctatcgggttttat-ccgatcgag-ttgtaat
ttgaagaagcg-ttttctgcgta-tttggtcagcctaagt-cctattgaatgaggcatca
t-ggagggtgataat-cccgtccggttgatcatttgcgttttacgatacgctttctaaga
gtcaagttgttt-gggattgcagcttaaaat-gggaggtaaa-tttctcctaa-ggctaa
ataacgacgagagaccgatagcgaacaagtaccgtgagggaaagatg-aaaagaactttg
aaaagagagttaaacagtacgtgaaattgttgaaagggaaacgattgaagccagtcgtat
cttcggg-taatcagcctttcgggtgcgattccgtgg-gtttgaggag-cttaacacctt
catgctttgcatattcgtgctctt-gggtgtacttgcccgtgtggttggttaacatcaat
tttggtggtcat-aaaatgactggaggaatgtagcttcgatctcgtattgaagtgttata
gc-cttcg-----gtagatgtgatgatcgagattgaggattgcaacggatacccttcggg
gctacctgtctgatctctgatcgttgctctggtgccgaaagcttgcttacggttatcaaa
gtcgatggtcaataggttagaacgggttaaattcgttaagga-tgttgacgtaa-tggct
ttaaacgacccgtcttgaaacacggaccaaggagtctaacatatatgcgagtgtt-----
------------------------------------------------------------
------------------------------------------------------------
--------------------------------------------
>J2
------------------------------------------------------------
------------------------------------------------------------
------------------------------------------------------------
------------------------------------------------------------
------------------------------------------------------------
------------------------------------------------------------
------------------------------------------------------------
------------------------------------------------------------
------------------------------------------------------------
------------------------------------------------------------
------------------------------------------------------------
------------------------------------------------------------
------------------------------------------------------------
------------------------------------------------------------
------------------------------------------------------------
------------------------------------------------------------
------------------------------------------------------------
------------------------------------------------------------
------------------------------------------------------------
------------------------------------------------------------
------------------------------------------------------------
-------------------tattgctcttgaacgaggaatccctagtaagtac-aagtca
ctagcttgtgctgattacgtccctgccctttgtacacaccgcccgtcgctactaccgatt
gaatggcttagtgaggccttcggattgagattcggagactggcaacagactcttggtttt
gaaaagttggtcaaacttggtcatttagaggaagtaaaagtcgtaacaaggtttccgtag
gtgaacc-tgcggaaggatcattaccga-ttttagcggacctgatc-----tttggtcat
ggtctcgcgaaaac-ttgtatttaaaa--cccactcttataa--attgaatca-ttttat
a---tgtatat-aataaa--taaagatcactttcaacaacggatctcttggctctcgcat
cgatgaagaacgtagcgaagtgcgataagtaatgtgaattgcagaattccgtgaatcatc
gaatctttgaacgcaaattgcactctctggcaacccggggagtatgcctgtttgagggtc
agtg-ttaat--aaaaatcgg--tt-cgttgca------atttttgtgat-g-ttccgga
gtttgagttat-------------cttctgag------tttaagaggctt-aaaattga-
-ct--ttttttgtgca--ttttagacgtacataaa---tt-ttttttattcgtttatc-t
ta--atgccaaaat---ctattag-atgcga-cc--ata--tcaagtggttttcgtgtct
ataaa-tttttcatga-tttga-cctc-aaatcaggtaggaaca-cccgctgaac-ttaa
gcatatcaataagc-ggaggaaaag-aaaataacaatgattcccctagtaactgcgagtg
aaga-gggacaagctc-aaattttaaatctatcgggttttat-ccgatcgag-ttgtaat
ttgaagaagcg-ttttctgcgta-tttggtcggcctaagt-cctattgaatgaggcatca
t-ggagggtgataat-cccgtccggttgatcatttgcgttttacgatacgctttctaaga
gtcaagttgttt-gggattgcagcttaaaat-gggaggtaaa-tttctcctaa-ggctaa
ataacggcgagagaccgatagcgaacaagtaccgtgagggaaagatg-aaaagaactttg
aaaagagatttaaacagtacgtgaaattgttgaaagggaaacgattgaagccagtcgtac
cttcggg-taatcagcctttcgggtgcgattctgtgg-gtttgaggag-cttaacacctt
catgctttgcatattcgtgctctt-gggtgtacttgcccgtgtggttggttaacatcaat
tttggtggtcat-aaaatgactggaggaatgtagcttcgatctcgtattgaagtgttata
gc-cttcg-----gtagatgtgatgatcgagattgaggattgcaacggatacccttcggg
gctacctgtctgatctctgatcgttgctctggtgccgaaagcttgcttacggttatcaaa
gtcgatggtcaataggttagaacgggttaaattcgttaagga-tgttgacgtaa-tggct
ttaaacgacccgtcttgaaacacggaccaaggagtctaacatatatgcgagtgtt-----
------------------------------------------------------------
------------------------------------------------------------
--------------------------------------------
>J10
------------------------------------------------------------
------------------------------------------------------------
------------------------------------------------------------
------------------------------------------------------------
------------------------------------------------------------
------------------------------------------------------------
------------------------------------------------------------
------------------------------------------------------------
------------------------------------------------------------
------------------------------------------------------------
------------------------------------------------------------
------------------------------------------------------------
------------------------------------------------------------
------------------------------------------------------------
------------------------------------------------------------
------------------------------------------------------------
------------------------------------------------------------
------------------------------------------------------------
------------------------------------------------------------
------------------------------------------------------------
------------------------------------------------------------
------------------ttattgctcttgaacgaggaatccctagtaagtac-aagtca
ctagcttgtgctgattacgtccctgccctttgtacacaccgcccgtcgctactaccgatt
gaatggcttagtgaggccttcggattgagattcggagaccggcaacagactcttggtttt
gaaaagttggtcaaacttggtcatttagaggaagtaaaagtcgtaacaaggtttccgtag
gtgaacc-tgcggaaggatcattaccga-ttttagcggacctgatc-----tttggtcat
ggtctcgcgaaaac-ttgtatttaaaa--cccactcttataa--attgaatca-ttttat
a---tgtatat-aataaa--taaagatcactttcaacaacggatctcttggctctcgcat
cgatgaagaacgtagcgaagtgcgataagtaatgtgaattgcagaattccgtgaatcatc
gaatctttgaacgcaaattgcactctctggcaacccggggagtatgcctgtttgagggtc
agtg-ttaat--aaaaatcgg--tt-cgttgca------atttttgtgat-g-ttccgga
gtctgagttat-------------cttctgag------tttaagaggctt-aaaattga-
-ct--ttttttgtgca--ttttagacgtacataaa---tt-ttttttattcgtttatc-t
ta--atgccaaaat---ctattag-atgcga-cc--ata--tcaagtgg-tttcgtgtct
ataaattttttcatga-tttga-cctc-aaatcaggtaggaacaccccgctgaac-ttaa
gcatatcaataagc-ggaggaaaag-aaaataacaatgattcccctagtaactgcgagtg
aaga-gggacaagctc-aaattttaaatctatcgggttttat-ccgatcgag-ttgtaat
ttgaagaagcg-ttttctgcgta-tttggtcagcctaagt-cctattgaatgaggcatca
t-ggagggtgataat-cccgtccggttgatcatttgcgttttacgatacgctttctaaga
gtcaagttgttt-gggattgcagcttaaaat-gggaggtaaa-tttctcctaa-ggctaa
ataacggcgagagaccgatagcgaacaagtaccgtgagggaaagatg-aaaagaactttg
aaaagagagttaaacagtacgtgaaattgttgaaagggaaacgattgaagccagtcgtac
cttcggg-taatcagcctttcgggtgcgattctgtgg-gtttgaggag-cttaacacctt
catgctttgcatattcgtgctctt-gggtgtacttgcccgtgtggttggttaacatcaat
tttggtggtcat-aaaatgactggaggaatgtagcttcgatctcgtattgaagtgttata
gc-cttcg-----gcagatgtgatgatcgagattgaggattgcaacggatacccttcggg
gctacctgtctgatctctgatcgttgctctggtgccgaaagcttgcttacggttatcaaa
gtcgatggtcaataggttagaacgggttaaattcgttaagga-tgttgacgtaa-tggct
ttaaacgacccgtcttgaaactcggaccaaggagtctaacatatatgcgagtgtt-----
------------------------------------------------------------
------------------------------------------------------------
--------------------------------------------
>J25
------------------------------------------------------------
------------------------------------------------------------
------------------------------------------------------------
------------------------------------------------------------
------------------------------------------------------------
------------------------------------------------------------
------------------------------------------------------------
------------------------------------------------------------
------------------------------------------------------------
------------------------------------------------------------
------------------------------------------------------------
------------------------------------------------------------
------------------------------------------------------------
------------------------------------------------------------
------------------------------------------------------------
------------------------------------------------------------
------------------------------------------------------------
------------------------------------------------------------
------------------------------------------------------------
------------------------------------------------------------
------------------------------------------------------------
-------------------tattgctcttgaacgaggaatccctagtaagtac-aagtca
ctagcttgtgctgattacgtccctgccctttgtacacaccgcccgtcgctactaccgatt
gaatggcttagtgaggccttcggattgagattcggagactggcaacagactcttggtttt
gaaaagttggtcaaacttggtcatttagaggaagtaaaagtcgtaacaaggtttccgtag
gtgaacc-tgcggaaggatcattaccga-ttttagcggacctgatc-----tttggtcat
ggtctcgcgaaaac-ttgtatttaaaa--cccactcttataa--attgaatca-ttttat
a---tgtatat-aataaa--taaagatcactttcaacaacggatctcttggctctcgcat
cgatgaagaacgtagcgaagtgcgataagtaatgtgaattgcagaattccgtgaatcatc
gaatctttgaacgcaaattgcactctctggcaacccggggagtatgcctgtttgagggtc
agtg-ttaat--aaaaatcgg--tt-cgttgca------atttttgtgat-g-ttccgga
gtttgagttat-------------cttctgag------tttaagaggctt-aaaattga-
-ct--ttttttgtgca--ttttagacgtacataaa---tt-ttttttattcgtttatc-t
ta--atgccaaaat---ctattag-atgcga-cc--ata--tcaagtgg-tttcgtgtct
ataaa-tttttcatga-tttgaccctc-aaatcaggtaggaaca-cccgctgaac-ttaa
gcatatcaataagc-ggaggaaaag-aaaataacaatgattcccctagtaactgcgagtg
aaga-gggacaagctc-aaattttaaatctatcgggttttat-ccgatcgag-ttgtaat
ttgaagaagcg--tttctgcgta-tttggtcagcctaagt-cctattgaatgaggcatca
t-ggagggtgataat-cccgtccggttgatcatttgcgttttacgatacgctttctaaga
gtcaagttgttt-gggattgcagcttaaaat-gggaggtaaa-tttctcctaa-ggctaa
ataacggcgagagaccgatagcgaacaagtaccgtgagggaaagatg-aaaagaactttg
aaaagagagttaaacagtacgtgaaattgttgaaagggaaacgattgaagccagtcgtac
cttcggg-taatcagcctttcgggtgcgattctgtgg-gtttgaggag-cttaacacctt
catgctttgcatattcgtgctctt-gggtgtacttgcccgtgtggttggttaacatcaat
tttggtggtcat-aaaatgactggaggaatgtagcttcgatctcgtattgaagtgttata
gc-cttcg-----gtagatgtgatgatcgagattgaggattgcaacggatacccttcggg
gctacctgtctgatctctgatcgttgctctggtgccgaaagcttgcttacggttatcaaa
gtcgatggtcaataggttagaacgggttaaattcgttaagga-tgttgacgtaa-tggct
ttaaacgacccgtcttgaaacacggaccaaggagtctaacatatatgcgagtgtt-----
------------------------------------------------------------
------------------------------------------------------------
--------------------------------------------
>J19
------------------------------------------------------------
------------------------------------------------------------
------------------------------------------------------------
------------------------------------------------------------
------------------------------------------------------------
------------------------------------------------------------
------------------------------------------------------------
------------------------------------------------------------
------------------------------------------------------------
------------------------------------------------------------
------------------------------------------------------------
------------------------------------------------------------
------------------------------------------------------------
------------------------------------------------------------
------------------------------------------------------------
------------------------------------------------------------
------------------------------------------------------------
------------------------------------------------------------
------------------------------------------------------------
------------------------------------------------------------
------------------------------------------------------------
-------------------tattgctcttaaacgaggaatccctagtaagtac-aagtca
ctagcttgtgctgattacgtccctgccctttgtacacaccgcccgtcgctactaccgatt
gaatggcttagtgaggccttcggattgagattcggagactggcaacagactcttggtttt
gaaaagttggtcaaacttggtcatttagaggaagtaaaagtcgtaacaaggtttccgtag
gtgaacc-tgcggaaggatcattaccga-ttttagcggacctgatc-----tttggtcat
ggtctcgcgaaaac-ttgtatttaaaa--cccactcttataa--attgaatca-ttttat
a---tgtatat-aataaa--taaagatcactttcaacaacggatctcttggctctcgcat
cgatgaagaacgtagcgaagtgcgataagtaatgtgaattgcagaattccgtgaatcatc
gaatctttgaacgcaaattgcactctctggcaacccggggagtatgcctgtttgagggtc
agtg-ttaat--aaaaatcgg--tt-cgttgca------atttttgtgat-g-ttccgga
gtttgagttat-------------cttctgag------tttaagaggctt-aaaattga-
-ct--ttttttgtgca--ttttagacgtacataaa---tt-ttttttattcgtttatc-t
ta--atgccaaaat---ctattag-atgcga-cc--ata--tcaagtgg-tttcgtgtct
ataaa-tttttcatga-tttga-cctc-aaatcaggtaggaaca-cccgctgaac-ttaa
gcatatcaataagcgggaggaaaag-aaaataacaatgattcccctagtaactgcgagtg
aaga-gggacaagctc-aaattttaaatctatcgggttttat-ccgatcgag-ttgtaat
ttgaagaagcg-ttttctgcgta-tttggtcagcctaagt-cctattgaatga-gcatca
t-ggagggtgataat-cccgtccggttgatcatttgcgttttacgatacgctttctaaga
gtcaagttgttt-gggattgcagcttaaaat-gggaggtaaa-tttctcctaa-ggctaa
ataacggcgagagaccgatagcgaacaagtaccgtgagggaaagatg-aaaagaactttg
aaaagagagttaaacagtacgtgaaattgttgaaagggaaacgattgaagccagtcgtac
cttcggg-taatcagcctttcgggtgcgattctgtgg-gtttgaggag-cttaacacctt
catgctttgcatattcgtgctctt-gggtgtacttgcccgtgtggttggttaacatcaat
tttggtggtcat-aaaatgactggaggaatgtagcttcgatctcgtattgaagtgttata
gc-cttcg-----gtagatgtgatgatcgagattgaggattgcaacggatacccttcggg
gctacctgtctgatctctgatcgttgctctggtgccgaaagcttgcttacggttatcaaa
gtcgatggtcaataggttagaacgggttaaattcgttaagga-tgttgacgtaa-tggct
ttaaacgacccgtcttgaaacacggaccaaggagtctaacatatatgcgagtgtt-----
------------------------------------------------------------
------------------------------------------------------------
--------------------------------------------
>J8
------------------------------------------------------------
------------------------------------------------------------
------------------------------------------------------------
------------------------------------------------------------
------------------------------------------------------------
------------------------------------------------------------
------------------------------------------------------------
------------------------------------------------------------
------------------------------------------------------------
------------------------------------------------------------
------------------------------------------------------------
------------------------------------------------------------
------------------------------------------------------------
------------------------------------------------------------
------------------------------------------------------------
------------------------------------------------------------
------------------------------------------------------------
------------------------------------------------------------
------------------------------------------------------------
------------------------------------------------------------
------------------------------------------------------------
-------------------tattgctcttgaacgaggaatccctagtaagtac-aagtca
ctagcttgtgctgattacgtccctgccctttgtacacaccgcccgtcgctactaccgatt
gaatggcttagtgaggccttcggattgagattcggagactggcaacagactcttggtttt
gaaaagttggtcaaacttggtcatttagaggaagtaaaagtcgtaacaaggtttccgtag
gtgaacc-tgcggaaggatcattaccga-ttttagcggacctgatc-----tttggtcat
ggcctcgcgaaaac-ttgtatttaaaa--cccactcttataa--attgaatca-ttttat
a---tgtatat-aataaa--taaagatcactttcaacaacggatctcttggctctcgcat
cgatgaagaacgtagcgaagtgcgataagtaatgtgaattgcagaattccgtgaatcatc
gaatctttgaacgcaaattgcactctctggcaacccggggagtatgcctgtttgagggtc
agtg-ttaat--aaaaatcgg--tt-cgttgca------atttttgtgat-g-ttccgga
gtttgagttat-------------cttctgag------tttaagaggctt-aaaattga-
-ct--ttttttgtgca--ttttagacgtacataaa---tt-ttttttattcgtttatc-t
ta--atgccaaaat---ctattag-atgcga-cc--ata--tcaagtgg-tttcgtgtct
ataaa-tttttcatga-tttga-cctc-aaatcaggtaggaaca-cccgctgaac-ttaa
gcatatcaataagc-ggaggaaaag-aaaataacaatgattcccctagtaactgcgagtg
aaga-gggacaagctcaaaattttaaatctatcgggttttat-ccgatcgag-ttgtaat
ttgaagaagcg-ttttctgcgta-tttggtcagcctaagt-cctattgaatgaggcatca
t-ggagggtgataat-cccgtccggttgatcatttgcgttttacgatacgctttctaaga
gtcaagttgttt-gggattgcagcttaaaat-gggaggtaaa-tttctcctaa-ggctaa
ataacggcgagagaccgatagcgaacaagtaccgtgagggaaagatg-aaaagaactttg
aaaagagagttaaacagtacgtgaaattgttgaaagggaaacgattgaagccagtcgtac
cttcggg-taatcagcctttcgggtgcgattctgtgg-gtttgaggag-cttaacacctt
catgctttgcatattcgtgctctt-gggtgtacttgcccgtgtggttggttaacatcaat
tttggtggtcat-aaaatgactggaggaatgtagcttcgatctcgtattgaagtgttata
gc-cttcg-----gtagatgtgatgatcgagattgaggattgcaacggatacccttcggg
gctacctgtctgatctctgatcgttgctctggtgccgaaagcttgcttacggttatcaaa
gtcgatggtcaataggttagaacgggttaaattcgttaagga-tgttgacgtaa-tggct
ttaaacgacccgtcttgaaacacggaccaaggagtctaacatatgtgcgagtgttta---
------------------------------------------------------------
------------------------------------------------------------
--------------------------------------------
>J6
------------------------------------------------------------
------------------------------------------------------------
------------------------------------------------------------
------------------------------------------------------------
------------------------------------------------------------
------------------------------------------------------------
------------------------------------------------------------
------------------------------------------------------------
------------------------------------------------------------
------------------------------------------------------------
------------------------------------------------------------
------------------------------------------------------------
------------------------------------------------------------
------------------------------------------------------------
------------------------------------------------------------
------------------------------------------------------------
------------------------------------------------------------
------------------------------------------------------------
------------------------------------------------------------
------------------------------------------------------------
------------------------------------------------------------
------------------ttattgctcttgaacgaggaatccctagtaagtac-aagtca
ctagcttgtgctgattacgtccctgccctttgtacacaccgcccgtcgctactaccgatt
gaatggcttagtgaggccttcggattgagattcggagactggcaacagactcatggtttt
gaaaagttggtcaaacttggtcatttagaggaagtaaaagtcgtaacaaggtttccgtag
gtgaacc-tgcggaaggatcattaccga-ttttagcggacctgatc-----tttggtcat
ggtctcgcgaaaac-ttgtatttaaaa--cccactcttataa--attgaatca-ttttat
a---tgtatat-aataaa--taaagatcactttcaacaacggatctcttggctctcgcat
cgatgaagaacgtagcgaagtgcgataagtaatgtgaattgcagaattccgtgaatcatc
gaatctttgaacgcaaattgcactctctggcaacccggggagtatgcctgtttgagggtc
agtg-ttaat--aaaaatcgg--tt-cgttgca------atttttgtgat-g-ttccgga
gtttgagttat-------------cttctgag------tttaagaggctt-aaaattga-
-ct--ttttttgtgca--ttttagacgtacataaa---tt-ttttttattcgtttatc-t
ta--atgccaaaat---ctattag-atgcga-cc--ata--tcaagtgg-tttcgtgtct
ataaattttttcatga-tttga-cctc-aaatcaggtaggaaca-cccgctgaac-ttaa
gcatatca--tagc-ggaggaaaag-aaaataacaatgattcccctagtaactgcgagtg
aaga-gggacaagctc-aaattttaaatctatcgggttttat-ccgatcgag-ttgtaat
ttgaagaagcg-ttttctgcgta-tttggtcag-ctaagt-cctattgaatgaggcatca
t-ggagggtgataat-cccgtccggttgatcatttgcgttttacgatacgctttctaaga
gtcaagtcgttt-gggattgcagcttaaaat-gggaggtaaa-tttctcctaa-ggctaa
ataacggcgagagaccgatagcgaacaagtaccgtgagggaaagatg-aaaagaactttg
aaaagagagttaaacagtacgtgaaattgttgaaagggaaacgattgaagccagtcgtac
cttcggg-taatcagcctttcgggtgcgattctgtgg-gtttgaggag-cttaacacctt
catgctttgcatattcgtgctctt-gggtgtacttgcccgtgtggttggttaacatcaat
tttggtggtcat-aaaatgactggaggaatgtagcttcgatctcgtattgaagtgttata
gc-cttcg-----gtagatgtgatgatcgagattgaggattgcaacggatacccttcggg
gctacctgtctgatctctgatcgttgctctggtgccgaaagcttgcttacggttatcaaa
gtcgatggtcaataggttagaacgggttaaattcgttaagga-tgttgacgtaa-tggct
ttaaacgacccgtcttgaaacacggaccaaggagtctaacatgtatgcgagtgtt-----
------------------------------------------------------------
------------------------------------------------------------
--------------------------------------------
>J17
------------------------------------------------------------
------------------------------------------------------------
------------------------------------------------------------
------------------------------------------------------------
------------------------------------------------------------
------------------------------------------------------------
------------------------------------------------------------
------------------------------------------------------------
------------------------------------------------------------
------------------------------------------------------------
------------------------------------------------------------
------------------------------------------------------------
------------------------------------------------------------
------------------------------------------------------------
------------------------------------------------------------
------------------------------------------------------------
------------------------------------------------------------
------------------------------------------------------------
------------------------------------------------------------
------------------------------------------------------------
------------------------------------------------------------
-------------------tattgctcttgaacgaggaatccctagtaagtac-aagtca
ctagcttgtgctgattacgtccctgccctttgtacacaccgcccgtcgctactaccgatt
gaatggcttagtgaggccttcggattgagattcggagactggcaacagactcttggtttt
gaaaagttggtcaaacttggtcatttagaggaagtaaaagtcgtaacaaggtttccgtag
gtgaacc-tgcggaaggatcattaccga-ttttagcggacctgatc-----tttggtcat
ggtctcgcgaaaac-ttgtatttaaaa--cccactcttataa--attgaatca-ttttat
a---tgtatat-aataaa--taaagatcactttcaacaacggatctcttggctctcgcat
cgatgaagaacgtagcgaagtgcgataagtaatgtgaattgcagaattccgtgaatcatc
gaatctttgaacgcaaattgcactctctggcaacccggggagtatgcctgtttgagggtc
agtg-ttaat--aaaaatcgg--tt-cgttgca------atttttgtgat-g-ttccgga
gtttgagttat-------------cttctgag------tttaagaggctt-aaaattga-
-ct--ttttttgtgca--ttttagacgtacataaa---tt-ttttttattcgtttatc-t
ta--atgccaaaat---ctattag-atgcga-cc--ata--tcaagtgg-tttcgtgtct
ataaa-tttttcatga-tttga-cctc-aaatcaggtaggaaca-cccgctgaac-ttaa
gcatatcaataagc-ggaggaaaag-aaaataacaatgattcccctagtaactgcgagtg
aagaggggacaagctc-aaattttaaatctatcgggttttatcccgatcgagtttgtaat
ttgaagaagcg-ttttctgcgtattttggtcagcctaagt-cctgttgaatgaggcatca
t-ggagggtgataat-cccgtccggttgatcatttgcgttttacgatacgctttctaaga
gtcaagttgttt-gggattgcagcttaaaat-gggaggtaaa-tttctcctaa-ggctaa
ataacggcgagagaccgatagcgaacaagtaccgtgagggaaagatg-aaaagaactttg
aaaagagagttaaacagtacgtgaaattgttgaaagggaaacgattgaagccagtcgtac
cttcggg-taatcagcctttcgggtgcgattctgtgg-gtttgaggag-cttaacacctt
catgctttgcatattcgtgctctt-gggtgtacttgcccgtgtggttggttaacatcaat
tttggtggtcat-aaaatgactggaggaatgtagcttcgatctcgtattgaagtgttata
gc-cttcg-----gtagatgtgatgatcgagattgaggattgcaacggatacccttcggg
gctacctgtctgatctctgatcgttgctctggtgccgaaagcttgcttacggttatcaaa
gtcgatggtcaataggttagaacgggttaaattcgttaagga-tgttgacgtaa-tggct
ttaaacgacccgtcttgaaacacggaccaaggagtctaacatatatgcgagtgtt-----
------------------------------------------------------------
------------------------------------------------------------
--------------------------------------------
>J12
------------------------------------------------------------
------------------------------------------------------------
------------------------------------------------------------
------------------------------------------------------------
------------------------------------------------------------
------------------------------------------------------------
------------------------------------------------------------
------------------------------------------------------------
------------------------------------------------------------
------------------------------------------------------------
------------------------------------------------------------
------------------------------------------------------------
------------------------------------------------------------
------------------------------------------------------------
------------------------------------------------------------
------------------------------------------------------------
------------------------------------------------------------
------------------------------------------------------------
------------------------------------------------------------
------------------------------------------------------------
------------------------------------------------------------
-------------------tattgctcttgaacgaggaatccctagtaagtac-aagtca
ctagcttgtgctgattacgtccctgccctttgtacacaccgcccgtcgctactaccgatt
gaatggcttagtgaggccttcggattgagattcggagactggcaacagactcttggtttt
gaaaagttggtcaaacttggtcatttagaggaagtaaaagtcgtaacaaggtttccgtag
gtgaacc-tgcggaaggatcattaccga-ttttagcggacctgatc-----tttggtcat
ggtctcgcgaaaac-ttgtatttaaaa--cccactcttataa--attgaatca-ttttat
a---tgtatat-aataaa--taaagatcactttcaacaacggatctcttggctctcgcat
cgatgaagaacgtagcgaagtgcgataagtaatgtgaattgcagaattccgtgaatcatc
gaatctttgaacgcaaattgcactctctggcaacccggggagtatgcctgtttgagggtc
agtg-ttaat--aaaaatcgg--tt-cgttgca------atttttgtgat-g-ttccgga
gtttgagttat-------------cttctgag------tttaagaggctt-aaaattga-
-ct--ttttttgtgca--ttttagacgtacataaa---tt-ttttttattcgtttatc-t
ta--atgccaaaat---ctattag-atgcga-cc--ata--tcaagtgg-tttcgtgtct
ataaa-tttttcatga-tttga-cctc-aaatcacgtaggaaca-cccgctgaac-ttaa
gcatatcaataagc-ggaggaaaag-aaaataacaatgattcccctagtaactgcgagtg
aaga-gggacaagctc-aaattttaaatctatcgggttttat-ccgatcgag-ttgtaat
ttgaagaagcg-ttttctgcgta-tttggtcagcctaagt-cctattgaatga-gcatca
t-g--aggtgataat-cccgtccggtcgatcatttgcg-tttacgatacgctttct-aga
gtcag--tgttt-ggga-tgcagc-taaaat-gggaggtaaa-tttctcctaa-ggctaa
ataacggcgagagaccgatagcgaacaagtaccgtgagggaaagatg-aaaagaactttg
aaaagagagttaaacagtacgtgaaattgttgaaagggaaacgattgaagccagtcgtac
cttcggg-taatcagcctttcgggtgcgattctgtgg-gtttgaggag-cttaacacctt
catgctttgcatattcgtgctctt-gggtgtacttgcccgtgtggttggttaacatcaat
tttggtggtcat-aaaatgactggaggaatgtagcttcgatctcgtattgaagtgttata
gc-cttcg-----gtagatgtgatgatcgagattgaggattgcaacggatacccttcggg
gctacctgtctgatctctgatcgttgctctggtgccgaaagcttgcttacggttatcaaa
gtcgatggtcaataggttagaacgggttaaattcgttaagga-tgttgacgtaa-tggct
ttaaacgacccgtcttgaaacacggaccaaggagtctaacatatatgcgagtgtt-----
------------------------------------------------------------
------------------------------------------------------------
--------------------------------------------
>FM992379 [org=Glomus sp. irregulare-like, Att690-23, DAOM 197198, pHS111-22] 
------------------------------------------------------------
------------------------------------------------------------
------------------------------------------------------------
------------------------------------------------------------
------------------------------------------------------------
------------------------------------------------------------
------------------------------------------------------------
------------------------------------------------------------
------------------------------------------------------------
------------------------------------------------------------
------------------------------------------------------------
------------------------------------------------------------
------------------------------------------------------------
------------------------------------------------------------
------------------------------------------------------------
------------------------------------------------------------
------------------------------------------------------------
------------------------------------------------------------
------------------------------------------------------------
------------------------------------------------------------
------------------------------------------------------------
-------------------tattgct-ttgaacgaggaatccctagtaagtac-aagtca
ctagcttgtgctgattacgtccctgccctttgtacacaccgcccgtcgctactaccgatt
gaatggcttagtgaggccttcggattgagattcggagactggcaacagactcttgatttt
gaaaagttggtcaaacttggtcatttagaggaagtaaaagtcgtaacaaggtttccgtag
gtgaacc-tgcggaaggatcattaccga-ttttagcggacctgatc-----tctgatcat
ggtctcgcgaaaactttgtatttaaaa-ccccactcttataa--attgaatca-ttttat
a-tg--tatat-aataaa--taaagatcactttcaacaacggatctcttggctctcgcat
cgatgaagaacgtagcgaagtgcgataagtaatgtgaattgcagaattccgtgaatcatc
gaatctttgaacgcaaattgcactctctggcaacccggggagtatgcctgtttgagggtc
agtg-ttaat--aaaaatcgg--tg-cgttgca-aat--ttttttgtgat-gtttccgga
gtttgagttatcttaattaa----cttctggg----tttttaagaggctt-aaaattga-
-cc--ttttttgtgcat-ttttagacgtacataaa--ttt-ttttttattcgttcatc-t
ta--atgccaaaat---ctattag-atgcga-cc--ata--tcatgtgg-tttcgtgtcc
ataaa-tttttcatga-tttga-cctc-aaatcaggtaggaaca-cccgctgaac-ttaa
gcatatcaataagc-ggaggaaaag-aaaataacaatgattcccctagtaactgcgagtg
aaga-gggacaagctc-aaattttaaatctatcgggttttac-ccgatcgag-ttgtaat
ttgaagaagcg-ttttctgcgtt-tttgatcagcccaagt-cctattgaatgaggcatca
t-ggagggtgataat-cccgtccggttgatcatntgcgttttacgatacgctctctaaga
gtcaagttgttt-gggattgcagcttaaaat-gggaggtaaa-tttctcctaa-ggctaa
ataacggcgagagaccgatagcgaacaagtaccgtgagggaaagatg-aaaagaactttg
aaaagagagttaaacagtacgtgaaattgttgaaagggaaacgattgaagccagtcgtac
cttcggg-taatcagcctttcgggtgcgattctgtggagtgtgaggag-cttaacacctt
catgctttgcatatttgtgctctt-gggtgtacttgcccgtgtggttggttaacatcaat
tttgattatcat-aaaatgactggaggaatgtagcttcgatctcgtattgaagtgttata
gc-cttcg-----gtagatgtgatgatcgagattgaggattgcaacggatacccttcggg
gctacctgtctggtctctgatcgttgctctggtgccgaaagcgtgcttacggttatcaaa
gtcgatggtcaataggttagaacgggttaaattcgttaagga-tgttgacgtaa-tggct
ttaaacgacccgtcttgaaacacggaccaaggagtctaacatatatgcgagtgtta----
------------------------------------------------------------
------------------------------------------------------------
--------------------------------------------
>FM992383 [org=Glomus sp. irregulare-like, Att690-23, DAOM 197198, pHS111-48] 
------------------------------------------------------------
------------------------------------------------------------
------------------------------------------------------------
------------------------------------------------------------
------------------------------------------------------------
------------------------------------------------------------
------------------------------------------------------------
------------------------------------------------------------
------------------------------------------------------------
------------------------------------------------------------
------------------------------------------------------------
------------------------------------------------------------
------------------------------------------------------------
------------------------------------------------------------
------------------------------------------------------------
------------------------------------------------------------
------------------------------------------------------------
------------------------------------------------------------
------------------------------------------------------------
------------------------------------------------------------
------------------------------------------------------------
-------------------tattgctcttgaacgaggaatccctagtaagtac-aagtca
ctagcttgtgctgattacgtccctgccctttgtacacaccgcccgtcgctactaccgatt
gaatggcttagtgaggccttcggattgagattcggagactggcaacagactcttgatttt
gaaaagttggtcaaacttggtcatttagaggaagtaaaagtcgtaacaaggtttccgtag
gtgaacc-tgcggaaggatcattaccga-ttttagcggacctgatc-----tctgatcat
ggtctcgcgaaaactttgtatttaaaa-ccccactcttataa--attgaatca-ttttat
a-tg--tatat-aataaa--taaagatcactttcaacaacggatctcttggctctcgcat
cgatgaagaacgtagcgaagtgcgataagtaatgtgaattgcagaattccgtgaatcatc
gaatctttgaacgcaaattgcactctctggcaacccggggagtatgcctgtttgagggtc
agtg-ttaat--aaaaatcgg--tg-cgttgca-aat--ttttttgtgat-gtttccgga
gtttgagttatcttaattaa----cttctggg----tttttaagaggctt-aaaattga-
-cc--ttttttgtgcat-ttttagacgtacataaa--ttt-ttttttattcgttcatc-t
ta--atgccaaaat---ctattag-atgcga-cc--ata--tcatgtgg-tttcgtgtcc
ataaa-tttttcatga-tttga-cctc-aaatcaggtaggaaca-cccgctgaac-ttaa
gcatatcaataagc-ggaggaaaag-aaaataacaatgattcccctagtaactgcgagtg
aaga-gggacaagctc-aaattttaaatctatcgggttttac-ccgatcgag-ttgtaat
ttgaagaagcg-ttttctgcgtt-tttgatcagcccaagt-cctattgaatgaggcatca
t-ggagggtgataat-cccgtccggttgatcatttgcgttttacgatacgctctctaaga
gtcaagttgttt-gggattgcagcttaaaat-gggaggtaaa-tttctcctaa-ggctaa
ataacggcgagagaccgatagcgaacaagtaccgtgagggaaagatg-aaaagaactttg
aaaagagagttaaacagtacgtgaaattgttgaaagggaaacgattgaagccagtcgtac
cttcggg-taatcagcctttcgggtgcgattctgtggagtgtgaggag-cttaacacctt
catgctttgcatatttgtgctctt-gggtgtacttgcccgtgtggttggttaacatcaat
tttgattatcat-aaaatgactggaggaatgtagcttcgatctcgtattgaagtgttata
gc-cttcg-----gtagatgtgatgatcgagattgaggattgcaacggatacccttcggg
gctacctgtctggtctctgatcgttgctctggtgccgaaagcgtgcttacggttatcaaa
gtcgatgatcaataggttagaacgggttaaattcgttaagga-tgttgacgtaa-tggct
ttaaacgacccgtcttgaaacacggaccaaggagtctaacatatatgcgagtgtta----
------------------------------------------------------------
------------------------------------------------------------
--------------------------------------------
>FM992387 [org=Glomus sp. irregulare-like, Att690-23, DAOM 197198, pHS111-41] 
------------------------------------------------------------
------------------------------------------------------------
------------------------------------------------------------
------------------------------------------------------------
------------------------------------------------------------
------------------------------------------------------------
------------------------------------------------------------
------------------------------------------------------------
------------------------------------------------------------
------------------------------------------------------------
------------------------------------------------------------
------------------------------------------------------------
------------------------------------------------------------
------------------------------------------------------------
------------------------------------------------------------
------------------------------------------------------------
------------------------------------------------------------
------------------------------------------------------------
------------------------------------------------------------
------------------------------------------------------------
------------------------------------------------------------
-------------------tattgctcttgaacgaggaatccctagtaagtac-aagtca
ctagcttgtgctgattacgtccctgccctttgtacacaccgcccgtcgctactaccgatt
gaatggcttagtgaggccttcggattgagattcggagactggcaacagactcttgatttt
gaaaagttggtcaaacttggtcatttagaggaagtaaaagtcgtaacaaggtttccgtag
gtgaacc-tgcggaaggatcattaccga-ttttagcggacctgatc-----tctgatcat
ggtctcgcgaaaactttgtatttaaaa-ccccactcttataa--attgaatca-ttttat
a-tg--tatat-aataaa--taaagatcactttcaacaacggatctcttggctctcgcat
cgatgaagaacgtagcgaagtgcgataagtaatgtgaattgcagaattccgtgaatcatc
gaatctttgaacgcaaattgcactctctggcaacccggggagtatgcctgtttgagggtc
agtg-ttaat--aaaaatcgg--tg-cgttgca-aat--ttttttgtgat-gtttccgga
gtttgagttatcttaattaa----cttctggg----tttttaagaggctt-aaaattga-
-cc--ttttttgtgcat-ttttagacgtacataaa--ttt-ttttttattcgttcatc-t
ta--atgccaaaat---ctattag-atgcga-cc--ata--tcatgtgg-tttcgtgtcc
ataaa-tttttcatga-tttga-cctc-aaatcaggtaggaaca-cccgctgaac-ttaa
gcatatcaataagc-ggaggaaaag-aaaataacaatgattcccctagtaactgcgagtg
aaga-gggacaagctc-aaattttaaatctatcgggttttac-ccgatcgag-ttgtaat
ttgaagaagcgtttttctgcgtt-tttgatcagcccaagt-cctattgaatgaggcatca
t-ggagggtgataat-cccgtccggttgatcatttgcgttttacgatacgctctctaaga
gtcaagttgttt-gggattgcagcttaaaat-gggaggtaaa-tttctcctaa-ggctaa
ataacggcgagagaccgatagcgaacaagtaccgtgagggaaagatg-aaaagaactttg
aaaagagagttaaacagtacgtgaaattgttgaaagggaaacgattgaagccagtcgtac
cttcggg-taatcagcctttcgggtgcgattctgtggagtgtgaggag-cttaacacctt
catgctttgcatatttgtgctctt-gggtgtacttgcccgtgtggttggttaacatcaat
tttgattatcat-aaaatgactggaggaatgtagcttcgatctcgtattgaagtgttata
gc-cttcg-----gtagatgtgatgatcgagattgaggattgcaacggatacccttcggg
gctacctgtctggtctctgatcgttgctctggtgccgaaagcgtgcttacggttatcaaa
gtcgatggtcaataggttagaacgggttaaattcgttaagga-tgttgacgtaa-tggct
ttaaacgacccgtcttgaaacacggaccaaggagtctaacatatatgcgagtgtta----
------------------------------------------------------------
------------------------------------------------------------
--------------------------------------------
>FM992377 [org=Glomus sp. irregulare-like, Att690-23, DAOM 197198, pHS111-8] 
------------------------------------------------------------
------------------------------------------------------------
------------------------------------------------------------
------------------------------------------------------------
------------------------------------------------------------
------------------------------------------------------------
------------------------------------------------------------
------------------------------------------------------------
------------------------------------------------------------
------------------------------------------------------------
------------------------------------------------------------
------------------------------------------------------------
------------------------------------------------------------
------------------------------------------------------------
------------------------------------------------------------
------------------------------------------------------------
------------------------------------------------------------
------------------------------------------------------------
------------------------------------------------------------
------------------------------------------------------------
------------------------------------------------------------
-------------------tattgctcttgaacgaggaatccctagtaagtac-aagtca
ctagcttgtgctgattacgtccctgccctttgtacacaccgcccgtcgctactaccgatt
gaatggcttagtgaggccttcggattgagattcggagactgacaacagactcttggtttt
gaaaagttggtcaaacttggtcatttagaggaagtaaaagtcgtaacaaggtttccgtag
gtgaacc-tgcggaaggatcattaccga-ttttagcgaacctgacc-----tttggttat
ggtatcgcgaaaactttgtatttaaaa-ccccactcttataa--attgaatca-ttttat
a-tg--tatat-aataaa--taaagatcactttcaacaacggatctcttggctctcgcat
cgatgaagaacgtagcgaagtgcgataagtaatgtgaattgcagaattccgtgaatcatc
gaatctttgaacgcaaattgcactctctggcaacccggggagtatgcctgtttgagggtc
agtg-ttaat--aaaaatcgg--tg-cgttgca-aat--ttttttgtgat-gtttccgga
gtttgagttatcttaattaa----cttctggg----tttttaagaggctt-aaaattga-
-cc--ttttttgtgcat-ttttagacgtacataaa--ttt-ttttttattcgttcatc-t
ta--atgccaaaat---ctattag-atgcga-cc--ata--tcatgtgg-tttcgtgtcc
ataaa-tttttcatga-tttga-cctc-aaatcaggtaggaaca-cccgctgaac-ttaa
gcatatcaataagc-ggaggaaaag-aaaataacaatgattcccctagtaactgcgagtg
aaga-gggacaagctc-aaattttaaatctatcgggttttac-ccgatcgag-ttgtaat
ttgaagaagcg-ttttctgcgtt-tttgatcagcccaagt-cctattgaatgaggcatca
t-ggagggtgataat-cccgtccggttgatcatttgcgttttacgatacgctctctaaga
gtcaagttgttt-gggattgcagcttaaaat-gggaggtaaa-tttctcctaa-ggctaa
ataacggcgagagaccgatagcgaacaagtaccgtgagggaaagatg-aaaagaactttg
aaaagagagttaaacagtacgtgaaattgttgaaagggaaacgattgaagccagtcgtac
cttcggg-taatcagcctttcgggtgcgattctgtggagtgtgaggag-cttaacacctt
catgctttgcatatttgtgctctt-gggtgtacttgcccgtgtggttggttaacatcaat
tttgattatcat-aaaatgactggaggaatgtagcttcgatctcgtattgaagtgttata
gc-cttcg-----gtagatgtgatgatcgagattgaggattgcaacggatacccttcggg
gctacctgtctggtctctgatcgttgctctggtgccgaaagcgtgcttacggttatcaaa
gtcgatggtcaataggttagaacgggttaaattcgttaagga-tgttgacgtaa-tggct
ttaaacgacccgtcttgaaacacggaccaaggagtctaacatatatgcgagtgtta----
------------------------------------------------------------
------------------------------------------------------------
--------------------------------------------
>FM992386 [org=Glomus sp. irregulare-like, Att690-23, DAOM 197198, pHS111-43] 
------------------------------------------------------------
------------------------------------------------------------
------------------------------------------------------------
------------------------------------------------------------
------------------------------------------------------------
------------------------------------------------------------
------------------------------------------------------------
------------------------------------------------------------
------------------------------------------------------------
------------------------------------------------------------
------------------------------------------------------------
------------------------------------------------------------
------------------------------------------------------------
------------------------------------------------------------
------------------------------------------------------------
------------------------------------------------------------
------------------------------------------------------------
------------------------------------------------------------
------------------------------------------------------------
------------------------------------------------------------
------------------------------------------------------------
---------------------tcgctcttcaacgaggaatccctagtaagtac-aagtca
ctagcttgtgctgattacgtccctgccctttgtacacaccgcccgtcgctactaccgatt
gaatggcttagtgaggccttcggattgagattcggagactggcaacagactcttgatttt
gaaaagttggtcaaacttggtcatttagaggaagtaaaagtcgtaacaaggtttccgtag
gtgaacc-tgcggaaggatcattaccga-ttttagcggacctgatc-----tctgatcat
ggtctcgcgaaaactttgtatttaaaa-ccccactcttataa--attgaatca-ttttat
a-tg--tatat-aataaa--taaagatcactttcaacaacggatctcttggctctcgcat
cgatgaagaacgtagcgaagtgcgataagtaatgtgaattgcagaattccgtgaatcatc
gaatctttgaacgcaaattgcactctctggcaacccggggagtatgcctgtttgagggtc
agtg-ttaat--aaaaatcgg--tg-cgttgca-aat--ttttttgtgat-gtttccgga
gtttgagttatcttaattaa----cttctggg----tttttaagaggctt-aaaattga-
-cc--ttttttgtgcat-ttttagacgtacataaa--ttt-ttttttattcgttcatc-t
ta--atgccaaaat---ctattag-atgcga-cc--ata--tcatgtgg-tttcgtgtcc
ataaa-tttttcatga-tttga-cctc-aaatcaggtaggaaca-cccgctgaac-ttaa
gcatatcaataagc-ggaggaaaag-aaaataacaatgattcccctagtaactgcgagtg
aaga-gggacaagctc-aaattttaaatctatcgggttttac-ccgatcgag-ttgtaat
ttgaagaagcg-ttttctgcgtt-tttgatcagcccaagt-cctattgaatgaggcatca
t-ggagggtgataat-cccgtccggttgatcatttgcgttttacgatacgctctctaaga
gtcaagttgttt-gggattgcagcttaaaat-gggaggtaaa-tttctcctaa-ggctaa
ataacggcgagagaccgatagcgaacaagtaccgtgagggaaagatg-aaaagaactttg
aaaagagagttaaacagtacgtgaaattgttgaaagggaaacgattgaagccagtcgtac
cttcggg-taatcagcctttcgggtgcgattctgtggagtgtgaggag-cttaacacctt
catgctttgcatatttgtgctctt-gggtgtacttgcccgtgtggttggttaacatcaat
tttgattatcat-aaaatgactggaggaatgtagcttcgatctcgtattgaagtgttata
gc-cttcg-----gtagatgtgatgatcgagattgaggattgcaacggatacccttcggg
gctacctgtctggtctctgatcgttgctctggtgccgaaagcttgcttacggttatcaaa
gtcgatggtcaataggttagaacgggttaaattcgttaagga-tgttgacgtaa-tggct
ttaaacgacccgtcttgaaacacggaccaaggagtctaacatatatgcgagtgtt-----
------------------------------------------------------------
------------------------------------------------------------
--------------------------------------------
>FM992378 [org=Glomus sp. irregulare-like, Att690-23, DAOM 197198, pHS111-20] 
------------------------------------------------------------
------------------------------------------------------------
------------------------------------------------------------
------------------------------------------------------------
------------------------------------------------------------
------------------------------------------------------------
------------------------------------------------------------
------------------------------------------------------------
------------------------------------------------------------
------------------------------------------------------------
------------------------------------------------------------
------------------------------------------------------------
------------------------------------------------------------
------------------------------------------------------------
------------------------------------------------------------
------------------------------------------------------------
------------------------------------------------------------
------------------------------------------------------------
------------------------------------------------------------
------------------------------------------------------------
------------------------------------------------------------
-------------------tattgctcttgaacgaggaatccctagtaagtac-aagtca
ctagcttgtgctgattacgtccctgccctttgtacacaccgcccgtcgctactaccgatt
gaatggcttagtgaggccttcggattgagattcggagactggcaacagactcttggtttt
gaaaagttggtcaaacttggtcatttagaggaagtaaaagtcgtaacaaggtttccgtag
gtgaacc-tgcggaaggatcattaccga-ttttagcggacctgatc-----tctgatcat
ggtctcgcgaaaacattgtatttaaaa-ccccactcttataa--attgaatca-ttttat
attg--tatataaataaa--taaagatcactttcaacaacggatctcttggctctcgcat
cgatgaagaacgtagcgaagtgcgataagtaatgtgaattgcagaattccgtgaatcatc
gaatctttgaacgcaaattgcactctctggcaacccggggagtatgcctgtttgagggtc
agtg-ttaat--aaaaatcgg--tg-cgttgca-att--ttttttgtgat-gtttccgga
gtttgagttatcttaattaa--ctcttctggg----tttttaagaggctt-aaaattga-
-cc--ttttttgtgcat-ttttagacgtacataaa--ttt-ttttttattcgtctatc-t
ta--atgccaaaat---ctattag-atgcga-cc--ata--tcatgtgg-tttcgtgtcc
ataaa-tttttcatga-tttga-cctc-aaatcaggtaggaaca-cccgctgaac-ttaa
gcatatcaataagc-ggaggaaaag-aaaataacaatgattcccctagtaactgcgagtg
aaga-gggacaagctc-aaattttaaatctatcgggttttac-ccgatcgag-ttgtaat
ttgaagaagcgtttttctgcgtt-tttggtcagcccaagt-cctattgaatgaggcatca
t-ggagggtgataat-cccgtccggttgatcatttgcgttttacgatacgctctctaaga
gtcaagttgttt-gggattgcagcttaaaat-gggaggtaaa-tttctcctaa-ggctaa
ataacggcgagagaccgatagcgaacaagtaccgtgagggaaagatg-aaaagaactttg
aaaagagagttaaacagtacgtgaaattgttgaaagggaaacgattgaagccagtcgtac
cttcggg-taatcagcctttcgggtgcgattctgtggagtgtgaggag-cttaacacctt
catgctttgcatatttgtgctctt-gggtgtacttgcccgtgtggttggttaacatcaat
tttgattatcat-aaaatgactggaggaatgtagcttcgatctcgtattgaagtgttata
gc-cttcg-----gtagatgtgatgatcgagattgaggattgcaacggatacccttcggg
gctacctgtctggtctctgatcgttgctctggtgccgaaagcgtgcttacggttatcaaa
gtcgatgatcaataggttagaacgggttaaattcgttaagga-tgttgacgtaa-tggct
ttaaacgacccgtcttgaaacacggaccaaggagtctaacatatatgcgagtgtta----
------------------------------------------------------------
------------------------------------------------------------
--------------------------------------------
>FM992380 [org=Glomus sp. irregulare-like, Att690-23, DAOM 197198, pHS111-44] 
------------------------------------------------------------
------------------------------------------------------------
------------------------------------------------------------
------------------------------------------------------------
------------------------------------------------------------
------------------------------------------------------------
------------------------------------------------------------
------------------------------------------------------------
------------------------------------------------------------
------------------------------------------------------------
------------------------------------------------------------
------------------------------------------------------------
------------------------------------------------------------
------------------------------------------------------------
------------------------------------------------------------
------------------------------------------------------------
------------------------------------------------------------
------------------------------------------------------------
------------------------------------------------------------
------------------------------------------------------------
------------------------------------------------------------
-------------------tattgctcttgaacgaggaatccctagtaagtac-aagtca
ctagcttgtgctgattacgtccctgccctttgtacacaccgcccgtcgctactaccgatt
gaatggcttagtgaggccttcggattgagattcggagactggcaacagactcttggtttt
gaaaagttggtcaaacttggtcatttagaggaagtaaaagtcgtaacaaggtttccgtag
gtgaacc-tgcggaaggatcattaccga-ttttagcggacctgatc-----tctgatcat
ggtctcgcgaaaacattgtatttaaaa-ccccactcttataa--attgaatca-ttttat
attg--tatataaataaa--taaagatcactttcaacaacggatctcttggctctcgcat
cgatgaagaacgtagcgaagtgcgataagtaatgtgaattgcagaattccgtgaatcatc
gaatctttgaacgcaaattgcactctctggcaacccggggagtatgcctgtttgagggtc
agtg-ttaat--aaaaatcgg--tg-cgttgca-att--ttttttgtgat-gtttccgga
gtttgagttatcttaattaa--ctcttctggg----tttttaagaggctt-aaaattga-
-cc--ttttttgtgcat-ttttagacgtacataaa--ttt-ttttttattcgtctatc-t
ta--atgccaaaat---ctattag-atgcga-cc--ata--tcatgtgg-tttcgtgtcc
ataaa-tttttcatga-tttga-cctc-aaatcaggtaggaaca-cccgctgaac-ttaa
gcatatcaataagc-ggaggaaaag-aaaataacaatgattcccctagtaactgcgagtg
aaga-gggacaagctc-aaattttaaatctatcgggttttac-ccgatcgag-ttgtaat
ttgaagaagcg-ttttctgcgtt-tttggtcagcccaagt-cctattgaatgaggcatca
t-ggagggtgataat-cccgtccggttgatcatttgcgttttacgatacgctctctaaga
gtcaagttgttt-gggattgcagcttaaaat-gggaggtaaa-tttctcctaa-ggctaa
ataacggcgagagaccgatagcgaacaagtaccgtgagggaaagatg-aaaagaactttg
aaaagagagttaaacagtacgtgaaattgttgaaagggaaacgattgaagccagtcgtac
cttcggg-taatcagcctttcgggtgcgattctgtggagtgtgaggag-cttaacacctt
catgctttgcatatttgtgctctt-gggtgtacttgcccgtgtggttggttaacatcaat
tttgattatcat-aaaatgactggaggaatgtagcttcgatctcgtattgaagtgttata
gc-cttcg-----gtagatgtgatgatcgagattgaggattgcaacggatacccttcggg
gctacctgtctggtctctgatcgttgctctggtgccgaaagcgtgcttacggttatcaaa
gtcgatgatcaataggttagaacgggttaaattcgttaagga-tgttgacgtaa-tggct
ttaaacgacccgtcttgaaacacggaccaaggagtctaacatatatgcgagtgtta----
------------------------------------------------------------
------------------------------------------------------------
--------------------------------------------
>FM992384 [org=Glomus sp. irregulare-like, Att690-23, DAOM 197198, pHS111-16] 
------------------------------------------------------------
------------------------------------------------------------
------------------------------------------------------------
------------------------------------------------------------
------------------------------------------------------------
------------------------------------------------------------
------------------------------------------------------------
------------------------------------------------------------
------------------------------------------------------------
------------------------------------------------------------
------------------------------------------------------------
------------------------------------------------------------
------------------------------------------------------------
------------------------------------------------------------
------------------------------------------------------------
------------------------------------------------------------
------------------------------------------------------------
------------------------------------------------------------
------------------------------------------------------------
------------------------------------------------------------
------------------------------------------------------------
-------------------tattgttcttcaacgaggaatccctagtaagtac-aagtca
ctagcttgtgctgattacgtccctgccctttgtacacaccgcccgtcgctactaccgatt
gaatggcttagtgaggccttcggattgagattcggagactggcaacagactcttggtttt
gaaaagttggtcaaacttggtcatttagaggaagtaaaagtcgtaacaaggtttccgtag
gtgaacc-tgcggaaggatcattaccga-ttttagcggacctgatc-----tctgatcat
ggtctcgcgaaaacattgtatttaaaa-ccccactcttataa--attgaatca-ttttat
attg--tatataaataaa--taaagatcactttcaacaacggatctcttggctctcgcat
cgatgaagaacgtagcgaagtgcgataagtaatgtgaattgcagaattccgtgaatcatc
gaatctttgaacgcaaattgcactctctggcaacccggggagtatgcctgtttgagggtc
agtg-ttaat--aaaaatcgg--tg-cgttgca-att--ttttttgtgat-gtttccgga
gtttgagttatcttaattaa--ctcttctggg----tttttaagaggctt-aaaattga-
-cc--ttttttgtgcat-ttttagacgtacataaa--ttt-ttttttattcgtctatc-t
ta--atgccaaaat---ctattag-atgcga-cc--ata--tcatgtgg-tttcgtgtcc
ataaa-tttttcatga-tttga-cctc-aaatcaggtaggaaca-cccgctgaac-ttaa
gcatatcaataagc-ggaggaaaag-aaaataacaatgattcccctagtaactgcgagtg
aaga-gggacaagctc-aaattttaaatctatcgggttttac-ccgatcgag-ttgtaat
ttgaagaagcg-ttttctgcgtt-tttggtcagcccaagt-cctattgaatgaggcatca
t-ggagggtgataat-cccgtccggttgatcatttgcgttttacgatacgctctctaaga
gtcaagttgttt-gggattgcagcttaaaat-gggaggtaaa-tttctcctaa-ggctaa
ataacggcgagagaccgatagcgaacaagtaccgtgagggaaagatg-aaaagaactttg
aaaagagagttaaacagtacgtgaaattgttgaaagggaaacgattgaagccagtcgtac
cttcggg-taatcagcctttcgggtgcgattctgtggagtgtgaggag-cttaacacctt
catgctttgcatatttgtgctctt-gggtgtacttgcccgtgtggttggttaacatcaat
tttgattatcat-aaaatgactggaggaatgtagcttcgatctcgtattgaagtgttata
gc-cttcg-----gtagatgtgatgatcgagattgaggattgcaacggatacccttcggg
gctacctgtctggtctctgatcgttgctctggtgccgaaagcgtgcttacggttatcaaa
gtcgatgatcaataggttagaacgggttaaattcgttaagga-tgttgacgtaa-tggct
ttaaacgacccgtcttgaaacacggaccaaggagtctaacatatatgcgagtgttc----
------------------------------------------------------------
------------------------------------------------------------
--------------------------------------------
>FM992385 [org=Glomus sp. irregulare-like, Att690-23, DAOM 197198, pHS111-7] 
------------------------------------------------------------
------------------------------------------------------------
------------------------------------------------------------
------------------------------------------------------------
------------------------------------------------------------
------------------------------------------------------------
------------------------------------------------------------
------------------------------------------------------------
------------------------------------------------------------
------------------------------------------------------------
------------------------------------------------------------
------------------------------------------------------------
------------------------------------------------------------
------------------------------------------------------------
------------------------------------------------------------
------------------------------------------------------------
------------------------------------------------------------
------------------------------------------------------------
------------------------------------------------------------
------------------------------------------------------------
------------------------------------------------------------
---------------------tcgctcttyaacgaggaatccctagtaagtac-aagtca
ctagcttgtgctgattacgtccctgccctttgtacacaccgcccgtcgctactaccgatt
gaatggcttagtgaggccttcggattgagattcggagactggcaacagactcttggtttt
gaaaagttggtcaaacttggtcatttagaggaagtaaaagtcgtaacaaggtttccgtag
gtgaacc-tgcggaaggatcattaccga-ttttagcggacctgatc-----tctgatcat
ggtctcgcgaaaacattgtatttaaaa-ccccactcttataa--attgaatca-ttttat
attg--tatataaataaa--taaagatcactttcaacaacggatctcttggctctcgcat
cgatgaagaacgtagcgaagtgcgataagtaatgtgaattgcagaattccgtgaatcatc
gaatctttgaacgcaaattgcactctctggcaacccggggagtatgcctgtttgagggtc
agtg-ttaat--aaaaatcgg--tg-cgttgca-att--ttttttgtgat-gtttccgga
gtttgagttatcttaattaa--ctcttctggg----tttttaagaggctt-aaaattga-
-cc--ttttttgtgcat-ttttagacgtacataaa--ttt-ttttttattcgtctatc-t
ta--atgccaaaat---ctattag-atgcga-cc--ata--tcatgtgg-tttcgtgtcc
ataaa-tttttcatga-tttga-cctc-aaatcaggtaggaaca-cccgctgaac-ttaa
gcatatcaataagc-ggaggaaaag-aaaataacaatgattcccctagtaactgcgagtg
aaga-gggacaagctc-aaattttaaatctatcgggttttac-ccgatcgag-ttgtaat
ttgaagaagcg-ttttctgcgtt-tttggtcagcccaagt-cctattgaatgaggcatca
t-ggagggtgataat-cccgtccggttgatcatttgcgttttacgatacgctctctaaga
gtcaagttgttt-gggattgcagcttaaaat-gggaggtaaa-tttctcctaa-ggctaa
ataacggcgagagaccgatagcgaacaagtaccgtgagggaaagatg-aaaagaactttg
aaaagagagttaaacagtacgtgaaattgttgaaagggaaacgattgaagccagtcgtac
cttcggg-taatcagcctttcgggtgcgattctgtggagtgtgaggag-cttaacacctt
catgctttgcatatttgtgctctt-gggtgtacttgcccgtgtggttggttaacatcaat
tttgattatcat-aaaatgactggaggaatgtagcttcgatctcgtattgaagtgttata
gc-cttcg-----gtagatgtgatgatcgagattgaggattgcaacggatacccttcggg
gctacctgtctggtctctgatcgttgctctggtgccgaaagcgtgcttacggttatcaaa
gtcgatgatcaataggttagaacgggttaaattcgttaagga-tgttgacgtaa-tggct
ttaaacgacccgtcttgaaacacggaccaaggagtctagcatatatgcgagtgtt-----
------------------------------------------------------------
------------------------------------------------------------
--------------------------------------------
>FM865588 [org=Glomus sp. irregulare-like, Att1485-12, BEG195, pHS60-14] 
------------------------------------------------------------
------------------------------------------------------------
------------------------------------------------------------
------------------------------------------------------------
------------------------------------------------------------
------------------------------------------------------------
------------------------------------------------------------
------------------------------------------------------------
------------------------------------------------------------
------------------------------------------------------------
------------------------------------------------------------
------------------------------------------------------------
------------------------------------------------------------
------------------------------------------------------------
------------------------------------------------------------
------------------------------------------------------------
------------------------------------------------------------
------------------------------------------------------------
------------------------------------------------------------
------------------------------------------------------------
------------------------------------------------------------
------------------------------------------------------------
-------------attacgtccctgccctttgtacacaccgcccgtcgctactaccgatt
gaatggcttagtgaggccttcggattgagattcggagactggcaacagtttcctggtttt
gaaaagttggacaaacttggtcatttagaggaagtaaaagtcgtaacaaggtttccgtag
gtgaacc-tgcggaaggatcattaccga-ttttagcggacctgatc-----tctgatcat
ggtctcgcgaaaacattgtatttaaaa-ccccactcttataa--attgaatcatttttat
attg--tatataaataaa--taaagatcactttcaacaacggatctcttggctctcgcat
cgatgaagaacgtagcgaagtgcgataagtaatgtgaattgcagaattccgtgaatcatc
gaatctttgaacgcaaattgcactctct------tcggagagtatgcctgtttgagggtc
agta-ttaat--aaaaatcgg--cg-tgttgc-------tcttttgtgac-g-ttccgga
gtttgagttatcttaact------cttctggg-----ttttaagaggctt-aaaattga-
-cc-tttttttgtgca--ttttagacgtacataaaatttt-ttttttattcgtctatc-t
ta--atgccaaaat---ctattag-atgcga-cc--ata--tcgtgtgg-tttcgtgtcc
ataaa-tttttcatga-tttga-cctc-aaatcaggtaggaaca-cccgctgaac-ttaa
gcatatcaataagc-ggaggaaaag-aaaataacaatgattcccctagtaactgcgagtg
aaga-gggacaagctc-aaattttaaatctatcgggttttac-ctgatcgag-ttgtaat
ttgaagaagcg-ttttctgcgtt-tttggtcagctcaagt-cctattgaatgaggcatca
t-ggagggtgataat-cccgtccggttgatcatttgcgttttacgatgcgctctctaaga
gtcaagttgttt-gggattgcagcttaaaat-gggaggtaaa-tttctcctaa-ggctaa
ataacggcgagagaccgatagcgaacaagtaccgtgagggaaagatg-aaaagaactttg
aaaagagagttaaacagtacgtgaaattgttgaaagggagacgattgaagccagtcgtac
cttcggg-taatcagcctttcgggtgcgattctgtggagtgtgaggag-cttaacacctt
catgctttgcatatttgtgctctt-gggtgtacttgcccgtgtggttggttaacatcaat
tttgattatcat-aaaatgactggaggaatgtagcttcgatctcgtattgaagtgttata
gc-ctttg-----gtagatgtgatgatcgagattgaggattgcaacggatacccttcggg
gctacctgtctggtctctgatcgttgctctggtgccgaaagcgtgcttacggttatcaaa
gtcgatggtcaataggttagaacgggttaaattcgttaagga-tgttgacgtaa-tggct
ttaaacgacccgtcttgaaacacggacca-------------------------------
------------------------------------------------------------
------------------------------------------------------------
--------------------------------------------
>FM865590 [org=Glomus sp. irregulare-like, Att1485-12, BEG195, pHS60-22] 
------------------------------------------------------------
------------------------------------------------------------
------------------------------------------------------------
------------------------------------------------------------
------------------------------------------------------------
------------------------------------------------------------
------------------------------------------------------------
------------------------------------------------------------
------------------------------------------------------------
------------------------------------------------------------
------------------------------------------------------------
------------------------------------------------------------
------------------------------------------------------------
------------------------------------------------------------
------------------------------------------------------------
------------------------------------------------------------
------------------------------------------------------------
------------------------------------------------------------
------------------------------------------------------------
------------------------------------------------------------
------------------------------------------------------------
------------------------------------------------------------
-------------attacgtccctgccctttgtacacaccgcccgtcgctactaccgatt
gaatggcttagtgaggccttcggattgagattcggagactggcaacagtttcctggtttt
gaaaagttggacaaacttggtcatttagaggaagtaaaagtcgtaacaaggtttccgtag
gtgaacc-tgcggaaggatcattaccga-ttttagcggacctgatc-----tctgatcat
ggtctcgcgaaaacattgtatttaaaa-ccccactcttataa--attgaatcatttttat
attg--tatataaataaa--taaagatcactttcaacaacggatctcttggctctcgcat
cgatgaagaacgtagcgaagtgcgataagtaatgtgaattgcagaattccgtgaatcatc
gaatctttgaacgcaaattgcactctct------tcggagagtatgcctgtttgagggtc
agta-ttaat--aaaaatcgg--cg-tgttgc-------tcttttgtgac-g-ttccgga
gtttgagttatcttaact------cttctggg-----ttttaagaggctt-aaaattga-
-cc-tttttttgtgca--ttttagacgtacataaaa-ttt-ttttttattcgtctatc-t
ta--atgccaaaat---ctattag-atgcga-cc--ata--tcgtgtgg-tttcgtgtcc
ataaa-tttttcatga-tttga-cctc-aaatcaggtaggaaca-cccgctgaac-ttaa
gcatatcaataagc-ggaggaaaag-aaaataacaatgattcccctagtaactgcgagtg
aaga-gggacaagctc-aaattttaaatctatcgggttttac-ctgatcgag-ttgtaat
ttgaagaagcg-ttttctgcgtt-tttggtcagctcaagt-cctattgaatgaggcatca
t-ggagggtgataat-cccgtccggttgatcatttgcgttttacgatgcgctctctaaga
gtcaagttgttt-gggattgcagcttaaaat-gggaggtaaa-tttctcctaa-ggctaa
ataacggcgagagaccgatagcgaacaagtaccgtgagggaaagatg-aaaagaactttg
aaaagagagttaaacagtacgtgaaattgttgaaagggaaacgattgaagccagtcgtac
cttcggg-taatcagcctttcgggtgcgattctgtggagtgtgaggag-cttaacacctt
catgctttgcatatttgtgctctt-gggtgtacttgcccgtgtggttggttaacatcaat
tttgattatcat-aaaatgactggaggaatgtagcttcgatctcgtattgaagtgttata
gc-ctttg-----gtagatgtgatgatcgagattgaggattgcaacggatacccttcggg
gctacctgtctggtctctgatcgttgctctggtgccgaaagcgtgcttacggttatcaaa
gtcgatggtcaataggttagaacgggttaaattcgttaagga-tgttgacgtaa-tggct
ttaaacgacccgtcttgaaacacggacca-------------------------------
------------------------------------------------------------
------------------------------------------------------------
--------------------------------------------
>FM865596 [org=Glomus sp. irregulare-like, Att1485-12, BEG195, pHS60-5] 
------------------------------------------------------------
------------------------------------------------------------
------------------------------------------------------------
------------------------------------------------------------
------------------------------------------------------------
------------------------------------------------------------
------------------------------------------------------------
------------------------------------------------------------
------------------------------------------------------------
------------------------------------------------------------
------------------------------------------------------------
------------------------------------------------------------
------------------------------------------------------------
------------------------------------------------------------
------------------------------------------------------------
------------------------------------------------------------
------------------------------------------------------------
------------------------------------------------------------
------------------------------------------------------------
------------------------------------------------------------
------------------------------------------------------------
------------------------------------------------------------
-------------attacgtccctgccctttgtacacaccgcccgtcgctactaccgatt
gaatggcttagtgaggccttcggattgagattcggagactgacaacagtttcctggtttt
gaaaagttggacaaacttggtcatttagaggaagtaaaagtcgtaacaaggtttccgtag
gtgaacc-tgcggaaggatcattaccga-ttttagcggacctgatc-----tctgatcat
ggtctcgcgaaaacattgtatttaaaa-ccccactcttataa--attgaatcatttttat
attg--tatataaataaa--taaagatcactttcaacaacggatctcttggctctcgcat
cgatgaagaacgtagcgaagtgcgataagtaatgtgaattgcagaattccgtgaatcatc
gaatctttgaacgcaaattgcactctct------tcggagagtatgcctgtttgagggtc
agta-ttaat--aaaaatcgg--cg-tgttgc-------tcttttgtgac-g-ttccgga
gtttgagttatcttaact------cttctggg-----ttttaagaggctt-aaaattga-
-cc-tttttttgtgca--ttttagacgtacataaaa-ttt-ttttttattcgtctatc-t
ta--atgccaaaat---ctattag-atgcga-cc--ata--tcgtgtgg-tttcgtgtcc
ataaa-tttttcatga-tttga-cctc-aaatcaggtaggaaca-cccgctgaac-ttaa
gcatatcaataagc-ggaggaaaag-aaaataacaatgattcccctagtaactgcgagtg
aaga-gggacaagctc-aaattttaaatctatcgggttttac-ctgatcgag-ttgtaat
ttgaagaagcg-ttttctgcgtt-tttggtcagctcaagt-cctattgaatgaggcatca
t-ggagggtgataat-cccgtccggttgatcatttgcgttttacgatgcgctctctaaga
gtcaagttgttt-gggattgcagcttaaaat-gggaggtaaa-tttctcctaa-ggctaa
ataacggcgagagaccgatagcgaacaagtaccgtgagggaaagatg-aaaagaactttg
aaaagagagttaaacagtacgtgaaattgttgaaagggaaacgattgaagccagtcgtac
cttcggg-taatcagcctttcgggtgcgattctgtggagtgtgaggag-cttaacacctt
catgctttgcatatttgtgctctt-gggtgtacttgcccgtgtggttggttaacatcaat
tttgattatcat-aaaatgactggaggaatgtagcttcgatctcgtattgaagtgttata
gc-ctttg-----gtagatgtgatgatcgagattgaggattgcaacggatacccttcggg
gctacctgtctggtctctgatcgttgctctggtgccgaaagcgtgcttacggttatcaaa
gtcgatggtcaataggttagaacgggttaaattcgttaagga-tgttgacgtaa-tggct
ttaaacgacccgtcttgaaacacggacca-------------------------------
[truncated: 87,506 more chars]
